# Supplementary material for: Human leukocyte antigen variants associate with BNT162b2 mRNA vaccine response
Source: Commun Med (Lond). 2024 Apr 4;4:63. doi: 10.1038/s43856-024-00490-2 (PMC10995155; doi:10.1038/s43856-024-00490-2)
Supplement: Supplementary file 4 — Supplementary Data 1 [file 43856_2024_490_MOESM4_ESM.xlsx]

## Sheet: Foglio1
Supplementary Data 1. Variants significantly (P-value<5.0x10-8) associated with IgG levels after vaccination and their linkage disequilibrium values with the top-significant variant.
Chromosome	Position	Variant ID	Major allele	Minor allele	MAF	BETA	SE	95% CI	P-value	LD * (r2)	LD * (D')
6	29905193	rs1632893	A	G	0.124353	0.283356	0.0439555	0.20 - 0.37	1.59e-10
6	29904808	rs1632896	G	A	0.123108	0.280333	0.0439357	0.19 - 0.37	2.43e-10	1	1
6	29895973	rs9259842	G	C	0.123071	0.280436	0.0440008	0.19 - 0.37	2.54e-10	1	1
6	29903111	rs1610618	C	T	0.123012	0.279934	0.0439505	0.19 - 0.37	2.6e-10	1	1
6	29902197	rs9259925	G	C	0.120687	0.279765	0.0439378	0.19 - 0.37	2.64e-10	1	1
6	29907996	rs1614003	C	T	0.120835	0.28128	0.0443212	0.19 - 0.37	3.01e-10	0.982595	1
6	29910083	rs3132688	G	A	0.120893	0.280759	0.0442852	0.19 - 0.37	3.14e-10	0.982595	1
6	29912517	rs1655895	C	T	0.120938	0.280769	0.0442966	0.19 - 0.37	3.17e-10	0.982595	1
6	29911256	rs1059542	G	T	0.123929	0.280786	0.0443317	0.19 - 0.37	3.26e-10	0.979117	0.99297
6	29912944	rs2916803	C	T	0.118816	0.279872	0.0441978	0.19 - 0.37	3.29e-10	0.982595	1
6	29893040	rs1610751	T	C	0.125004	0.278825	0.0440326	0.19 - 0.37	3.29e-10	0.996522	1
6	29841356	rs3128888	C	G	0.118782	0.27994	0.0442103	0.19 - 0.37	3.3e-10	0.982595	1
6	29842467	rs9259013	A	T	0.121536	0.28063	0.0443254	0.19 - 0.37	3.31e-10	0.982595	1
6	29913542	rs2499	G	T	0.118802	0.279804	0.0441961	0.19 - 0.37	3.32e-10	0.982595	1
6	29909807	rs3094141	G	T	0.118801	0.279794	0.0441964	0.19 - 0.37	3.32e-10	0.982595	1
6	29909197	rs1655919	C	G	0.121184	0.280156	0.0442586	0.19 - 0.37	3.34e-10	0.982595	1
6	29850909	rs9259118	C	T	0.121396	0.280482	0.0443165	0.19 - 0.37	3.36e-10	0.982595	1
6	29851443	rs3115612	G	A	0.124006	0.277775	0.043898	0.19 - 0.36	3.39e-10	1	1
6	29842615	rs3115621	G	T	0.121396	0.280418	0.0443164	0.19 - 0.37	3.39e-10	0.982595	1
6	29798610	rs1707	T	C	0.120002	0.279112	0.0441143	0.19 - 0.37	3.4e-10	0.934378	0.971724
6	29923426	rs3016019	A	G	0.119688	0.279807	0.0442566	0.19 - 0.37	3.5e-10	0.982595	1
6	29923497	rs1632873	C	T	0.119704	0.279805	0.0442643	0.19 - 0.37	3.53e-10	0.982595	1
6	29918616	rs1655908	G	T	0.120245	0.280676	0.0444363	0.19 - 0.37	3.64e-10	0.982595	1
6	29918619	rs1632876	T	C	0.120245	0.280676	0.0444363	0.19 - 0.37	3.64e-10	0.982595	1
6	29914270	rs1616549	C	T	0.120675	0.279858	0.0443126	0.19 - 0.37	3.66e-10	0.982595	1
6	29880904	rs1611443	T	C	0.12515	0.277902	0.044004	0.19 - 0.36	3.66e-10	1	1
6	29880429	rs1611440	G	A	0.126166	0.277889	0.0440215	0.19 - 0.36	3.72e-10	1	1
6	29915122	rs2571386	C	T	0.120666	0.279627	0.0443169	0.19 - 0.37	3.79e-10	0.982595	1
6	29879804	rs2734928	A	G	0.12584	0.277382	0.0439719	0.19 - 0.36	3.83e-10	0.996522	1
6	29831577	rs3094168	G	C	0.118771	0.279548	0.0443205	0.19 - 0.37	3.85e-10	0.975653	1
6	29829265	rs3094170	C	T	0.119075	0.279272	0.0442771	0.19 - 0.37	3.85e-10	0.979123	1
6	29832907	rs3128901	G	A	0.119104	0.279087	0.0442741	0.19 - 0.37	3.94e-10	0.979123	1
6	29836090	rs9258859	C	T	0.119118	0.279086	0.0442755	0.19 - 0.37	3.94e-10	0.979123	1
6	29833102	rs3094166	A	G	0.119113	0.279052	0.0442748	0.19 - 0.37	3.96e-10	0.979123	1
6	29893461	rs1611430	A	G	0.125331	0.277627	0.0440548	0.19 - 0.36	3.98e-10	0.996522	1
6	29883728	rs1610756	C	T	0.125349	0.277608	0.0440541	0.19 - 0.36	3.99e-10	0.996522	1
6	29867395	rs3094185	A	T	0.125762	0.276952	0.0439555	0.19 - 0.36	4.01e-10	1	1
6	29804071	rs1233326	A	G	0.118959	0.278949	0.0442733	0.19 - 0.37	4.01e-10	0.979123	1
6	29836239	rs3094157	G	C	0.118432	0.278748	0.0442444	0.19 - 0.37	4.02e-10	0.979123	1
6	29806107	rs1233324	C	T	0.118432	0.278746	0.0442446	0.19 - 0.37	4.03e-10	0.979123	1
6	29813363	rs3132727	C	T	0.118921	0.278905	0.0442719	0.19 - 0.37	4.03e-10	0.979123	1
6	29812578	rs3094644	A	C	0.118918	0.27887	0.0442703	0.19 - 0.37	4.05e-10	0.979123	1
6	29824994	rs3128907	C	T	0.119113	0.278901	0.0442758	0.19 - 0.37	4.05e-10	0.979123	1
6	29818030	rs3128911	C	T	0.118416	0.278713	0.0442495	0.19 - 0.37	4.06e-10	0.979123	1
6	29815713	rs3115629	T	C	0.119005	0.278681	0.0442509	0.19 - 0.37	4.09e-10	0.979123	1
6	29815637	rs3128912	C	T	0.119005	0.278678	0.0442508	0.19 - 0.37	4.09e-10	0.979123	1
6	29801035	rs1234836	G	A	0.119191	0.279098	0.044319	0.19 - 0.37	4.09e-10	0.979123	1
6	29887639	rs1655949	T	A	0.125848	0.276661	0.0439543	0.19 - 0.36	4.18e-10	0.986216	1
6	29882297	rs1611458	G	T	0.125004	0.276835	0.0439914	0.19 - 0.36	4.21e-10	0.98963	1
6	29854703	rs1054176	G	A	0.127242	0.276372	0.0439379	0.19 - 0.36	4.29e-10	0.98963	1
6	29878262	rs2734930	A	G	0.125538	0.276199	0.0440022	0.19 - 0.36	4.65e-10	0.993066	1
6	29854392	rs9259192	T	C	0.127521	0.275737	0.0439449	0.19 - 0.36	4.72e-10	0.98963	1
6	29875891	rs9259640	T	C	0.12749	0.275762	0.0439579	0.19 - 0.36	4.76e-10	0.98963	1
6	29891625	rs1611413	G	T	0.126647	0.275966	0.0440057	0.19 - 0.36	4.83e-10	0.986216	1
6	29795720	rs56388903	G	A	0.121121	0.275641	0.0440293	0.19 - 0.36	5.16e-10	0.944811	0.972014
6	29879105	rs2524027	C	T	0.126686	0.275298	0.0439755	0.19 - 0.36	5.17e-10	0.993066	1
6	29922123	rs1632874	T	G	0.124372	0.263825	0.0421642	0.18 - 0.35	5.27e-10	0.932435	0.982395
6	29890950	rs1611401	G	A	0.126003	0.275552	0.0440468	0.19 - 0.36	5.31e-10	0.98963	1
6	29799103	rs1233330	G	A	0.120654	0.27524	0.0440102	0.19 - 0.36	5.37e-10	0.944811	0.972014
6	29858213	rs3115603	C	G	0.12839	0.274826	0.0439439	0.19 - 0.36	5.37e-10	0.982822	1
6	29828019	rs3094172	T	G	0.122037	0.276348	0.0442009	0.19 - 0.36	5.43e-10	0.968711	0.989415
6	29794897	rs1233334	C	G	0.12035	0.275458	0.0440699	0.19 - 0.36	5.49e-10	0.958329	0.985833
6	29915401	rs2571387	C	T	0.121217	0.277207	0.0443654	0.19 - 0.36	5.56e-10	0.982595	1
6	29891423	rs1611408	C	T	0.12586	0.275191	0.0440444	0.19 - 0.36	5.57e-10	0.98963	1
6	29830751	rs3094656	C	T	0.119908	0.275249	0.0442141	0.19 - 0.36	6.42e-10	0.965234	0.989379
6	29868451	rs3094181	G	A	0.12663	0.273535	0.0439447	0.19 - 0.36	6.45e-10	0.986216	1
6	29921927	rs1655914	T	C	0.125733	0.262831	0.0422385	0.18 - 0.35	6.53e-10	0.92925	0.982381
6	29824267	rs3128908	G	A	0.120224	0.274564	0.0441742	0.19 - 0.36	6.82e-10	0.968711	0.989415
6	29777443	rs1736965	G	A	0.119797	0.27485	0.0442294	0.19 - 0.36	6.88e-10	0.958329	0.985833
6	29777346	rs1632972	G	T	0.119797	0.27485	0.0442294	0.19 - 0.36	6.88e-10	0.958329	0.985833
6	29778613	rs1736962	A	G	0.119779	0.274818	0.0442343	0.19 - 0.36	6.94e-10	0.958329	0.985833
6	29787072	rs2743931	T	C	0.119171	0.274237	0.0441761	0.19 - 0.36	7.15e-10	0.958329	0.985833
6	29788770	rs1633017	T	C	0.119171	0.274237	0.0441761	0.19 - 0.36	7.15e-10	0.958329	0.985833
6	29777911	rs1632971	C	T	0.119085	0.274185	0.0441996	0.19 - 0.36	7.35e-10	0.958329	0.985833
6	29773392	rs1632984	A	T	0.119594	0.274437	0.0442593	0.19 - 0.36	7.48e-10	0.954856	0.985784
6	29785653	rs1736952	C	T	0.119292	0.273657	0.0441391	0.19 - 0.36	7.51e-10	0.958329	0.985833
6	29879529	rs2524024	T	C	0.129249	0.272244	0.0439182	0.19 - 0.36	7.56e-10	0.982822	1
6	29831466	rs3128904	G	A	0.117813	0.274525	0.0444808	0.19 - 0.36	8.93e-10	0.954823	0.989267
6	29928309	rs9260702	C	A	0.111867	0.281757	0.0460081	0.19 - 0.37	1.2e-09	0.882596	0.984674
6	29932169	rs4472395	T	A	0.111701	0.281675	0.0460151	0.19 - 0.37	1.22e-09	0.882596	0.984674
6	29932923	rs9260737	A	G	0.111656	0.281634	0.0460135	0.19 - 0.37	1.22e-09	0.882596	0.984674
6	29926139	rs9260676	C	A	0.111643	0.281468	0.0460455	0.19 - 0.37	1.28e-09	0.889486	0.98851
6	29929336	rs9260706	G	A	0.11108	0.281619	0.046122	0.19 - 0.37	1.34e-09	0.889578	0.992286
6	29928574	rs6931952	G	T	0.111107	0.28158	0.0461191	0.19 - 0.37	1.34e-09	0.889578	0.992286
6	29939112	rs9260786	G	C	0.112366	0.279887	0.0458619	0.19 - 0.37	1.36e-09	0.868906	0.96975
6	29926668	rs9260685	G	C	0.111655	0.280934	0.0460397	0.19 - 0.37	1.37e-09	0.889486	0.98851
6	29861134	rs9259329	G	T	0.123837	0.273068	0.0447546	0.19 - 0.36	1.37e-09	0.958329	0.985833
6	29933549	rs9260742	G	T	0.110625	0.282055	0.0462516	0.19 - 0.37	1.4e-09	0.879264	0.988381
6	29933550	rs9260743	C	T	0.110642	0.281981	0.0462408	0.19 - 0.37	1.4e-09	0.879264	0.988381
6	29934454	rs3893259	G	A	0.110659	0.280286	0.0459688	0.19 - 0.37	1.41e-09	0.886075	0.988467
6	29936135	rs4959036	T	G	0.110659	0.280286	0.0459688	0.19 - 0.37	1.41e-09	0.886075	0.988467
6	29935469	rs9260761	C	T	0.110659	0.280286	0.0459688	0.19 - 0.37	1.41e-09	0.886075	0.988467
6	29925636	rs9260674	T	G	0.110919	0.28125	0.0461504	0.19 - 0.37	1.44e-09	0.89651	0.996144
6	29935049	rs3893465	G	T	0.111463	0.28044	0.0460215	0.19 - 0.37	1.44e-09	0.886075	0.988467
6	29937826	rs1061536	C	T	0.111471	0.280439	0.0460222	0.19 - 0.37	1.44e-09	0.886075	0.988467
6	29941597	rs9260808	G	A	0.113503	0.278348	0.045839	0.19 - 0.37	1.64e-09	0.86554	0.96608
6	29961580	rs9260973	G	A	0.11251	0.276999	0.0461049	0.19 - 0.37	2.42e-09	0.84189	0.954555
6	29833057	rs3128900	T	G	0.136418	0.252662	0.0420578	0.17 - 0.34	2.42e-09	0.835552	0.978342
6	29944706	rs9260857	G	A	0.113311	0.272887	0.0458459	0.18 - 0.36	3.37e-09	0.862122	0.965957
6	29981427	rs9261136	T	C	0.112887	0.272979	0.0459273	0.18 - 0.36	3.55e-09	0.83193	0.947138
6	30016190	rs3132128	T	C	0.112972	0.272549	0.045939	0.18 - 0.36	3.79e-09	0.83193	0.947138
6	29983715	rs9261142	A	C	0.111902	0.274859	0.0464127	0.18 - 0.37	4.04e-09	0.841713	0.961598
6	29984123	rs9261143	C	T	0.1123	0.274472	0.0463636	0.18 - 0.37	4.09e-09	0.838381	0.957897
6	29963316	rs9260997	C	T	0.112881	0.271667	0.0459289	0.18 - 0.36	4.21e-09	0.83193	0.947138
6	30002793	rs3121593	C	G	0.113695	0.271782	0.0459838	0.18 - 0.36	4.32e-09	0.83193	0.947138
6	30005942	rs3869069	T	C	0.113668	0.271763	0.0459852	0.18 - 0.36	4.34e-09	0.83193	0.947138
6	30046364	rs3134881	G	C	0.111207	0.275893	0.0467764	0.18 - 0.37	4.65e-09	0.814889	0.946152
6	29796768	rs1632940	C	T	0.207361	0.20758	0.0351979	0.14 - 0.28	4.67e-09	0.498592	0.974701
6	30030114	rs9261269	G	A	0.112521	0.271295	0.046155	0.18 - 0.36	5.24e-09	0.828514	0.946942
6	30037990	rs6539	T	C	0.112521	0.271296	0.0461553	0.18 - 0.36	5.24e-09	0.828514	0.946942
6	29968101	rs9261061	A	T	0.113005	0.270318	0.0460296	0.18 - 0.36	5.4e-09	0.828519	0.946945
6	30027452	rs3132130	G	C	0.112517	0.269964	0.0459872	0.18 - 0.36	5.47e-09	0.828519	0.946945
6	30008820	rs9261211	G	T	0.11251	0.269947	0.0459901	0.18 - 0.36	5.5e-09	0.828519	0.946945
6	30008996	rs9261212	T	C	0.112509	0.269946	0.04599	0.18 - 0.36	5.5e-09	0.828519	0.946945
6	29996255	rs3094145	T	C	0.112511	0.269929	0.0459895	0.18 - 0.36	5.51e-09	0.828519	0.946945
6	30033472	rs3121595	T	C	0.112991	0.270873	0.0462562	0.18 - 0.36	5.96e-09	0.828514	0.946942
6	30024384	rs6928431	T	A	0.113205	0.269271	0.0460314	0.18 - 0.36	6.18e-09	0.828519	0.946945
6	29994021	rs3121596	T	A	0.113543	0.269	0.0460603	0.18 - 0.36	6.54e-09	0.828519	0.946945
6	29994524	rs3132683	G	A	0.113283	0.268976	0.0460698	0.18 - 0.36	6.6e-09	0.828519	0.946945
6	30067681	rs7763159	G	A	0.102887	0.280354	0.0480228	0.19 - 0.37	6.62e-09	0.760787	0.954028
6	30069137	rs9261402	T	C	0.109921	0.270806	0.0464779	0.18 - 0.36	7.08e-09	0.824777	0.957267
6	30199016	rs3094138	T	C	0.116583	0.262954	0.0461455	0.17 - 0.35	1.49e-08	0.402476	0.646884
6	29915993	rs1632883	A	C	0.209509	0.208558	0.036845	0.14 - 0.28	1.85e-08	0.483855	0.982856
6	29952448	rs3915798	T	A	0.134249	0.246972	0.0439869	0.16 - 0.33	2.39e-08	0.72278	0.878106
6	29937555	rs1061539	C	T	0.16029	0.223448	0.0398106	0.15 - 0.3	2.42e-08	0.566204	0.884975
6	30179164	rs3130385	C	T	0.117179	0.25989	0.0463961	0.17 - 0.35	2.58e-08	0.346019	0.5998
6	30146019	rs9261541	T	G	0.117709	0.256109	0.0460156	0.17 - 0.35	3.15e-08	0.401894	0.642956
6	30140342	rs1063280	C	T	0.117694	0.255982	0.0460168	0.17 - 0.35	3.2e-08	0.401894	0.642956
6	29758117	rs1737008	G	A	0.130115	0.238646	0.0429388	0.15 - 0.32	3.29e-08	0.873093	0.971508
6	29743407	rs1737022	C	G	0.130081	0.239059	0.043017	0.15 - 0.32	3.3e-08	0.870186	0.971484
6	32213008	rs454875	G	A	0.142661	-0.233734	0.0420797	-0.32 - -0.15	3.35e-08	0.00259925	0.337654
6	29758726	rs1633012	G	C	0.130039	0.238398	0.042935	0.15 - 0.32	3.39e-08	0.873093	0.971508
6	29876775	rs2253518	A	G	0.173141	0.240248	0.0432749	0.16 - 0.33	3.41e-08	0.815825	1
6	29752503	rs3129184	T	C	0.130156	0.238714	0.0429989	0.15 - 0.32	3.41e-08	0.870186	0.971484
6	29742809	rs1633036	T	C	0.129534	0.238608	0.042992	0.15 - 0.32	3.44e-08	0.870186	0.971484
6	29740037	rs1633038	G	A	0.129541	0.238597	0.0429904	0.15 - 0.32	3.44e-08	0.870186	0.971484
6	29766505	rs1736995	A	G	0.129966	0.238264	0.0429334	0.15 - 0.32	3.45e-08	0.873093	0.971508
6	29746527	rs1633025	G	C	0.12956	0.239546	0.0431732	0.15 - 0.32	3.47e-08	0.870186	0.971484
6	29746515	rs1633026	C	T	0.129554	0.23955	0.0431752	0.15 - 0.32	3.47e-08	0.870186	0.971484
6	30200873	rs3094137	G	A	0.118537	0.254586	0.0460273	0.16 - 0.34	3.82e-08	0.395176	0.636426
6	29955199	rs5025708	T	G	0.105524	0.263129	0.0476853	0.17 - 0.36	4.11e-08	0.804518	0.971355
6	32605525	rs9272454	T	C	0.315129	-0.173332	0.0314221	-0.23 - -0.11	4.15e-08	1.13014e-06	0.00196103
6	31364105	rs28366135	A	G	0.102147	0.265009	0.0481641	0.17 - 0.36	4.49e-08	0.0003276	0.14487
6	31361110	rs2428479	A	C	0.102012	0.265458	0.0482722	0.17 - 0.36	4.56e-08	0.0003276	0.14487
MAF, minor allele frequency; SE, standard error; CI, confidential interval (lower - upper values); LD, linkage disequilibrium.
* LD with the top-significant variant, rs1632893.
