# Supplementary material for: Human leukocyte antigen variants associate with BNT162b2 mRNA vaccine response
Source: Commun Med (Lond). 2024 Apr 4;4:63. doi: 10.1038/s43856-024-00490-2 (PMC10995155; doi:10.1038/s43856-024-00490-2)
Supplement: Supplementary file 5 — Supplementary Data 2 [file 43856_2024_490_MOESM5_ESM.xlsx]

## Sheet: Foglio1
Supplementary Data 2. Summary statistics of the HLA locus analysis.
ID	Frequency	BETA	SE	95% CI (lower)	95% CI (upper)	P-value	FDR
HLA_A*03:01	0.108472	0.290512	0.0465428	0.199289	0.381734	5.79e-10	1.18e-07
HLA_C*12:02	0.0211333	-0.479172	0.101852	-0.678799	-0.279545	2.81e-06	0.0001938
HLA_DQB1*06:01	0.0214663	-0.474723	0.100977	-0.672635	-0.27681	2.85e-06	0.0001938
HLA_DRB1*15:02	0.0205203	-0.462786	0.103545	-0.665731	-0.259842	8.5e-06	0.0004335
HLA_B*52:01	0.0220011	-0.436954	0.100971	-0.634853	-0.239055	1.62e-05	0.00066096
HLA_DQB1*02:01	0.189422	0.141337	0.0378736	0.0671059	0.215568	0.000198069	0.00530933
HLA_DRB1*14:01	0.0609568	-0.235158	0.0631055	-0.358843	-0.111473	0.000202296	0.00530933
HLA_DQA1*01:01	0.161593	-0.152411	0.0409807	-0.232731	-0.0720898	0.000208209	0.00530933
HLA_DQA1*02:01	0.125624	0.164331	0.045101	0.0759347	0.252727	0.000279096	0.00632618
HLA_A*29:02	0.0215544	0.369648	0.103698	0.166403	0.572893	0.000377149	0.00769384
HLA_DQB1*05:03	0.0636256	-0.207247	0.0599566	-0.32476	-0.0897342	0.000564114	0.00963832
HLA_DRB1*07:01	0.114547	0.168776	0.0488462	0.073039	0.264513	0.00056696	0.00963832
HLA_B*35:01	0.0725307	-0.191883	0.061381	-0.312188	-0.0715785	0.0018095	0.0283952
HLA_DQA1*01:03	0.0567311	-0.192711	0.0631402	-0.316464	-0.0689585	0.00231708	0.0334462
HLA_B*47:01	0.00367099	0.744775	0.245471	0.26366	1.22589	0.00245928	0.0334462
HLA_B*49:01	0.0403157	0.223118	0.0760164	0.0741287	0.372108	0.00339089	0.0432338
HLA_B*44:03	0.0388194	0.21696	0.0756304	0.068727	0.365193	0.00418642	0.050237
HLA_DQB1*06:04	0.0458501	0.198456	0.0704991	0.0602807	0.336632	0.00494879	0.0560863
HLA_DRB1*01:03	0.00169857	-1.15594	0.42231	-1.98365	-0.328225	0.00627881	0.0663312
HLA_DRB1*08:01	0.0172054	0.315064	0.115597	0.0884991	0.54163	0.00650306	0.0663312
HLA_B*73:01	0.00258957	0.784205	0.291164	0.213534	1.35488	0.00716214	0.0695751
HLA_C*16:01	0.0210655	0.250393	0.103107	0.0483062	0.45248	0.0152936	0.138153
HLA_B*40:06	0.00114173	-1.1991	0.498773	-2.17668	-0.221528	0.0163469	0.138153
HLA_DRB1*03:01	0.0819868	0.133474	0.0556518	0.0243986	0.24255	0.0166038	0.138153
HLA_DRB1*13:02	0.0566748	0.153349	0.0642107	0.0274986	0.2792	0.017068	0.138153
HLA_DPB1*02:01	0.196222	-0.0907778	0.0381948	-0.165638	-0.0159174	0.0176077	0.138153
HLA_A*32:01	0.0491743	-0.163439	0.0697953	-0.300235	-0.0266424	0.0193427	0.146145
HLA_DPB1*16:01	0.00151296	-0.876308	0.384955	-1.63081	-0.121809	0.0229799	0.167425
HLA_A*69:01	0.00426625	-0.531679	0.23659	-0.995387	-0.0679707	0.0247858	0.174355
HLA_B*50:01	0.0161388	0.256203	0.116201	0.0284522	0.483954	0.0276363	0.187927
HLA_DQA1*04:01	0.0225777	0.221087	0.101201	0.022737	0.419437	0.0290884	0.189534
HLA_B*15:01	0.0264407	0.198461	0.0912053	0.0197021	0.37722	0.0297308	0.189534
HLA_B*53:01	0.0123169	0.290325	0.1375	0.0208298	0.55982	0.0349181	0.215857
HLA_DQB1*05:01	0.108208	-0.0996271	0.0481486	-0.193997	-0.00525758	0.0387225	0.232335
HLA_DRB1*08:02	0.000449993	-1.55649	0.761874	-3.04974	-0.0632473	0.0412498	0.240427
HLA_DQB1*03:03	0.0255425	0.187199	0.0936197	0.00370777	0.37069	0.0457485	0.259242
HLA_DRB1*04:81N	0.000491895	-1.50303	0.761236	-2.99503	-0.0110378	0.0485341	0.267593
HLA_C*03:02	0.0062805	-0.363778	0.187957	-0.732168	0.00461152	0.0531478	0.28532
HLA_A*33:03	0.00593769	-0.36444	0.193092	-0.742893	0.0140143	0.0593244	0.310312
HLA_A*25:01	0.0199204	0.202418	0.110547	-0.0142513	0.419087	0.0673153	0.343308
HLA_DPB1*03:01	0.0971865	0.0912059	0.0507346	-0.00823207	0.190644	0.0724486	0.351122
HLA_B*58:01	0.023497	-0.179055	0.0996563	-0.374377	0.0162682	0.072605	0.351122
HLA_DPB1*10:01	0.0293742	-0.164432	0.0919671	-0.344684	0.0158202	0.074011	0.351122
HLA_DPB1*04:02	0.139133	0.0748345	0.0432782	-0.00998911	0.159658	0.0840122	0.389511
HLA_DRB1*08:03	0.00403261	0.394771	0.235072	-0.0659616	0.855503	0.0933146	0.423026
HLA_A*74:01	0.00148038	-0.630031	0.38461	-1.38385	0.12379	0.101635	0.44462
HLA_C*15:02	0.0317729	0.141411	0.0865288	-0.028182	0.311005	0.102437	0.44462
HLA_C*04:01	0.18001	-0.0631304	0.0393514	-0.140258	0.0139969	0.108889	0.462778
HLA_B*35:03	0.0331223	-0.132756	0.0864168	-0.30213	0.0366178	0.124718	0.500962
HLA_A*01:01	0.122983	-0.0693296	0.0456082	-0.15872	0.0200607	0.128718	0.500962
HLA_DRB1*10:01	0.0178068	-0.172878	0.113821	-0.395963	0.0502058	0.129032	0.500962
HLA_A*33:01	0.0246951	-0.148105	0.0977449	-0.339682	0.043471	0.129951	0.500962
HLA_A*02:01	0.222992	-0.0543902	0.0360157	-0.12498	0.0161993	0.131233	0.500962
HLA_B*51:01	0.0838309	0.0814083	0.0545161	-0.0254412	0.188258	0.135597	0.500962
HLA_DRB1*04:06	0.000413715	-1.14969	0.770557	-2.65995	0.360574	0.135928	0.500962
HLA_DQB1*04:02	0.0244315	0.144918	0.0975235	-0.0462243	0.336061	0.137519	0.500962
HLA_A*01:02	0.000973987	0.81479	0.554863	-0.272722	1.9023	0.142216	0.504647
HLA_DQA1*01:10	0.00250768	-0.51574	0.352325	-1.20628	0.174804	0.143478	0.504647
HLA_A*30:04	0.00666137	-0.261289	0.183023	-0.620008	0.09743	0.153632	0.525912
HLA_A*11:01	0.0542104	-0.0966299	0.0679734	-0.229855	0.0365955	0.15538	0.525912
HLA_DRB1*01:02	0.0347758	-0.116095	0.0820774	-0.276963	0.0447742	0.157462	0.525912
HLA_B*35:08	0.0183345	-0.174911	0.124822	-0.419559	0.0697363	0.161362	0.525912
HLA_C*08:02	0.0484722	-0.0950508	0.0685808	-0.229467	0.0393651	0.165987	0.525912
HLA_A*03:02	0.00922166	0.212717	0.153608	-0.0883489	0.513782	0.166343	0.525912
HLA_DPB1*20:01	0.00181158	-0.562712	0.407525	-1.36145	0.236024	0.16757	0.525912
HLA_B*39:24	0.00354514	-0.339446	0.254156	-0.837582	0.158691	0.181913	0.562277
HLA_A*31:01	0.0225333	0.129292	0.0994993	-0.0657227	0.324307	0.19402	0.590747
HLA_DQA1*05:01	0.391241	0.0382717	0.0306472	-0.0217957	0.0983391	0.211962	0.630819
HLA_B*51:08	0.00256878	0.406149	0.328893	-0.23847	1.05077	0.217086	0.630819
HLA_DRB1*16:02	0.00565352	-0.252499	0.205753	-0.655768	0.150769	0.219964	0.630819
HLA_C*03:04	0.0168494	0.139291	0.113959	-0.0840652	0.362647	0.221814	0.630819
HLA_C*15:04	0.00280572	0.359268	0.294458	-0.21786	0.936396	0.222642	0.630819
HLA_A*24:02	0.118016	-0.0556056	0.0461593	-0.146076	0.0348651	0.228553	0.634804
HLA_B*38:01	0.0329671	-0.100876	0.084365	-0.266228	0.0644768	0.232024	0.634804
HLA_B*14:02	0.0425064	-0.0872904	0.0732163	-0.230792	0.056211	0.233384	0.634804
HLA_A*24:03	0.00639252	-0.241531	0.204112	-0.641584	0.158522	0.236892	0.635868
HLA_DQA1*03:01	0.0782402	-0.0636745	0.0548224	-0.171124	0.0437755	0.245658	0.649815
HLA_DQA1*06:01	0.00444298	0.257309	0.223011	-0.179784	0.694402	0.248789	0.649815
HLA_DQB1*03:02	0.0531296	-0.0754621	0.0657989	-0.204426	0.0535014	0.251644	0.649815
HLA_DPA1*01:03	0.231472	-0.0401236	0.0358597	-0.110407	0.0301601	0.263381	0.658263
HLA_B*07:05	0.00857255	-0.179224	0.160569	-0.493934	0.135485	0.264544	0.658263
HLA_C*07:02	0.0580274	0.0707032	0.0633506	-0.0534617	0.194868	0.264596	0.658263
HLA_DPA1*02:01	0.192954	-0.0414596	0.0383628	-0.116649	0.0337301	0.280014	0.688227
HLA_DPB1*45:01	0.000504771	-0.837956	0.788133	-2.38267	0.706757	0.287876	0.691766
HLA_DQB1*05:02	0.0614371	-0.0656804	0.0618214	-0.186848	0.0554874	0.288236	0.691766
HLA_DPB1*09:01	0.0205393	-0.114334	0.108631	-0.327247	0.0985787	0.29276	0.694454
HLA_DPB1*02:02	0.00417637	0.252081	0.242994	-0.224179	0.728341	0.299739	0.702836
HLA_B*27:07	0.000779407	0.555119	0.543349	-0.509826	1.62006	0.307126	0.711974
HLA_B*57:01	0.021141	-0.104852	0.104386	-0.309445	0.0997412	0.315338	0.715748
HLA_B*15:24	0.00101998	0.567344	0.56533	-0.540683	1.67537	0.315771	0.715748
HLA_DRB1*13:03	0.0122628	0.135846	0.136405	-0.131503	0.403195	0.319477	0.71619
HLA_DRB1*11:03	0.0183527	0.125165	0.128237	-0.126175	0.376505	0.329219	0.725084
HLA_DRB1*04:02	0.0151897	-0.121766	0.127426	-0.371516	0.127985	0.339457	0.725084
HLA_DPB1*04:01	0.315969	0.0308572	0.0322931	-0.0324361	0.0941506	0.339479	0.725084
HLA_DPB1*13:01	0.0313452	-0.0807955	0.0846061	-0.24662	0.0850295	0.33977	0.725084
HLA_DPB1*15:01	0.00692338	-0.173283	0.182	-0.529997	0.183431	0.341216	0.725084
HLA_B*45:01	0.0025888	0.2782	0.29437	-0.298754	0.855154	0.344793	0.725132
HLA_DPA1*01:08	0.00508245	-0.210915	0.227765	-0.657327	0.235496	0.354602	0.738151
HLA_DRB1*13:01	0.0378746	-0.0695901	0.0788889	-0.22421	0.0850294	0.377866	0.764614
HLA_B*57:02	0.00163916	-0.300524	0.343481	-0.973734	0.372686	0.381765	0.764614
HLA_B*40:01	0.0113275	0.119303	0.136669	-0.148563	0.38717	0.382854	0.764614
HLA_DPB1*11:01	0.0134308	0.114626	0.131383	-0.14288	0.372131	0.383116	0.764614
HLA_B*27:05	0.01134	-0.125403	0.144628	-0.408868	0.158062	0.386055	0.764614
HLA_B*37:01	0.0115056	-0.119926	0.139943	-0.39421	0.154358	0.39162	0.768178
HLA_B*14:01	0.00592224	-0.163358	0.193566	-0.542739	0.216024	0.398854	0.774916
HLA_B*39:06	0.00276389	0.256276	0.308615	-0.348597	0.86115	0.406455	0.780173
HLA_C*06:02	0.0900352	0.0414657	0.0502866	-0.0570942	0.140026	0.409753	0.780173
HLA_DRB1*04:03	0.0134533	-0.112935	0.138812	-0.385003	0.159132	0.416029	0.780173
HLA_B*15:16	0.001859	0.280132	0.344932	-0.395922	0.956186	0.416857	0.780173
HLA_C*05:01	0.0511555	0.0537074	0.0674785	-0.0785481	0.185963	0.426221	0.790446
HLA_DQA1*01:02	0.155684	0.0316487	0.0408598	-0.0484351	0.111732	0.438732	0.806318
HLA_C*12:03	0.0891704	-0.0389015	0.0512974	-0.139443	0.0616396	0.448373	0.810488
HLA_C*18:01	0.00111173	-0.337324	0.445374	-1.21024	0.535593	0.448947	0.810488
HLA_B*57:03	0.000380081	0.580368	0.774708	-0.938031	2.09877	0.453902	0.812124
HLA_C*03:03	0.0324312	0.0614409	0.0827303	-0.100708	0.223589	0.457815	0.812124
HLA_DRB1*11:01	0.116139	-0.0365486	0.0515996	-0.137682	0.0645847	0.478875	0.837163
HLA_DRB1*16:01	0.0464208	-0.0496683	0.0708425	-0.188517	0.0891805	0.483357	0.837163
HLA_A*68:01	0.0247262	0.0678478	0.0979703	-0.12417	0.259866	0.488722	0.837163
HLA_B*39:01	0.0153434	0.0888374	0.128591	-0.163196	0.34087	0.489777	0.837163
HLA_C*02:02	0.037983	-0.0543797	0.0792005	-0.20961	0.100851	0.492449	0.837163
HLA_A*26:01	0.0486994	-0.0468289	0.0705798	-0.185163	0.0915051	0.507132	0.84393
HLA_C*02:10	0.00108695	-0.336205	0.507531	-1.33095	0.658539	0.507809	0.84393
HLA_DRB1*15:03	0.000902335	-0.356657	0.539717	-1.41448	0.701169	0.50884	0.84393
HLA_DPB1*05:01	0.0160558	0.0748745	0.120395	-0.161096	0.310845	0.53411	0.866756
HLA_B*15:10	0.00148852	0.238814	0.385727	-0.517198	0.994826	0.535939	0.866756
HLA_DQB1*06:09	0.00966795	-0.0939811	0.152709	-0.393285	0.205323	0.538378	0.866756
HLA_DQB1*03:01	0.318694	0.0200143	0.032619	-0.0439177	0.0839464	0.539598	0.866756
HLA_B*51:05	0.00235961	0.203138	0.336322	-0.456041	0.862317	0.545947	0.869758
HLA_DQB1*06:03	0.0412676	-0.0441572	0.0738514	-0.188903	0.100589	0.549994	0.869758
HLA_B*42:01	0.000942589	-0.307331	0.522228	-1.33088	0.716216	0.556296	0.871694
HLA_C*01:02	0.0272102	0.0538644	0.0931503	-0.128707	0.236436	0.56319	0.871694
HLA_B*07:02	0.0459297	0.0410085	0.0710722	-0.0982904	0.180307	0.564037	0.871694
HLA_DPB1*333:01	0.000740192	-0.307627	0.545211	-1.37622	0.760968	0.572689	0.877479
HLA_A*23:01	0.0278274	0.0501624	0.0897661	-0.125776	0.226101	0.576383	0.877479
HLA_B*15:03	0.00232157	-0.174005	0.320141	-0.801469	0.453459	0.586858	0.886808
HLA_C*17:01	0.0146544	0.0629554	0.125973	-0.183947	0.309858	0.617331	0.909591
HLA_B*15:18	0.00191933	0.182305	0.365199	-0.533471	0.898081	0.617725	0.909591
HLA_DPB1*06:01	0.00722959	-0.0878425	0.182612	-0.445756	0.270071	0.630572	0.909591
HLA_A*26:08	0.00123094	-0.219901	0.46117	-1.12378	0.683976	0.633559	0.909591
HLA_C*07:01	0.201256	0.017301	0.0366069	-0.0544471	0.0890492	0.636564	0.909591
HLA_DRB1*04:04	0.0105517	0.0734321	0.158503	-0.237227	0.384092	0.643234	0.909591
HLA_DRB1*15:01	0.0418553	0.034052	0.0743097	-0.111592	0.179696	0.646851	0.909591
HLA_DQB1*03:05	0.00219058	-0.151455	0.333574	-0.805248	0.502337	0.649874	0.909591
HLA_A*02:02	0.00231751	0.141499	0.313629	-0.473202	0.7562	0.651943	0.909591
HLA_B*44:05	0.00583455	-0.0898318	0.201043	-0.483869	0.304206	0.655071	0.909591
HLA_DRB1*04:08	0.00106168	0.226532	0.508376	-0.769867	1.22293	0.655958	0.909591
HLA_DPB1*17:01	0.0366472	-0.0350869	0.0792552	-0.190424	0.12025	0.658048	0.909591
HLA_C*16:04	0.00627646	-0.0784045	0.178131	-0.427535	0.270726	0.659899	0.909591
HLA_DRB1*12:01	0.0127662	0.0588771	0.136006	-0.207689	0.325443	0.665156	0.910683
HLA_DRB1*11:04	0.132946	-0.0192236	0.0465217	-0.110404	0.0719574	0.679514	0.924139
HLA_A*68:02	0.00957699	0.0621138	0.153473	-0.238688	0.362915	0.685747	0.92644
HLA_DPA1*03:03	0.00105167	0.191288	0.505094	-0.798678	1.18125	0.704957	0.934868
HLA_DRB1*08:04	0.00562138	-0.0720708	0.201515	-0.467033	0.322892	0.720666	0.934868
HLA_A*30:02	0.0133228	-0.0447112	0.132082	-0.303587	0.214165	0.735031	0.934868
HLA_B*51:09	0.00130677	-0.1598	0.474646	-1.09009	0.770489	0.736417	0.934868
HLA_B*35:02	0.032734	-0.02939	0.0876962	-0.201271	0.142491	0.737576	0.934868
HLA_DQB1*03:04	0.00305058	0.0916789	0.273639	-0.444644	0.628002	0.73765	0.934868
HLA_A*02:17	0.001102	0.169857	0.509309	-0.82837	1.16808	0.738805	0.934868
HLA_DPA1*01:11	0.00155425	-0.144426	0.437627	-1.00216	0.713307	0.741436	0.934868
HLA_C*14:02	0.0244219	0.030938	0.0945177	-0.154313	0.216189	0.743473	0.934868
HLA_DRB1*01:01	0.0501318	-0.0216955	0.0686529	-0.156253	0.112862	0.752039	0.934868
HLA_DPB1*01:01	0.0325147	-0.0270815	0.0858389	-0.195323	0.14116	0.752437	0.934868
HLA_B*44:02	0.0445097	0.0224883	0.0713538	-0.117363	0.162339	0.752685	0.934868
HLA_A*80:01	0.000741299	0.170635	0.544213	-0.896004	1.23727	0.753916	0.934868
HLA_A*74:03	0.000367499	0.232398	0.775709	-1.28796	1.75276	0.764533	0.934868
HLA_A*29:01	0.00655884	0.0553985	0.185437	-0.308051	0.418848	0.76518	0.934868
HLA_B*44:04	0.000302352	-0.293881	0.993861	-2.24181	1.65405	0.767508	0.934868
HLA_B*18:03	0.0457497	-0.0222828	0.0763975	-0.172019	0.127454	0.770585	0.934868
HLA_C*16:02	0.01109	0.0397089	0.142201	-0.239	0.318417	0.7801	0.934868
HLA_B*18:01	0.0571754	-0.0183902	0.0660467	-0.147839	0.111059	0.780715	0.934868
HLA_DPB1*30:01	0.00111029	-0.1191	0.444961	-0.991208	0.753008	0.789	0.934868
HLA_DPB1*14:01	0.03058	0.0233599	0.0898627	-0.152768	0.199488	0.794941	0.934868
HLA_B*15:08	0.000370096	0.198571	0.770966	-1.31249	1.70964	0.796785	0.934868
HLA_DRB1*04:05	0.0137948	0.0335133	0.130513	-0.222287	0.289314	0.797387	0.934868
HLA_C*15:05	0.0114719	0.0345106	0.13988	-0.239649	0.30867	0.805166	0.938594
HLA_DPB1*398:01	0.000496842	0.17671	0.766998	-1.32658	1.68	0.817823	0.947931
HLA_A*66:01	0.00667436	-0.039915	0.182817	-0.398229	0.3184	0.827203	0.953387
HLA_B*40:02	0.0148316	0.0258213	0.125941	-0.221019	0.272662	0.837582	0.956615
HLA_B*08:01	0.0588777	0.0129917	0.0640864	-0.112615	0.138599	0.839383	0.956615
HLA_B*41:01	0.0114174	0.0268707	0.141379	-0.250227	0.303969	0.84929	0.960467
HLA_DPB1*19:01	0.00407034	0.0436112	0.233997	-0.415015	0.502238	0.852179	0.960467
HLA_A*02:87	0.000703824	-0.113924	0.651136	-1.39013	1.16228	0.861136	0.965229
HLA_C*14:03	0.000370096	0.123024	0.770029	-1.38621	1.63225	0.87309	0.970775
HLA_DRB1*11:02	0.00407043	-0.0368241	0.249138	-0.525125	0.451476	0.882518	0.970775
HLA_C*07:04	0.00888231	0.021661	0.158362	-0.288723	0.332045	0.891224	0.970775
HLA_B*27:02	0.00349924	0.0368183	0.269918	-0.492212	0.565848	0.891521	0.970775
HLA_A*02:05	0.0138664	0.0174938	0.128976	-0.235294	0.270282	0.892129	0.970775
HLA_DRB1*14:04	0.00383521	0.0344303	0.25992	-0.475004	0.543865	0.894636	0.970775
HLA_A*30:01	0.0329867	-0.00915779	0.0836673	-0.173143	0.154827	0.912858	0.984994
HLA_C*08:01	0.00034308	0.0813447	0.832244	-1.54982	1.71251	0.922152	0.984994
HLA_B*48:01	0.000369351	0.0755616	0.773806	-1.44107	1.59219	0.922225	0.984994
HLA_DRB1*09:01	0.00247326	0.0229085	0.31812	-0.600595	0.646412	0.942603	0.999294
HLA_DRB1*03:02	0.00114392	-0.0256979	0.44414	-0.896197	0.844801	0.953869	0.999294
HLA_B*56:01	0.00355919	-0.0137487	0.262241	-0.527731	0.500234	0.958196	0.999294
HLA_B*13:02	0.0360807	-0.00364977	0.0795949	-0.159653	0.152353	0.963433	0.999294
HLA_DPA1*02:02	0.0272775	0.00363777	0.0925607	-0.177778	0.185053	0.968656	0.999294
HLA_DRB1*04:01	0.0147134	0.00421719	0.133946	-0.258311	0.266746	0.974888	0.999294
HLA_B*41:02	0.0056158	0.0060256	0.200412	-0.386774	0.398825	0.976019	0.999294
HLA_B*14:03	0.000424151	0.0211927	0.823135	-1.59212	1.63451	0.979463	0.999294
HLA_DQB1*06:02	0.0316397	-0.00196127	0.0848913	-0.168345	0.164423	0.981571	0.999294
HLA_B*39:10	0.00111029	-0.00667469	0.444994	-0.878846	0.865497	0.988035	0.999294
HLA_B*15:17	0.0161624	-0.00153524	0.116606	-0.230079	0.227008	0.989497	0.999294
HLA_B*55:01	0.0196292	-0.000112014	0.109051	-0.213849	0.213625	0.999181	0.999888
HLA_DRB1*04:07	0.00380451	-3.66e-05	0.26058	-0.510764	0.510691	0.999888	0.999888
SE, standard error; CI, confidential interval; FDR, false discovery rate
