# Supplementary material for: Human leukocyte antigen variants associate with BNT162b2 mRNA vaccine response
Source: Commun Med (Lond). 2024 Apr 4;4:63. doi: 10.1038/s43856-024-00490-2 (PMC10995155; doi:10.1038/s43856-024-00490-2)
Supplement: Supplementary file 6 — Supplementary Data 3 [file 43856_2024_490_MOESM6_ESM.xlsx]

## Sheet: Summary stats_Figure2
Supplementary Data 3A. Summary statistics for Figure 2. SNPs that do not have rsIDs are denoted with 'rsnone' to run the locus.zoom script
CHR	BP	SNP	REF	ALT	A1	A1_FREQ	TEST	OBS_CT	BETA	SE	L95	U95	T_STAT	P
6	29905193	rs1632893	G	A	A	0.875647	ADD	1351	-0.283356	0.0439555	-0.369507	-0.197205	-6.44642	1.59e-10
6	29904808	rs1632896	A	G	G	0.876892	ADD	1351	-0.280333	0.0439357	-0.366445	-0.19422	-6.38051	2.43e-10
6	29895973	rs9259842	C	G	G	0.876929	ADD	1351	-0.280436	0.0440008	-0.366676	-0.194196	-6.37343	2.54e-10
6	29903111	rs1610618	T	C	C	0.876988	ADD	1351	-0.279934	0.0439505	-0.366075	-0.193793	-6.3693	2.6e-10
6	29902197	rs9259925	C	G	G	0.879313	ADD	1351	-0.279765	0.0439378	-0.365882	-0.193649	-6.3673	2.64e-10
6	29907996	rs1614003	T	C	C	0.879165	ADD	1351	-0.28128	0.0443212	-0.368148	-0.194412	-6.3464	3.01e-10
6	29910083	rs3132688	A	G	G	0.879107	ADD	1351	-0.280759	0.0442852	-0.367556	-0.193962	-6.33979	3.14e-10
6	29912517	rs1655895	T	C	C	0.879062	ADD	1351	-0.280769	0.0442966	-0.367589	-0.19395	-6.33839	3.17e-10
6	29911256	rs1059542	T	G	G	0.876071	ADD	1351	-0.280786	0.0443317	-0.367675	-0.193898	-6.33376	3.26e-10
6	29912944	rs2916803	T	C	C	0.881184	ADD	1351	-0.279872	0.0441978	-0.366498	-0.193246	-6.33226	3.29e-10
6	29893040	rs1610751	C	T	T	0.874996	ADD	1351	-0.278825	0.0440326	-0.365128	-0.192523	-6.33224	3.29e-10
6	29841356	rs3128888	G	C	C	0.881218	ADD	1351	-0.27994	0.0442103	-0.366591	-0.19329	-6.33201	3.3e-10
6	29842467	rs9259013	T	A	A	0.878464	ADD	1351	-0.28063	0.0443254	-0.367506	-0.193754	-6.33114	3.31e-10
6	29913542	rs2499	T	G	G	0.881198	ADD	1351	-0.279804	0.0441961	-0.366427	-0.193181	-6.33097	3.32e-10
6	29909807	rs3094141	T	G	G	0.881199	ADD	1351	-0.279794	0.0441964	-0.366417	-0.193171	-6.33069	3.32e-10
6	29909197	rs1655919	G	C	C	0.878816	ADD	1351	-0.280156	0.0442586	-0.366901	-0.193411	-6.32997	3.34e-10
6	29850909	rs9259118	T	C	C	0.878604	ADD	1351	-0.280482	0.0443165	-0.367341	-0.193624	-6.32908	3.36e-10
6	29851443	rs3115612	A	G	G	0.875994	ADD	1351	-0.277775	0.043898	-0.363814	-0.191737	-6.32775	3.39e-10
6	29842615	rs3115621	T	G	G	0.878604	ADD	1351	-0.280418	0.0443164	-0.367277	-0.19356	-6.32765	3.39e-10
6	29798610	rs1707	C	T	T	0.879998	ADD	1351	-0.279112	0.0441143	-0.365575	-0.19265	-6.32703	3.4e-10
6	29923426	rs3016019	G	A	A	0.880312	ADD	1351	-0.279807	0.0442566	-0.366549	-0.193066	-6.32238	3.5e-10
6	29923497	rs1632873	T	C	C	0.880296	ADD	1351	-0.279805	0.0442643	-0.366561	-0.193048	-6.32123	3.53e-10
6	29918619	rs1632876	C	T	T	0.879755	ADD	1351	-0.280676	0.0444363	-0.36777	-0.193583	-6.31638	3.64e-10
6	29918616	rs1655908	T	G	G	0.879755	ADD	1351	-0.280676	0.0444363	-0.36777	-0.193583	-6.31638	3.64e-10
6	29914270	rs1616549	T	C	C	0.879325	ADD	1351	-0.279858	0.0443126	-0.366709	-0.193007	-6.31553	3.66e-10
6	29880904	rs1611443	C	T	T	0.87485	ADD	1351	-0.277902	0.044004	-0.364148	-0.191655	-6.31537	3.66e-10
6	29880429	rs1611440	A	G	G	0.873834	ADD	1351	-0.277889	0.0440215	-0.36417	-0.191609	-6.31258	3.72e-10
6	29915122	rs2571386	T	C	C	0.879334	ADD	1351	-0.279627	0.0443169	-0.366487	-0.192767	-6.30971	3.79e-10
6	29879804	rs2734928	G	A	A	0.87416	ADD	1351	-0.277382	0.0439719	-0.363566	-0.191199	-6.30818	3.83e-10
6	29831577	rs3094168	C	G	G	0.881229	ADD	1351	-0.279548	0.0443205	-0.366415	-0.192682	-6.30743	3.85e-10
6	29829265	rs3094170	T	C	C	0.880925	ADD	1351	-0.279272	0.0442771	-0.366054	-0.192491	-6.30738	3.85e-10
6	29832907	rs3128901	A	G	G	0.880896	ADD	1351	-0.279087	0.0442741	-0.365862	-0.192311	-6.30362	3.94e-10
6	29836090	rs9258859	T	C	C	0.880882	ADD	1351	-0.279086	0.0442755	-0.365865	-0.192308	-6.3034	3.94e-10
6	29833102	rs3094166	G	A	A	0.880887	ADD	1351	-0.279052	0.0442748	-0.365829	-0.192275	-6.30274	3.96e-10
6	29893461	rs1611430	G	A	A	0.874669	ADD	1351	-0.277627	0.0440548	-0.363973	-0.191281	-6.30186	3.98e-10
6	29883728	rs1610756	T	C	C	0.874651	ADD	1351	-0.277608	0.0440541	-0.363952	-0.191263	-6.30152	3.99e-10
6	29867395	rs3094185	T	A	A	0.874238	ADD	1351	-0.276952	0.0439555	-0.363103	-0.190801	-6.30073	4.01e-10
6	29804071	rs1233326	G	A	A	0.881041	ADD	1351	-0.278949	0.0442733	-0.365723	-0.192175	-6.30062	4.01e-10
6	29836239	rs3094157	C	G	G	0.881568	ADD	1351	-0.278748	0.0442444	-0.365466	-0.192031	-6.30019	4.02e-10
6	29806107	rs1233324	T	C	C	0.881568	ADD	1351	-0.278746	0.0442446	-0.365464	-0.192028	-6.30012	4.03e-10
6	29813363	rs3132727	T	C	C	0.881079	ADD	1351	-0.278905	0.0442719	-0.365676	-0.192134	-6.29983	4.03e-10
6	29812578	rs3094644	C	A	A	0.881082	ADD	1351	-0.27887	0.0442703	-0.365639	-0.192102	-6.29926	4.05e-10
6	29824994	rsnone110	T	C	C	0.880887	ADD	1351	-0.278901	0.0442758	-0.36568	-0.192122	-6.29918	4.05e-10
6	29818030	rs3128911	T	C	C	0.881584	ADD	1351	-0.278713	0.0442495	-0.365441	-0.191986	-6.29868	4.06e-10
6	29815713	rs3115629	C	T	T	0.880995	ADD	1351	-0.278681	0.0442509	-0.365411	-0.191951	-6.29774	4.09e-10
6	29815637	rs3128912	T	C	C	0.880995	ADD	1351	-0.278678	0.0442508	-0.365407	-0.191948	-6.29769	4.09e-10
6	29801035	rs1234836	A	G	G	0.880809	ADD	1351	-0.279098	0.044319	-0.365962	-0.192235	-6.29748	4.09e-10
6	29887639	rs1655949	A	T	T	0.874152	ADD	1351	-0.276661	0.0439543	-0.36281	-0.190512	-6.29429	4.18e-10
6	29882297	rs1611458	T	G	G	0.874996	ADD	1351	-0.276835	0.0439914	-0.363057	-0.190614	-6.29295	4.21e-10
6	29854703	rs1054176	A	G	G	0.872758	ADD	1351	-0.276372	0.0439379	-0.362489	-0.190256	-6.29006	4.29e-10
6	29878262	rs2734930	G	A	A	0.874462	ADD	1351	-0.276199	0.0440022	-0.362441	-0.189956	-6.27693	4.65e-10
6	29854392	rs9259192	C	T	T	0.872479	ADD	1351	-0.275737	0.0439449	-0.361868	-0.189607	-6.2746	4.72e-10
6	29875891	rs9259640	C	T	T	0.87251	ADD	1351	-0.275762	0.0439579	-0.361918	-0.189606	-6.27333	4.76e-10
6	29891625	rs1611413	T	G	G	0.873353	ADD	1351	-0.275966	0.0440057	-0.362216	-0.189716	-6.27114	4.83e-10
6	29795720	rs56388903	A	G	G	0.878879	ADD	1351	-0.275641	0.0440293	-0.361936	-0.189345	-6.2604	5.16e-10
6	29879105	rs2524027	T	C	C	0.873314	ADD	1351	-0.275298	0.0439755	-0.361488	-0.189107	-6.26025	5.17e-10
6	29922123	rs1632874	G	T	T	0.875628	ADD	1351	-0.263825	0.0421642	-0.346466	-0.181185	-6.25709	5.27e-10
6	29890950	rs1611401	A	G	G	0.873997	ADD	1351	-0.275552	0.0440468	-0.361882	-0.189222	-6.25589	5.31e-10
6	29799103	rs1233330	A	G	G	0.879346	ADD	1351	-0.27524	0.0440102	-0.361499	-0.188982	-6.25401	5.37e-10
6	29858213	rs3115603	G	C	C	0.87161	ADD	1351	-0.274826	0.0439439	-0.360955	-0.188697	-6.25401	5.37e-10
6	29828019	rs3094172	G	T	T	0.877963	ADD	1351	-0.276348	0.0442009	-0.36298	-0.189716	-6.25209	5.43e-10
6	29794897	rs1233334	G	C	C	0.87965	ADD	1351	-0.275458	0.0440699	-0.361834	-0.189083	-6.25048	5.49e-10
6	29915401	rs2571387	T	C	C	0.878783	ADD	1351	-0.277207	0.0443654	-0.364162	-0.190253	-6.24828	5.56e-10
6	29891423	rs1611408	T	C	C	0.87414	ADD	1351	-0.275191	0.0440444	-0.361517	-0.188866	-6.24804	5.57e-10
6	29830751	rs3094656	T	C	C	0.880092	ADD	1351	-0.275249	0.0442141	-0.361907	-0.188591	-6.22536	6.42e-10
6	29868451	rs3094181	A	G	G	0.87337	ADD	1351	-0.273535	0.0439447	-0.359665	-0.187405	-6.22452	6.45e-10
6	29921927	rs1655914	C	T	T	0.874267	ADD	1351	-0.262831	0.0422385	-0.345617	-0.180045	-6.22254	6.53e-10
6	29824267	rs3128908	A	G	G	0.879776	ADD	1351	-0.274564	0.0441742	-0.361143	-0.187984	-6.21548	6.82e-10
6	29777346	rs1632972	T	G	G	0.880203	ADD	1351	-0.27485	0.0442294	-0.361538	-0.188162	-6.21419	6.88e-10
6	29777443	rs1736965	A	G	G	0.880203	ADD	1351	-0.27485	0.0442294	-0.361538	-0.188162	-6.21419	6.88e-10
6	29778613	rs1736962	G	A	A	0.880221	ADD	1351	-0.274818	0.0442343	-0.361516	-0.188121	-6.21278	6.94e-10
6	29787072	rsnone34	C	T	T	0.880829	ADD	1351	-0.274237	0.0441761	-0.360821	-0.187654	-6.20783	7.15e-10
6	29788770	rsnone41	C	T	T	0.880829	ADD	1351	-0.274237	0.0441761	-0.360821	-0.187654	-6.20783	7.15e-10
6	29777911	rs1632971	T	C	C	0.880915	ADD	1351	-0.274185	0.0441996	-0.360815	-0.187555	-6.20333	7.35e-10
6	29773392	rs1632984	T	A	A	0.880406	ADD	1351	-0.274437	0.0442593	-0.361183	-0.18769	-6.20066	7.48e-10
6	29785653	rs1736952	T	C	C	0.880708	ADD	1351	-0.273657	0.0441391	-0.360168	-0.187146	-6.19988	7.51e-10
6	29879529	rs2524024	C	T	T	0.870751	ADD	1351	-0.272244	0.0439182	-0.358323	-0.186166	-6.19889	7.56e-10
6	29831466	rs3128904	A	G	G	0.882187	ADD	1351	-0.274525	0.0444808	-0.361706	-0.187345	-6.17178	8.93e-10
6	29928309	rs9260702	A	C	C	0.888133	ADD	1351	-0.281757	0.0460081	-0.371931	-0.191582	-6.12406	1.2e-09
6	29932169	rs4472395	A	T	T	0.888299	ADD	1351	-0.281675	0.0460151	-0.371862	-0.191487	-6.12135	1.22e-09
6	29932923	rs9260737	G	A	A	0.888344	ADD	1351	-0.281634	0.0460135	-0.371819	-0.191449	-6.12068	1.22e-09
6	29926139	rs9260676	A	C	C	0.888357	ADD	1351	-0.281468	0.0460455	-0.371716	-0.191221	-6.11284	1.28e-09
6	29929336	rs9260706	A	G	G	0.88892	ADD	1351	-0.281619	0.046122	-0.372016	-0.191221	-6.10595	1.34e-09
6	29928574	rs6931952	T	G	G	0.888893	ADD	1351	-0.28158	0.0461191	-0.371971	-0.191188	-6.10549	1.34e-09
6	29939112	rs9260786	C	G	G	0.887634	ADD	1351	-0.279887	0.0458619	-0.369775	-0.189999	-6.10282	1.36e-09
6	29926668	rs9260685	C	G	G	0.888345	ADD	1351	-0.280934	0.0460397	-0.37117	-0.190698	-6.10201	1.37e-09
6	29861134	rs9259329	T	G	G	0.876163	ADD	1351	-0.273068	0.0447546	-0.360785	-0.18535	-6.10145	1.37e-09
6	29933549	rs9260742	T	G	G	0.889375	ADD	1351	-0.282055	0.0462516	-0.372707	-0.191404	-6.09828	1.4e-09
6	29933550	rs9260743	T	C	C	0.889358	ADD	1351	-0.281981	0.0462408	-0.372612	-0.191351	-6.09811	1.4e-09
6	29934454	rs3893259	A	G	G	0.889341	ADD	1351	-0.280286	0.0459688	-0.370383	-0.190189	-6.09731	1.41e-09
6	29936135	rs4959036	G	T	T	0.889341	ADD	1351	-0.280286	0.0459688	-0.370383	-0.190189	-6.09731	1.41e-09
6	29935469	rs9260761	T	C	C	0.889341	ADD	1351	-0.280286	0.0459688	-0.370383	-0.190189	-6.09731	1.41e-09
6	29925636	rs9260674	G	T	T	0.889081	ADD	1351	-0.28125	0.0461504	-0.371703	-0.190797	-6.09421	1.44e-09
6	29935049	rs3893465	T	G	G	0.888537	ADD	1351	-0.28044	0.0460215	-0.370641	-0.19024	-6.09369	1.44e-09
6	29937826	rs1061536	T	C	C	0.888529	ADD	1351	-0.280439	0.0460222	-0.370641	-0.190237	-6.09356	1.44e-09
6	29941597	rs9260808	A	G	G	0.886497	ADD	1351	-0.278348	0.045839	-0.368191	-0.188505	-6.07231	1.64e-09
6	29961580	rs9260973	A	G	G	0.88749	ADD	1351	-0.276999	0.0461049	-0.367363	-0.186635	-6.00801	2.42e-09
6	29833057	rs3128900	G	T	T	0.863582	ADD	1351	-0.252662	0.0420578	-0.335094	-0.17023	-6.00748	2.42e-09
6	29944706	rs9260857	A	G	G	0.886689	ADD	1351	-0.272887	0.0458459	-0.362743	-0.18303	-5.95226	3.37e-09
6	29981427	rs9261136	C	T	T	0.887113	ADD	1351	-0.272979	0.0459273	-0.362995	-0.182963	-5.94372	3.55e-09
6	30016190	rs3132128	C	T	T	0.887028	ADD	1351	-0.272549	0.045939	-0.362587	-0.18251	-5.93284	3.79e-09
6	29983715	rs9261142	C	A	A	0.888098	ADD	1351	-0.274859	0.0464127	-0.365826	-0.183892	-5.92207	4.04e-09
6	29984123	rs9261143	T	C	C	0.8877	ADD	1351	-0.274472	0.0463636	-0.365343	-0.183601	-5.91998	4.09e-09
6	29963316	rs9260997	T	C	C	0.887119	ADD	1351	-0.271667	0.0459289	-0.361686	-0.181648	-5.91495	4.21e-09
6	30002793	rs3121593	G	C	C	0.886305	ADD	1351	-0.271782	0.0459838	-0.361908	-0.181655	-5.91038	4.32e-09
6	30005942	rs3869069	C	T	T	0.886332	ADD	1351	-0.271763	0.0459852	-0.361892	-0.181634	-5.9098	4.34e-09
6	30046364	rs3134881	C	G	G	0.888793	ADD	1351	-0.275893	0.0467764	-0.367573	-0.184213	-5.89812	4.65e-09
6	29796768	rs1632940	T	C	C	0.792639	ADD	1351	-0.20758	0.0351979	-0.276566	-0.138593	-5.8975	4.67e-09
6	30030114	rs9261269	A	G	G	0.887479	ADD	1351	-0.271295	0.046155	-0.361757	-0.180832	-5.8779	5.24e-09
6	30037990	rs6539	C	T	T	0.887479	ADD	1351	-0.271296	0.0461553	-0.361759	-0.180833	-5.8779	5.24e-09
6	29968101	rs9261061	T	A	A	0.886995	ADD	1351	-0.270318	0.0460296	-0.360534	-0.180102	-5.8727	5.4e-09
6	30027452	rs3132130	C	G	G	0.887483	ADD	1351	-0.269964	0.0459872	-0.360097	-0.17983	-5.87041	5.47e-09
6	30008820	rs9261211	T	G	G	0.88749	ADD	1351	-0.269947	0.0459901	-0.360086	-0.179808	-5.86968	5.5e-09
6	30008996	rs9261212	C	T	T	0.887491	ADD	1351	-0.269946	0.04599	-0.360085	-0.179807	-5.86966	5.5e-09
6	29996255	rs3094145	C	T	T	0.887489	ADD	1351	-0.269929	0.0459895	-0.360067	-0.179791	-5.86936	5.51e-09
6	30033472	rs3121595	C	T	T	0.887009	ADD	1351	-0.270873	0.0462562	-0.361533	-0.180212	-5.85592	5.96e-09
6	30024384	rs6928431	A	T	T	0.886795	ADD	1351	-0.269271	0.0460314	-0.359491	-0.179051	-5.84972	6.18e-09
6	29994021	rs3121596	A	T	T	0.886457	ADD	1351	-0.269	0.0460603	-0.359276	-0.178723	-5.84016	6.54e-09
6	29994524	rs3132683	A	G	G	0.886717	ADD	1351	-0.268976	0.0460698	-0.359271	-0.178681	-5.83844	6.6e-09
6	30067681	rs7763159	A	G	G	0.897113	ADD	1351	-0.280354	0.0480228	-0.374477	-0.186231	-5.83794	6.62e-09
6	30069137	rs9261402	C	T	T	0.890079	ADD	1351	-0.270806	0.0464779	-0.361901	-0.179711	-5.82655	7.08e-09
6	30199016	rs3094138	C	T	T	0.883417	ADD	1351	-0.262954	0.0461455	-0.353398	-0.172511	-5.69837	1.49e-08
6	29915993	rs1632883	C	A	A	0.790491	ADD	1351	-0.208558	0.036845	-0.280772	-0.136343	-5.66041	1.85e-08
6	29952448	rs3915798	A	T	T	0.865751	ADD	1351	-0.246972	0.0439869	-0.333185	-0.16076	-5.61467	2.39e-08
6	29937555	rs1061539	T	C	C	0.83971	ADD	1351	-0.223448	0.0398106	-0.301476	-0.145421	-5.61278	2.42e-08
6	30179164	rs3130385	T	C	C	0.882821	ADD	1351	-0.25989	0.0463961	-0.350825	-0.168956	-5.60156	2.58e-08
6	30146019	rs9261541	G	T	T	0.882291	ADD	1351	-0.256109	0.0460156	-0.346298	-0.16592	-5.5657	3.15e-08
6	30140342	rs1063280	T	C	C	0.882306	ADD	1351	-0.255982	0.0460168	-0.346174	-0.165791	-5.5628	3.2e-08
6	29758117	rs1737008	A	G	G	0.869885	ADD	1351	-0.238646	0.0429388	-0.322804	-0.154487	-5.55781	3.29e-08
6	29743407	rs1737022	G	C	C	0.869919	ADD	1351	-0.239059	0.043017	-0.32337	-0.154747	-5.55731	3.3e-08
6	32213008	rs454875	G	A	A	0.142661	ADD	1351	-0.233734	0.0420797	-0.316208	-0.151259	-5.55455	3.35e-08
6	29758726	rs1633012	C	G	G	0.869961	ADD	1351	-0.238398	0.042935	-0.322549	-0.154247	-5.55253	3.39e-08
6	29876775	rs2253518	G	A	A	0.826859	ADD	1351	-0.240248	0.0432749	-0.325066	-0.155431	-5.55168	3.41e-08
6	29752503	rs3129184	C	T	T	0.869844	ADD	1351	-0.238714	0.0429989	-0.32299	-0.154437	-5.55163	3.41e-08
6	29742809	rs1633036	C	T	T	0.870466	ADD	1351	-0.238608	0.042992	-0.322871	-0.154345	-5.55006	3.44e-08
6	29740037	rs1633038	A	G	G	0.870459	ADD	1351	-0.238597	0.0429904	-0.322856	-0.154337	-5.55	3.44e-08
6	29766505	rs1736995	G	A	A	0.870034	ADD	1351	-0.238264	0.0429334	-0.322412	-0.154116	-5.54963	3.45e-08
6	29746527	rs1633025	C	G	G	0.87044	ADD	1351	-0.239546	0.0431732	-0.324164	-0.154928	-5.54849	3.47e-08
6	29746515	rs1633026	T	C	C	0.870446	ADD	1351	-0.23955	0.0431752	-0.324172	-0.154929	-5.54834	3.47e-08
6	30200873	rs3094137	A	G	G	0.881463	ADD	1351	-0.254586	0.0460273	-0.344798	-0.164374	-5.53118	3.82e-08
6	29955199	rs5025708	G	T	T	0.894476	ADD	1351	-0.263129	0.0476853	-0.356591	-0.169668	-5.51803	4.11e-08
6	32605525	rs9272454	C	T	T	0.684871	ADD	1351	0.173332	0.0314221	0.111745	0.234918	5.51623	4.15e-08
6	31364105	rs28366135	A	G	G	0.102147	ADD	1351	0.265009	0.0481641	0.170609	0.359409	5.50221	4.49e-08
6	31361110	rs2428479	A	C	C	0.102012	ADD	1351	0.265458	0.0482722	0.170846	0.36007	5.49919	4.56e-08
6	29918587	rs1655907	T	C	C	0.861214	ADD	1351	-0.228178	0.0417429	-0.309993	-0.146364	-5.46628	5.48e-08
6	32628660	rs28688207	T	C	C	0.0851651	ADD	1351	-0.28242	0.0516763	-0.383703	-0.181136	-5.46517	5.51e-08
6	29736608	rs1737039	A	C	C	0.868045	ADD	1351	-0.233582	0.0428803	-0.317626	-0.149538	-5.44729	6.08e-08
6	29890701	rs9259784	C	G	G	0.797482	ADD	1351	-0.200461	0.0368061	-0.2726	-0.128323	-5.44641	6.11e-08
6	30189569	rs3130390	A	G	G	0.876016	ADD	1351	-0.246851	0.0454005	-0.335835	-0.157868	-5.4372	6.43e-08
6	29822061	rs3115626	C	T	T	0.804121	ADD	1351	-0.199248	0.0367866	-0.271348	-0.127147	-5.41632	7.2e-08
6	30146497	rs9261542	G	A	A	0.880341	ADD	1351	-0.247871	0.0458887	-0.337811	-0.15793	-5.40156	7.81e-08
6	31336644	rs2844567	G	A	A	0.101365	ADD	1351	0.263826	0.0489085	0.167967	0.359685	5.39428	8.13e-08
6	31341050	rs2394991	T	G	G	0.101043	ADD	1351	0.264044	0.0489509	0.168102	0.359986	5.39406	8.14e-08
6	31340807	rs2263311	C	T	T	0.101039	ADD	1351	0.264027	0.0489529	0.168081	0.359973	5.39348	8.16e-08
6	31352173	rs28366087	A	G	G	0.100919	ADD	1351	0.264649	0.0490734	0.168467	0.360832	5.39293	8.19e-08
6	31352674	rs28366093	G	A	A	0.100991	ADD	1351	0.264114	0.0489809	0.168113	0.360115	5.39218	8.22e-08
6	31352702	rs28366094	T	G	G	0.100987	ADD	1351	0.264119	0.0489828	0.168114	0.360123	5.39207	8.22e-08
6	31351133	rs2244490	C	A	A	0.100984	ADD	1351	0.264072	0.0489751	0.168083	0.360062	5.39196	8.23e-08
6	31350822	rs2596566	G	T	T	0.100984	ADD	1351	0.264072	0.0489751	0.168083	0.360062	5.39196	8.23e-08
6	31339844	rs2523525	A	G	G	0.101027	ADD	1351	0.263972	0.0489588	0.168014	0.359929	5.39171	8.24e-08
6	31339334	rs2523527	T	G	G	0.101023	ADD	1351	0.263979	0.0489602	0.168019	0.359939	5.3917	8.24e-08
6	31352844	rs28366098	G	A	A	0.100981	ADD	1351	0.264137	0.0489901	0.168119	0.360156	5.39165	8.24e-08
6	31335623	rs2523538	A	G	G	0.100978	ADD	1351	0.264039	0.0489725	0.168055	0.360024	5.39159	8.25e-08
6	31335582	rs2523539	T	C	C	0.100978	ADD	1351	0.264039	0.0489725	0.168055	0.360024	5.39159	8.25e-08
6	31352830	rs28366097	G	A	A	0.100981	ADD	1351	0.264133	0.0489898	0.168114	0.360151	5.39158	8.25e-08
6	31352748	rs28366095	T	C	C	0.100981	ADD	1351	0.264133	0.04899	0.168115	0.360152	5.39158	8.25e-08
6	31352776	rs28366096	A	G	G	0.100981	ADD	1351	0.264133	0.04899	0.168115	0.360152	5.39158	8.25e-08
6	31352902	rs28366099	C	T	T	0.10098	ADD	1351	0.264131	0.0489905	0.168112	0.360151	5.39148	8.25e-08
6	31335507	rs2596431	C	T	T	0.100993	ADD	1351	0.263995	0.0489654	0.168024	0.359965	5.39146	8.25e-08
6	31336628	rs2844568	C	T	T	0.101038	ADD	1351	0.263874	0.0489439	0.167946	0.359802	5.39136	8.26e-08
6	31352265	rs28752478	C	G	G	0.100982	ADD	1351	0.264042	0.0489764	0.16805	0.360034	5.39122	8.26e-08
6	31352366	rs28752479	C	A	A	0.100982	ADD	1351	0.264051	0.0489796	0.168053	0.36005	5.39105	8.27e-08
6	31352255	rs28752477	T	G	G	0.100987	ADD	1351	0.264025	0.0489749	0.168036	0.360014	5.39102	8.27e-08
6	31352459	rs28366091	G	T	T	0.100982	ADD	1351	0.26405	0.0489797	0.168052	0.360049	5.39101	8.27e-08
6	31352549	rs28366092	T	C	C	0.100982	ADD	1351	0.26405	0.0489797	0.168052	0.360049	5.39101	8.27e-08
6	31336000	rs2523536	A	G	G	0.101036	ADD	1351	0.263858	0.0489449	0.167928	0.359788	5.39093	8.28e-08
6	31350154	rs2523547	C	T	T	0.101036	ADD	1351	0.263858	0.0489449	0.167928	0.359788	5.39093	8.28e-08
6	31346490	rs2523626	G	A	A	0.101036	ADD	1351	0.263858	0.0489449	0.167928	0.359788	5.39093	8.28e-08
6	31345844	rs2523632	G	A	A	0.101036	ADD	1351	0.263858	0.0489449	0.167928	0.359788	5.39093	8.28e-08
6	31334174	rs2596574	G	A	A	0.101036	ADD	1351	0.263858	0.0489449	0.167928	0.359788	5.39093	8.28e-08
6	31352287	rs28366089	A	G	G	0.100978	ADD	1351	0.264038	0.0489814	0.168037	0.36004	5.39059	8.29e-08
6	31352984	rs2428488	A	G	G	0.100969	ADD	1351	0.264073	0.0489903	0.168053	0.360092	5.3903	8.3e-08
6	31342436	rs2254549	C	T	T	0.100993	ADD	1351	0.263942	0.0489666	0.16797	0.359915	5.39025	8.31e-08
6	31343221	rs2844550	C	T	T	0.100993	ADD	1351	0.263942	0.0489666	0.16797	0.359915	5.39025	8.31e-08
6	31352973	rs2442748	A	G	G	0.100963	ADD	1351	0.264083	0.0489928	0.168059	0.360108	5.39025	8.31e-08
6	31344571	rs28366076	T	G	G	0.100993	ADD	1351	0.263942	0.048967	0.167969	0.359916	5.39021	8.31e-08
6	31343919	rs2523640	G	A	A	0.100993	ADD	1351	0.263941	0.0489668	0.167968	0.359914	5.3902	8.31e-08
6	31345640	rs2523633	C	G	G	0.100993	ADD	1351	0.263943	0.0489673	0.167968	0.359917	5.39018	8.31e-08
6	31345728	rs2844544	G	T	T	0.100993	ADD	1351	0.263943	0.0489673	0.167968	0.359917	5.39018	8.31e-08
6	31344511	rs28366075	G	T	T	0.10099	ADD	1351	0.263948	0.0489685	0.167972	0.359925	5.39016	8.31e-08
6	31345513	rs28366078	T	G	G	0.100993	ADD	1351	0.26394	0.0489675	0.167965	0.359914	5.3901	8.31e-08
6	31345523	rs28366079	C	T	T	0.100993	ADD	1351	0.26394	0.0489675	0.167965	0.359914	5.3901	8.31e-08
6	31353039	rs2428487	A	T	T	0.100969	ADD	1351	0.264057	0.0489898	0.168039	0.360075	5.39004	8.32e-08
6	31353033	rs2442747	C	T	T	0.100968	ADD	1351	0.264059	0.0489902	0.16804	0.360078	5.39004	8.32e-08
6	31346249	rs2523629	C	T	T	0.100989	ADD	1351	0.263928	0.0489692	0.16795	0.359906	5.38967	8.33e-08
6	31346006	rs2523631	C	T	T	0.100989	ADD	1351	0.263928	0.0489692	0.16795	0.359906	5.38967	8.33e-08
6	31337780	rs2523529	C	G	G	0.100964	ADD	1351	0.263976	0.0489784	0.16798	0.359972	5.38964	8.33e-08
6	31346080	rs2523630	G	A	A	0.100993	ADD	1351	0.263922	0.0489698	0.167943	0.359901	5.38949	8.34e-08
6	31352201	rs28366088	G	A	A	0.101075	ADD	1351	0.263973	0.0489824	0.167969	0.359977	5.38914	8.36e-08
6	31352077	rs28752475	G	A	A	0.100092	ADD	1351	0.266836	0.0495249	0.169769	0.363903	5.38791	8.41e-08
6	31337654	rs2523530	A	G	G	0.10095	ADD	1351	0.263851	0.0489845	0.167843	0.359859	5.38642	8.48e-08
6	31355525	rs2596558	T	C	C	0.101273	ADD	1351	0.263399	0.0489284	0.167501	0.359296	5.38335	8.62e-08
6	31337209	rs2853987	T	C	C	0.100932	ADD	1351	0.263668	0.0489918	0.167646	0.35969	5.38188	8.69e-08
6	29705772	rs1736911	T	C	C	0.867135	ADD	1351	-0.229239	0.0426038	-0.312741	-0.145737	-5.38072	8.75e-08
6	31351985	rs28752472	C	T	T	0.0997443	ADD	1351	0.266946	0.0496565	0.169621	0.364271	5.37585	8.98e-08
6	29829986	rs3094169	T	C	C	0.803209	ADD	1351	-0.197	0.0367636	-0.269056	-0.124945	-5.35856	9.87e-08
6	29823571	rsnone96	A	T	T	0.804589	ADD	1351	-0.196792	0.0367936	-0.268907	-0.124678	-5.34855	1.04e-07
6	31339455	rs2844563	A	T	T	0.101729	ADD	1351	0.261973	0.0490063	0.165922	0.358024	5.3457	1.06e-07
6	31352073	rs28752474	G	C	C	0.0996069	ADD	1351	0.265873	0.0498424	0.168183	0.363562	5.33427	1.13e-07
6	30171881	rs4476873	C	T	T	0.876384	ADD	1351	-0.241142	0.0453853	-0.330095	-0.152188	-5.31322	1.26e-07
6	31362166	rs28366116	C	T	T	0.0940362	ADD	1351	0.268862	0.0506875	0.169516	0.368208	5.3043	1.32e-07
6	31362159	rs2428476	C	T	T	0.0940247	ADD	1351	0.268858	0.0507035	0.169481	0.368235	5.30255	1.33e-07
6	31344490	rs3957111	G	A	A	0.132442	ADD	1351	0.228852	0.0433994	0.143791	0.313913	5.27316	1.56e-07
6	29917146	rs1655904	T	C	C	0.853294	ADD	1351	-0.226468	0.0429545	-0.310657	-0.142278	-5.27226	1.57e-07
6	29924833	rs9260671	T	A	A	0.814607	ADD	1351	-0.200225	0.0381106	-0.274921	-0.12553	-5.25379	1.73e-07
6	32636433	rs35800511	A	G	G	0.148824	ADD	1351	-0.212565	0.0405309	-0.292004	-0.133125	-5.2445	1.82e-07
6	29675227	rs3131862	T	A	A	0.85986	ADD	1351	-0.218495	0.0416755	-0.300178	-0.136813	-5.24277	1.84e-07
6	32219182	rs3130314	G	C	C	0.10546	ADD	1351	-0.252927	0.0484998	-0.347985	-0.157869	-5.21501	2.13e-07
6	32214363	rs693366	T	C	C	0.10546	ADD	1351	-0.252927	0.0484998	-0.347985	-0.157869	-5.21501	2.13e-07
6	32217955	rs9267980	G	A	A	0.10546	ADD	1351	-0.252927	0.0484998	-0.347985	-0.157869	-5.21501	2.13e-07
6	30167294	rs9261558	C	T	T	0.859292	ADD	1351	-0.221993	0.0425874	-0.305463	-0.138523	-5.21264	2.15e-07
6	32219978	rs3132952	T	C	C	0.101375	ADD	1351	-0.256783	0.0493314	-0.353471	-0.160095	-5.20526	2.24e-07
6	32217237	rs9267973	G	A	A	0.10139	ADD	1351	-0.256617	0.049325	-0.353293	-0.159942	-5.20258	2.27e-07
6	29930927	rs9260712	A	C	C	0.868987	ADD	1351	-0.224957	0.0432617	-0.309749	-0.140166	-5.19991	2.3e-07
6	29933236	rs9260740	T	C	C	0.810492	ADD	1351	-0.19491	0.0375884	-0.268582	-0.121238	-5.18539	2.49e-07
6	31359989	rs2428482	C	T	T	0.0990764	ADD	1351	0.253504	0.0491696	0.157134	0.349875	5.15572	2.91e-07
6	31364692	rs2523462	G	C	C	0.0997993	ADD	1351	0.250227	0.0486372	0.154899	0.345554	5.14476	3.08e-07
6	30222508	rs3094079	T	C	C	0.906465	ADD	1351	-0.263507	0.0512267	-0.36391	-0.163105	-5.14395	3.09e-07
6	30220340	rs9261623	C	G	G	0.9065	ADD	1351	-0.263465	0.0512215	-0.363857	-0.163072	-5.14363	3.1e-07
6	32213210	rs454748	G	A	A	0.669959	ADD	1351	-0.161834	0.0315099	-0.223592	-0.100075	-5.13596	3.22e-07
6	29604683	rs3129081	C	T	T	0.857737	ADD	1351	-0.214712	0.0419144	-0.296863	-0.132561	-5.12263	3.45e-07
6	29980676	rs3121597	A	G	G	0.910861	ADD	1351	-0.262039	0.0511712	-0.362333	-0.161746	-5.12083	3.49e-07
6	29843068	rs3087959	A	G	G	0.825314	ADD	1351	-0.196783	0.038475	-0.272192	-0.121373	-5.11457	3.6e-07
6	29840740	rs3132713	A	C	C	0.827201	ADD	1351	-0.196353	0.0384265	-0.271667	-0.121038	-5.10983	3.69e-07
6	31361325	rs2428477	T	A	A	0.0995559	ADD	1351	0.249291	0.0488254	0.153595	0.344987	5.10577	3.77e-07
6	31361424	rs2523476	C	T	T	0.0995559	ADD	1351	0.249291	0.0488254	0.153595	0.344987	5.10577	3.77e-07
6	31360389	rs2523477	T	C	C	0.0995562	ADD	1351	0.249288	0.0488255	0.153592	0.344985	5.10571	3.77e-07
6	31368588	rs2844523	G	A	A	0.0995526	ADD	1351	0.249264	0.0488288	0.153562	0.344967	5.10486	3.79e-07
6	31368370	rs2596539	T	C	C	0.0994762	ADD	1351	0.249412	0.0488667	0.153635	0.345189	5.10393	3.81e-07
6	31364357	rs28366141	G	A	A	0.0994217	ADD	1351	0.249729	0.0489362	0.153816	0.345642	5.10315	3.82e-07
6	31364083	rs28366134	C	A	A	0.0994221	ADD	1351	0.249729	0.0489362	0.153815	0.345642	5.10315	3.82e-07
6	31360918	rs3094590	C	T	T	0.0994239	ADD	1351	0.249715	0.0489346	0.153806	0.345625	5.10305	3.82e-07
6	31363489	rs2523464	G	A	A	0.099418	ADD	1351	0.249725	0.0489401	0.153804	0.345645	5.10266	3.83e-07
6	31362448	rs2523472	A	T	T	0.0994176	ADD	1351	0.249726	0.0489404	0.153805	0.345648	5.10265	3.83e-07
6	31361009	rs2428480	G	A	A	0.0994283	ADD	1351	0.24969	0.0489347	0.15378	0.345601	5.10252	3.83e-07
6	32206049	rs9267918	G	A	A	0.100129	ADD	1351	-0.25246	0.049497	-0.349472	-0.155448	-5.10051	3.87e-07
6	32205072	rs549270	C	T	T	0.0995559	ADD	1351	-0.252676	0.0495489	-0.34979	-0.155562	-5.09954	3.89e-07
6	31370007	rs2596537	A	C	C	0.0994503	ADD	1351	0.249253	0.0488928	0.153425	0.345081	5.09795	3.93e-07
6	32204969	rs548330	A	G	G	0.0994516	ADD	1351	-0.252841	0.0495992	-0.350054	-0.155629	-5.09769	3.93e-07
6	31371521	rs2252223	T	C	C	0.0993885	ADD	1351	0.248825	0.0489197	0.152944	0.344706	5.0864	4.17e-07
6	29640021	rs3135049	T	C	C	0.865448	ADD	1351	-0.216723	0.0426099	-0.300237	-0.133209	-5.08621	4.17e-07
6	29937924	rs1061535	T	C	C	0.796038	ADD	1351	-0.185813	0.0365664	-0.257482	-0.114144	-5.08152	4.27e-07
6	31374262	rs2857281	A	C	C	0.0993781	ADD	1351	0.248553	0.0489213	0.152669	0.344437	5.08067	4.29e-07
6	30210807	rs9261588	T	G	G	0.907476	ADD	1351	-0.260521	0.0512822	-0.361033	-0.16001	-5.08016	4.3e-07
6	29878892	rs441627	T	A	A	0.792243	ADD	1351	-0.18535	0.036523	-0.256934	-0.113766	-5.07488	4.42e-07
6	31374682	rs111972772	G	C	C	0.0992578	ADD	1351	0.247815	0.0489637	0.151848	0.343782	5.0612	4.75e-07
6	31373810	rs2263313	G	A	A	0.0992578	ADD	1351	0.247815	0.0489637	0.151848	0.343782	5.0612	4.75e-07
6	31364603	rs2905708	C	T	T	0.103508	ADD	1351	0.24405	0.0482573	0.149468	0.338633	5.05727	4.84e-07
6	29881244	rs2734926	G	A	A	0.792311	ADD	1351	-0.18401	0.0363892	-0.255331	-0.112688	-5.05671	4.86e-07
6	31362310	rs16899524	C	T	T	0.1003	ADD	1351	0.245577	0.0487204	0.150086	0.341067	5.04053	5.28e-07
6	29854628	rs9259202	T	C	C	0.81007	ADD	1351	-0.1922	0.0381936	-0.267058	-0.117342	-5.03227	5.51e-07
6	29898806	rs2517741	G	T	T	0.822049	ADD	1351	-0.189804	0.0377455	-0.263784	-0.115824	-5.02851	5.61e-07
6	30229869	rs3130397	T	C	C	0.907887	ADD	1351	-0.258325	0.0513863	-0.35904	-0.15761	-5.02712	5.65e-07
6	31376206	rs2523498	T	C	C	0.0990995	ADD	1351	0.246264	0.0489919	0.150242	0.342287	5.02664	5.67e-07
6	29879252	rs406344	A	T	T	0.791152	ADD	1351	-0.182759	0.0364157	-0.254132	-0.111385	-5.01867	5.9e-07
6	29855706	rs3128878	C	G	G	0.809416	ADD	1351	-0.191779	0.0382134	-0.266676	-0.116882	-5.01863	5.9e-07
6	29857502	rs3115605	A	C	C	0.809492	ADD	1351	-0.191693	0.0382131	-0.26659	-0.116797	-5.01643	5.97e-07
6	30140913	rs2844787	G	T	T	0.7735	ADD	1351	-0.170777	0.0340566	-0.237527	-0.104027	-5.01451	6.03e-07
6	29917005	rs1655903	C	T	T	0.848323	ADD	1351	-0.212166	0.0423284	-0.295128	-0.129204	-5.01238	6.1e-07
6	29852402	rs9259148	C	T	T	0.811237	ADD	1351	-0.191209	0.0381584	-0.265998	-0.11642	-5.01093	6.14e-07
6	29879173	rs391705	T	C	C	0.791265	ADD	1351	-0.182444	0.036426	-0.253838	-0.111051	-5.00862	6.21e-07
6	29859245	rs9259290	T	C	C	0.810055	ADD	1351	-0.191439	0.0382253	-0.266359	-0.116519	-5.00818	6.23e-07
6	29852249	rs9259144	A	G	G	0.811214	ADD	1351	-0.19103	0.0381598	-0.265822	-0.116238	-5.00605	6.3e-07
6	29628437	rs3135050	T	C	C	0.859439	ADD	1351	-0.208462	0.0416555	-0.290105	-0.126819	-5.00443	6.35e-07
6	29876440	rs9259650	A	G	G	0.810554	ADD	1351	-0.191382	0.0382557	-0.266362	-0.116402	-5.00272	6.4e-07
6	29854132	rs9259183	T	C	C	0.809082	ADD	1351	-0.191003	0.0382081	-0.265889	-0.116116	-4.99901	6.52e-07
6	29879084	rs381379	A	G	G	0.791638	ADD	1351	-0.182147	0.0364417	-0.253571	-0.110722	-4.9983	6.55e-07
6	29631744	rs3130252	C	T	T	0.859734	ADD	1351	-0.208204	0.0416742	-0.289884	-0.126524	-4.99599	6.63e-07
6	31341357	rs2844556	G	A	A	0.0984583	ADD	1351	0.24811	0.0496666	0.150765	0.345455	4.9955	6.64e-07
6	29854082	rs9259182	A	T	T	0.808963	ADD	1351	-0.190817	0.0382072	-0.265701	-0.115932	-4.99426	6.68e-07
6	31356702	rs2905713	T	C	C	0.0984139	ADD	1351	0.248267	0.0497216	0.150815	0.345719	4.99315	6.72e-07
6	31340113	rs2523523	A	G	G	0.0984371	ADD	1351	0.247877	0.0496653	0.150535	0.34522	4.99095	6.8e-07
6	31350314	rs2596567	G	C	C	0.0983984	ADD	1351	0.247864	0.04967	0.150512	0.345215	4.99021	6.82e-07
6	31334731	rs2596428	G	C	C	0.0984024	ADD	1351	0.247797	0.0496625	0.15046	0.345134	4.98962	6.84e-07
6	31354344	rs2853972	G	A	A	0.0983854	ADD	1351	0.247871	0.0496805	0.150499	0.345243	4.98931	6.86e-07
6	31354283	rs2523481	C	A	A	0.0983877	ADD	1351	0.247856	0.0496796	0.150486	0.345226	4.9891	6.86e-07
6	31347877	rs2507980	G	A	A	0.0984456	ADD	1351	0.247658	0.0496413	0.150362	0.344953	4.98894	6.87e-07
6	31344098	rs2523639	C	T	T	0.0984456	ADD	1351	0.247658	0.0496413	0.150362	0.344953	4.98894	6.87e-07
6	31351079	rs2523646	C	T	T	0.0984456	ADD	1351	0.247658	0.0496413	0.150362	0.344953	4.98894	6.87e-07
6	31353934	rs1939365	G	A	A	0.0983914	ADD	1351	0.247836	0.0496776	0.150469	0.345202	4.98888	6.87e-07
6	31354167	rs2596563	C	G	G	0.0983914	ADD	1351	0.247834	0.0496776	0.150468	0.3452	4.98884	6.87e-07
6	31354165	rs2523482	G	A	A	0.098391	ADD	1351	0.247836	0.049678	0.150469	0.345203	4.98884	6.87e-07
6	31352328	rs28366090	G	T	T	0.0983925	ADD	1351	0.247825	0.0496765	0.150461	0.345189	4.98878	6.87e-07
6	31353792	rs2523483	T	G	G	0.0983884	ADD	1351	0.247822	0.0496792	0.150453	0.345192	4.98846	6.88e-07
6	31344008	rs2844547	T	G	G	0.0984039	ADD	1351	0.247737	0.0496634	0.150398	0.345075	4.98832	6.89e-07
6	31345535	rs28366080	C	T	T	0.0984039	ADD	1351	0.247735	0.0496641	0.150395	0.345075	4.98822	6.89e-07
6	31346359	rs2523628	G	A	A	0.0983998	ADD	1351	0.247722	0.049666	0.150379	0.345066	4.98777	6.91e-07
6	32626139	rs6905975	C	G	G	0.626674	ADD	1351	0.153266	0.0307332	0.09303	0.213502	4.98698	6.94e-07
6	29879584	rs9259701	C	T	T	0.791334	ADD	1351	-0.181452	0.0363999	-0.252795	-0.11011	-4.98496	7.01e-07
6	31356574	rs2853969	G	A	A	0.0986867	ADD	1351	0.247196	0.0496202	0.149942	0.34445	4.98176	7.12e-07
6	29861056	rs3128866	T	C	C	0.810192	ADD	1351	-0.190852	0.0383194	-0.265956	-0.115747	-4.98055	7.17e-07
6	29910286	rs2916801	C	T	T	0.825891	ADD	1351	-0.189091	0.0379795	-0.263529	-0.114652	-4.97875	7.23e-07
6	29909181	rs1632889	A	C	C	0.825691	ADD	1351	-0.189039	0.0379911	-0.2635	-0.114578	-4.97587	7.34e-07
6	29917610	rs1632880	C	G	G	0.827905	ADD	1351	-0.18831	0.0378917	-0.262577	-0.114044	-4.9697	7.57e-07
6	29920465	rs1655912	A	C	C	0.827905	ADD	1351	-0.18831	0.0378917	-0.262577	-0.114044	-4.9697	7.57e-07
6	29913727	rs2571382	T	C	C	0.826982	ADD	1351	-0.188101	0.037853	-0.262291	-0.11391	-4.96924	7.59e-07
6	29917703	rs1632879	G	A	A	0.827902	ADD	1351	-0.188289	0.0378912	-0.262554	-0.114024	-4.9692	7.59e-07
6	30282332	rs3094065	T	C	C	0.908216	ADD	1351	-0.256477	0.0516557	-0.35772	-0.155234	-4.96513	7.75e-07
6	31351999	rs28752473	A	G	G	0.0967345	ADD	1351	0.250338	0.050453	0.151452	0.349224	4.9618	7.88e-07
6	29880050	rs412982	T	C	C	0.789484	ADD	1351	-0.180784	0.036464	-0.252252	-0.109316	-4.95788	8.04e-07
6	29879655	rs2734929	T	C	C	0.79157	ADD	1351	-0.180552	0.036427	-0.251947	-0.109156	-4.95654	8.09e-07
6	29654891	rs3117303	T	G	G	0.858866	ADD	1351	-0.206423	0.0416862	-0.288127	-0.12472	-4.95184	8.29e-07
6	29879563	rs9259700	C	T	T	0.790332	ADD	1351	-0.180379	0.0364278	-0.251776	-0.108982	-4.95168	8.29e-07
6	29653824	rs3117297	C	G	G	0.858878	ADD	1351	-0.206425	0.0416897	-0.288136	-0.124715	-4.95147	8.3e-07
6	30087776	rs9261434	G	C	C	0.904794	ADD	1351	-0.245698	0.0496448	-0.343001	-0.148396	-4.94912	8.4e-07
6	29916855	rs1655902	G	A	A	0.826259	ADD	1351	-0.18752	0.0379812	-0.261962	-0.113079	-4.93719	8.92e-07
6	30306553	rs3129838	G	A	A	0.910067	ADD	1351	-0.256971	0.0520748	-0.359036	-0.154906	-4.93464	9.04e-07
6	32634394	rs34236112	G	A	A	0.0205821	ADD	1351	-0.5159	0.104677	-0.721063	-0.310738	-4.92851	9.32e-07
6	29733375	rs1737058	G	C	C	0.861292	ADD	1351	-0.204923	0.04164	-0.286536	-0.12331	-4.92131	9.66e-07
6	32628609	rs200177238	C	T	T	0.0164342	ADD	1351	-0.626275	0.127291	-0.875761	-0.376789	-4.92002	9.73e-07
6	29729849	rs1633052	G	C	C	0.828602	ADD	1351	-0.190001	0.0386598	-0.265773	-0.114229	-4.91469	9.99e-07
6	32628509	rs117488551	C	G	G	0.020725	ADD	1351	-0.524611	0.106794	-0.733923	-0.3153	-4.91239	1.01e-06
6	29832332	rs2524035	A	G	G	0.827535	ADD	1351	-0.188598	0.0383975	-0.263856	-0.11334	-4.91173	1.01e-06
6	31358211	rs17199968	C	G	G	0.0971944	ADD	1351	0.245097	0.0499961	0.147107	0.343088	4.90233	1.06e-06
6	32634447	rs3210146	C	G	G	0.0191731	ADD	1351	-0.537636	0.10979	-0.75282	-0.322452	-4.89696	1.09e-06
6	32633975	rs34029741	C	T	T	0.0210888	ADD	1351	-0.500912	0.102295	-0.701407	-0.300418	-4.89674	1.09e-06
6	30267748	rs3094631	G	A	A	0.908836	ADD	1351	-0.253612	0.0518144	-0.355166	-0.152057	-4.89461	1.1e-06
6	30155045	rs4959045	A	C	C	0.908216	ADD	1351	-0.251658	0.0514439	-0.352487	-0.15083	-4.8919	1.12e-06
6	30154928	rs9261547	G	A	A	0.907819	ADD	1351	-0.251722	0.0514641	-0.35259	-0.150855	-4.89122	1.12e-06
6	30267372	rs3129834	C	A	A	0.908564	ADD	1351	-0.253479	0.0518266	-0.355058	-0.151901	-4.89091	1.13e-06
6	29943490	rs2735076	A	G	G	0.733901	ADD	1351	-0.160679	0.0328635	-0.22509	-0.0962672	-4.88926	1.13e-06
6	32634282	rs12722106	A	G	G	0.0208608	ADD	1351	-0.505317	0.103369	-0.707916	-0.302718	-4.88849	1.14e-06
6	32251943	rs1265788	G	A	A	0.0860138	ADD	1351	-0.25811	0.0528089	-0.361613	-0.154606	-4.88762	1.14e-06
6	32634227	rs183607390	A	T	T	0.0207128	ADD	1351	-0.508279	0.104053	-0.71222	-0.304338	-4.88478	1.16e-06
6	32575524	rs4713555	G	T	T	0.260724	ADD	1351	0.16457	0.0336942	0.0985307	0.23061	4.88422	1.16e-06
6	31251788	rs117477942	G	T	T	0.0215056	ADD	1351	-0.492637	0.100883	-0.690364	-0.29491	-4.88326	1.17e-06
6	29711340	rs1610740	A	G	G	0.84138	ADD	1351	-0.195909	0.0401227	-0.274548	-0.117269	-4.88273	1.17e-06
6	31252909	rs117116032	G	C	C	0.0214878	ADD	1351	-0.492214	0.100887	-0.689948	-0.29448	-4.87888	1.19e-06
6	30110524	rs9261494	C	T	T	0.908883	ADD	1351	-0.251087	0.0514886	-0.352003	-0.150171	-4.87655	1.21e-06
6	29918254	rs1655906	A	T	T	0.838927	ADD	1351	-0.199506	0.040934	-0.279735	-0.119277	-4.87386	1.23e-06
6	31321524	rsnone197	G	C	C	0.117903	ADD	1351	0.223106	0.0457799	0.133379	0.312833	4.87345	1.23e-06
6	30116562	rs3132675	A	G	G	0.909185	ADD	1351	-0.251239	0.051557	-0.352289	-0.150189	-4.87304	1.23e-06
6	32633594	rs117844647	T	C	C	0.0212847	ADD	1351	-0.495092	0.10168	-0.694381	-0.295803	-4.86912	1.25e-06
6	31255186	rs118094249	A	C	C	0.0214486	ADD	1351	-0.491813	0.101008	-0.689786	-0.29384	-4.86903	1.25e-06
6	32634607	rs117734503	C	T	T	0.0229492	ADD	1351	-0.497931	0.102396	-0.698624	-0.297239	-4.8628	1.29e-06
6	29916059	rs1655898	A	G	G	0.784541	ADD	1351	-0.17518	0.0360294	-0.245796	-0.104564	-4.86214	1.3e-06
6	31243312	rs116905963	C	T	T	0.0214919	ADD	1351	-0.490541	0.100894	-0.688289	-0.292793	-4.86196	1.3e-06
6	29721627	rs1611292	G	T	T	0.860014	ADD	1351	-0.201147	0.0413978	-0.282286	-0.120009	-4.85889	1.32e-06
6	29721628	rs1611293	A	C	C	0.860014	ADD	1351	-0.201147	0.0413978	-0.282286	-0.120009	-4.85889	1.32e-06
6	32230665	rs1150762	G	A	A	0.0863445	ADD	1351	-0.256339	0.0527996	-0.359825	-0.152854	-4.85496	1.35e-06
6	29730358	rs1737071	T	C	C	0.861234	ADD	1351	-0.202837	0.0418295	-0.284821	-0.120853	-4.84913	1.39e-06
6	31246246	rs148321804	A	G	G	0.0215285	ADD	1351	-0.489067	0.100893	-0.686813	-0.291321	-4.8474	1.4e-06
6	31248154	rs117629998	C	T	T	0.0215474	ADD	1351	-0.48894	0.100895	-0.686691	-0.29119	-4.84603	1.41e-06
6	31248863	rs116909602	C	G	G	0.0215478	ADD	1351	-0.488937	0.100895	-0.686688	-0.291187	-4.846	1.41e-06
6	31263000	rs117306876	A	T	T	0.0212092	ADD	1351	-0.492626	0.101798	-0.692146	-0.293106	-4.83926	1.45e-06
6	31262652	rs118067278	G	A	A	0.0212676	ADD	1351	-0.490463	0.101555	-0.689508	-0.291418	-4.82951	1.53e-06
6	29688643	rs1632958	A	G	G	0.860038	ADD	1351	-0.199911	0.0414082	-0.28107	-0.118753	-4.82782	1.54e-06
6	32632801	rs3204373	G	A	A	0.0179093	ADD	1351	-0.579271	0.120144	-0.814748	-0.343794	-4.82149	1.59e-06
6	32205045	rs549182	G	A	A	0.057735	ADD	1351	-0.301151	0.0626084	-0.423862	-0.178441	-4.81008	1.68e-06
6	31352086	rs28752476	T	C	C	0.123302	ADD	1351	0.217865	0.0453234	0.129033	0.306697	4.8069	1.71e-06
6	31267373	rs143077435	A	G	G	0.0210333	ADD	1351	-0.491566	0.102267	-0.692005	-0.291127	-4.80671	1.71e-06
6	31268372	rs118013216	G	T	T	0.0209992	ADD	1351	-0.491602	0.102386	-0.692275	-0.290929	-4.80144	1.75e-06
6	31063236	rs11756674	A	G	G	0.0340445	ADD	1351	-0.390646	0.08165	-0.550677	-0.230615	-4.7844	1.9e-06
6	32628611	rs200955452	C	T	T	0.0208412	ADD	1351	-0.496941	0.103868	-0.70052	-0.293363	-4.78434	1.91e-06
6	31069488	rs78252875	C	T	T	0.0340448	ADD	1351	-0.390625	0.0816501	-0.550656	-0.230594	-4.78413	1.91e-06
6	31225072	rs188976352	T	C	C	0.0210223	ADD	1351	-0.487967	0.102082	-0.688045	-0.28789	-4.78015	1.95e-06
6	32628716	rs117867884	C	T	T	0.0214083	ADD	1351	-0.483602	0.10117	-0.681892	-0.285312	-4.78008	1.95e-06
6	32636262	rs79369121	C	A	A	0.0214224	ADD	1351	-0.483028	0.101063	-0.681107	-0.284949	-4.7795	1.95e-06
6	32633987	rs116850050	C	T	T	0.0192366	ADD	1351	-0.523532	0.109546	-0.738239	-0.308825	-4.7791	1.96e-06
6	32626447	rs117806464	G	A	A	0.0214065	ADD	1351	-0.483381	0.101155	-0.681641	-0.285122	-4.77863	1.96e-06
6	31031838	rs117596677	A	T	T	0.0210378	ADD	1351	-0.487551	0.102046	-0.687558	-0.287545	-4.77776	1.97e-06
6	31035088	rs545433877	C	T	T	0.0210378	ADD	1351	-0.487551	0.102046	-0.687558	-0.287545	-4.77776	1.97e-06
6	32632833	rs12722107	A	G	G	0.0214659	ADD	1351	-0.481887	0.100866	-0.67958	-0.284193	-4.77749	1.97e-06
6	32629631	rs117407437	C	T	T	0.0214165	ADD	1351	-0.483291	0.101171	-0.681583	-0.285	-4.77697	1.98e-06
6	32627654	rs117067420	G	A	A	0.021441	ADD	1351	-0.482383	0.100981	-0.680302	-0.284463	-4.77695	1.98e-06
6	32628176	rs34983499	G	A	A	0.021441	ADD	1351	-0.482383	0.100981	-0.680302	-0.284463	-4.77695	1.98e-06
6	31287959	rs117312855	G	A	A	0.0211157	ADD	1351	-0.487378	0.102068	-0.687427	-0.287329	-4.77504	1.99e-06
6	31291206	rs138405798	G	C	C	0.0210118	ADD	1351	-0.487752	0.102153	-0.687967	-0.287537	-4.77474	2e-06
6	32218115	rs1265789	G	A	A	0.0863797	ADD	1351	-0.251683	0.0527385	-0.355048	-0.148317	-4.77228	2.02e-06
6	31165653	rs141785140	G	A	A	0.0210369	ADD	1351	-0.486935	0.102037	-0.686924	-0.286947	-4.77216	2.02e-06
6	31208256	rs116988439	C	T	T	0.0211251	ADD	1351	-0.485505	0.101744	-0.68492	-0.286091	-4.77183	2.03e-06
6	32634586	rs118120568	A	G	G	0.0222866	ADD	1351	-0.486199	0.101927	-0.685973	-0.286425	-4.77005	2.04e-06
6	31280218	rs117298325	T	C	C	0.0210999	ADD	1351	-0.484876	0.101731	-0.684266	-0.285486	-4.76624	2.08e-06
6	31220428	rs117378644	A	G	G	0.0211092	ADD	1351	-0.484746	0.101755	-0.684183	-0.285309	-4.76384	2.11e-06
6	31177967	rs117498856	C	T	T	0.0210962	ADD	1351	-0.4846	0.101765	-0.684055	-0.285144	-4.76196	2.13e-06
6	31151402	rs143192668	T	C	C	0.0210784	ADD	1351	-0.484957	0.101846	-0.684572	-0.285341	-4.76165	2.13e-06
6	31190284	rs117695831	C	T	T	0.0210722	ADD	1351	-0.484927	0.101851	-0.684552	-0.285302	-4.76113	2.13e-06
6	31227749	rs139620785	G	A	A	0.0210903	ADD	1351	-0.484431	0.101763	-0.683883	-0.284979	-4.76038	2.14e-06
6	31227858	rs142401662	T	C	C	0.0210903	ADD	1351	-0.484431	0.101763	-0.683883	-0.284979	-4.76038	2.14e-06
6	31138692	rs117265349	G	A	A	0.0210955	ADD	1351	-0.484304	0.101739	-0.683708	-0.284899	-4.76026	2.14e-06
6	31099198	rs149493497	G	A	A	0.0210955	ADD	1351	-0.484304	0.101739	-0.683708	-0.284899	-4.76026	2.14e-06
6	31080320	rs2270191	C	T	T	0.0210955	ADD	1351	-0.484304	0.101739	-0.683708	-0.284899	-4.76026	2.14e-06
6	31093370	rs3815091	C	A	A	0.0210955	ADD	1351	-0.484304	0.101739	-0.683708	-0.284899	-4.76026	2.14e-06
6	31229606	rs116995415	G	C	C	0.0210848	ADD	1351	-0.48454	0.101789	-0.684043	-0.285038	-4.76025	2.14e-06
6	31084034	rs117951780	C	T	T	0.0210962	ADD	1351	-0.484301	0.101739	-0.683706	-0.284896	-4.76022	2.14e-06
6	31086972	rs117441850	T	C	C	0.0210932	ADD	1351	-0.484346	0.10175	-0.683772	-0.28492	-4.76016	2.14e-06
6	31088612	rs118054930	G	A	A	0.0210932	ADD	1351	-0.484346	0.10175	-0.683772	-0.28492	-4.76016	2.14e-06
6	31128245	rs139102013	A	T	T	0.0210962	ADD	1351	-0.484294	0.101739	-0.683699	-0.284889	-4.76016	2.14e-06
6	31088076	rs117114042	G	A	A	0.0210951	ADD	1351	-0.484344	0.10175	-0.683771	-0.284917	-4.76012	2.14e-06
6	31191013	rs116905289	G	A	A	0.0210944	ADD	1351	-0.484315	0.101744	-0.683729	-0.2849	-4.76012	2.14e-06
6	31200439	rs117076796	G	A	A	0.0210944	ADD	1351	-0.484315	0.101744	-0.683729	-0.2849	-4.76012	2.14e-06
6	31202033	rs139753154	A	G	G	0.0210944	ADD	1351	-0.484315	0.101744	-0.683729	-0.2849	-4.76012	2.14e-06
6	31207188	rs117500597	T	C	C	0.0210929	ADD	1351	-0.484288	0.101753	-0.68372	-0.284856	-4.75944	2.15e-06
6	31215793	rs116954629	C	G	G	0.0210925	ADD	1351	-0.484287	0.101753	-0.683719	-0.284854	-4.75943	2.15e-06
6	29724310	rs1633068	T	C	C	0.831832	ADD	1351	-0.182524	0.0384521	-0.257889	-0.107159	-4.74679	2.29e-06
6	30131349	rs9261536	T	C	C	0.907102	ADD	1351	-0.242898	0.05122	-0.343288	-0.142509	-4.74226	2.34e-06
6	29712866	rs1633091	T	C	C	0.830862	ADD	1351	-0.182128	0.0384178	-0.257425	-0.10683	-4.74072	2.36e-06
6	29713768	rs1737087	A	G	G	0.831488	ADD	1351	-0.182265	0.0385789	-0.257879	-0.106652	-4.72449	2.55e-06
6	32271450	rs491870	T	A	A	0.113574	ADD	1351	-0.219702	0.0465043	-0.310849	-0.128555	-4.72434	2.55e-06
6	29714678	rs1625607	C	T	T	0.831492	ADD	1351	-0.182252	0.0385772	-0.257861	-0.106642	-4.72434	2.55e-06
6	32237645	rs2023223	G	C	C	0.113579	ADD	1351	-0.219683	0.0465026	-0.310827	-0.12854	-4.72411	2.55e-06
6	32233461	rs2395113	C	G	G	0.113579	ADD	1351	-0.219683	0.0465026	-0.310827	-0.12854	-4.72411	2.55e-06
6	32251137	rs2222988	A	G	G	0.113583	ADD	1351	-0.219669	0.0465013	-0.31081	-0.128529	-4.72394	2.56e-06
6	32260270	rs565448	G	C	C	0.113583	ADD	1351	-0.219669	0.0465013	-0.31081	-0.128529	-4.72394	2.56e-06
6	32253544	rs6902465	T	C	C	0.113583	ADD	1351	-0.219669	0.0465013	-0.31081	-0.128529	-4.72394	2.56e-06
6	32235384	rs2114436	C	G	G	0.11362	ADD	1351	-0.219497	0.046486	-0.310608	-0.128386	-4.72178	2.58e-06
6	32233814	rs3115562	C	T	T	0.11362	ADD	1351	-0.219495	0.046486	-0.310606	-0.128384	-4.72174	2.58e-06
6	32402552	rs117859623	G	A	A	0.020013	ADD	1351	-0.492122	0.104228	-0.696406	-0.287838	-4.72158	2.59e-06
6	32400811	rs59642557	C	A	A	0.020013	ADD	1351	-0.492122	0.104228	-0.696406	-0.287838	-4.72158	2.59e-06
6	29732394	rs1633043	A	G	G	0.860173	ADD	1351	-0.196059	0.0415275	-0.277452	-0.114667	-4.72119	2.59e-06
6	32672734	rs117921525	C	A	A	0.0212897	ADD	1351	-0.482181	0.102141	-0.682373	-0.281989	-4.72076	2.6e-06
6	32265678	rs517630	A	T	T	0.109399	ADD	1351	-0.222918	0.0472632	-0.315552	-0.130284	-4.71652	2.65e-06
6	31096503	rs117696651	C	T	T	0.0209766	ADD	1351	-0.482071	0.10222	-0.682419	-0.281724	-4.71601	2.66e-06
6	32401706	rs117820904	T	C	C	0.0199852	ADD	1351	-0.491923	0.104322	-0.69639	-0.287456	-4.71544	2.66e-06
6	32402019	rs143947808	C	G	G	0.0199852	ADD	1351	-0.491923	0.104322	-0.69639	-0.287456	-4.71544	2.66e-06
6	30382328	rs1264543	A	G	G	0.91625	ADD	1351	-0.253613	0.0537848	-0.359029	-0.148196	-4.71532	2.67e-06
6	29710963	rs1610613	T	C	C	0.832346	ADD	1351	-0.182379	0.0386799	-0.25819	-0.106568	-4.71508	2.67e-06
6	29708222	rs1610603	T	C	C	0.832346	ADD	1351	-0.182378	0.0386801	-0.25819	-0.106567	-4.71504	2.67e-06
6	29704379	rs1736914	T	G	G	0.832346	ADD	1351	-0.182378	0.0386801	-0.25819	-0.106567	-4.71504	2.67e-06
6	29704083	rs1736916	C	T	T	0.832346	ADD	1351	-0.182378	0.0386801	-0.25819	-0.106567	-4.71504	2.67e-06
6	29706933	rs932338	A	G	G	0.832346	ADD	1351	-0.182378	0.0386801	-0.25819	-0.106567	-4.71504	2.67e-06
6	29727092	rs1633056	T	C	C	0.832346	ADD	1351	-0.181761	0.0385684	-0.257354	-0.106168	-4.71269	2.7e-06
6	29727023	rs1633057	A	G	G	0.832346	ADD	1351	-0.181761	0.0385684	-0.257354	-0.106168	-4.71269	2.7e-06
6	29726761	rs1633058	T	C	C	0.832346	ADD	1351	-0.181761	0.0385684	-0.257354	-0.106168	-4.71269	2.7e-06
6	29726475	rs1633060	A	G	G	0.832346	ADD	1351	-0.181761	0.0385684	-0.257354	-0.106168	-4.71269	2.7e-06
6	29726015	rs1633064	A	G	G	0.832346	ADD	1351	-0.181761	0.0385684	-0.257354	-0.106168	-4.71269	2.7e-06
6	29724201	rs1633069	C	G	G	0.832346	ADD	1351	-0.181761	0.0385684	-0.257354	-0.106168	-4.71269	2.7e-06
6	29723298	rs1633076	C	T	T	0.832346	ADD	1351	-0.181761	0.0385684	-0.257354	-0.106168	-4.71269	2.7e-06
6	29726712	rs1737075	C	A	A	0.832346	ADD	1351	-0.181761	0.0385684	-0.257354	-0.106168	-4.71269	2.7e-06
6	29724745	rs1737079	G	A	A	0.832346	ADD	1351	-0.181761	0.0385684	-0.257354	-0.106168	-4.71269	2.7e-06
6	29717980	rs733841	T	C	C	0.832346	ADD	1351	-0.181761	0.0385684	-0.257354	-0.106168	-4.71269	2.7e-06
6	29720321	rs909725	T	C	C	0.832346	ADD	1351	-0.181761	0.0385684	-0.257354	-0.106168	-4.71269	2.7e-06
6	29700576	rs2248693	A	T	T	0.831848	ADD	1351	-0.182393	0.0387053	-0.258254	-0.106532	-4.71236	2.7e-06
6	29709019	rs932341	G	C	C	0.831862	ADD	1351	-0.182346	0.0387008	-0.258198	-0.106493	-4.71167	2.71e-06
6	29708484	rs1610604	A	C	C	0.83186	ADD	1351	-0.182342	0.0387002	-0.258193	-0.10649	-4.71164	2.71e-06
6	29708523	rs1610605	C	T	T	0.83186	ADD	1351	-0.182342	0.0387002	-0.258193	-0.10649	-4.71164	2.71e-06
6	29708728	rs1610607	G	T	T	0.83186	ADD	1351	-0.182342	0.0387002	-0.258193	-0.10649	-4.71164	2.71e-06
6	29709636	rs909735	C	G	G	0.831866	ADD	1351	-0.182336	0.0387003	-0.258187	-0.106485	-4.71149	2.72e-06
6	29705824	rs1736910	T	G	G	0.831874	ADD	1351	-0.182347	0.0387041	-0.258206	-0.106489	-4.71131	2.72e-06
6	29895529	rs2517761	C	T	T	0.743782	ADD	1351	-0.159077	0.0337651	-0.225255	-0.0928983	-4.71128	2.72e-06
6	32698297	rs2859107	A	G	G	0.0172801	ADD	1351	-0.540374	0.114698	-0.765178	-0.315569	-4.71126	2.72e-06
6	29709867	rs909732	A	G	G	0.831866	ADD	1351	-0.182318	0.0387003	-0.258169	-0.106466	-4.71101	2.72e-06
6	29723785	rs1474610	T	C	C	0.831891	ADD	1351	-0.181742	0.0385884	-0.257374	-0.10611	-4.70976	2.74e-06
6	29723763	rs1633074	T	C	C	0.831891	ADD	1351	-0.181742	0.0385884	-0.257374	-0.10611	-4.70976	2.74e-06
6	29723689	rs1737081	G	A	A	0.831891	ADD	1351	-0.181742	0.0385884	-0.257374	-0.10611	-4.70976	2.74e-06
6	29724117	rs1633071	T	C	C	0.831896	ADD	1351	-0.181737	0.0385887	-0.257369	-0.106105	-4.7096	2.74e-06
6	29721518	rs1610626	A	C	C	0.831897	ADD	1351	-0.181738	0.038589	-0.257372	-0.106105	-4.70959	2.74e-06
6	29720162	rs1610737	C	A	A	0.831897	ADD	1351	-0.181735	0.0385891	-0.257368	-0.106101	-4.70948	2.74e-06
6	29719991	rs909726	T	C	C	0.831897	ADD	1351	-0.181735	0.0385891	-0.257368	-0.106101	-4.70948	2.74e-06
6	29719899	rs909727	C	G	G	0.831897	ADD	1351	-0.181735	0.0385891	-0.257368	-0.106101	-4.70948	2.74e-06
6	29720328	rs909724	A	G	G	0.8319	ADD	1351	-0.181738	0.0385898	-0.257372	-0.106103	-4.70948	2.74e-06
6	29721755	rs1611297	C	T	T	0.831891	ADD	1351	-0.18173	0.0385884	-0.257362	-0.106098	-4.70943	2.74e-06
6	29720176	rs1610738	A	G	G	0.831895	ADD	1351	-0.181733	0.0385893	-0.257367	-0.106099	-4.70942	2.74e-06
6	29720480	rs909723	T	C	C	0.831897	ADD	1351	-0.181731	0.0385891	-0.257364	-0.106098	-4.70939	2.74e-06
6	29721638	rs1611294	G	A	A	0.831891	ADD	1351	-0.181728	0.0385884	-0.25736	-0.106096	-4.70938	2.74e-06
6	29722597	rs2735050	T	C	C	0.831891	ADD	1351	-0.181728	0.0385884	-0.25736	-0.106096	-4.70938	2.74e-06
6	29722340	rs6933762	T	C	C	0.831891	ADD	1351	-0.181728	0.0385884	-0.25736	-0.106096	-4.70938	2.74e-06
6	32395956	rs58103245	C	T	T	0.0200178	ADD	1351	-0.491305	0.104335	-0.695797	-0.286813	-4.70894	2.75e-06
6	29718282	rs733840	A	G	G	0.831901	ADD	1351	-0.181701	0.0385889	-0.257334	-0.106069	-4.70865	2.75e-06
6	29725598	rs1626636	G	A	A	0.831887	ADD	1351	-0.181677	0.0385894	-0.257311	-0.106043	-4.70794	2.76e-06
6	29726196	rs1633062	T	C	C	0.831887	ADD	1351	-0.181677	0.0385895	-0.257311	-0.106043	-4.70794	2.76e-06
6	29725898	rs3131858	T	C	C	0.831887	ADD	1351	-0.181676	0.0385895	-0.25731	-0.106042	-4.70791	2.76e-06
6	29726423	rs1633061	C	T	T	0.83188	ADD	1351	-0.181667	0.0385901	-0.257303	-0.106032	-4.70762	2.77e-06
6	29727100	rs1737074	G	C	C	0.831872	ADD	1351	-0.181665	0.0385907	-0.257302	-0.106029	-4.70749	2.77e-06
6	29728209	rs113795410	C	A	A	0.831887	ADD	1351	-0.181675	0.0385947	-0.257319	-0.10603	-4.70725	2.77e-06
6	29728057	rs1610627	G	T	T	0.83188	ADD	1351	-0.18166	0.0385933	-0.257302	-0.106019	-4.70705	2.77e-06
6	29728308	rs1633055	A	T	T	0.83188	ADD	1351	-0.18166	0.0385933	-0.257302	-0.106019	-4.70705	2.77e-06
6	29729003	rs1610728	A	C	C	0.831898	ADD	1351	-0.18167	0.0386019	-0.257328	-0.106012	-4.70625	2.78e-06
6	29728763	rs1611278	T	C	C	0.831898	ADD	1351	-0.18167	0.0386019	-0.257328	-0.106012	-4.70625	2.78e-06
6	29728818	rs1611279	G	T	T	0.831898	ADD	1351	-0.18167	0.0386019	-0.257328	-0.106012	-4.70625	2.78e-06
6	29729286	rs1610630	C	T	T	0.831896	ADD	1351	-0.181671	0.0386021	-0.257329	-0.106012	-4.70624	2.78e-06
6	29717339	rs1737084	T	A	A	0.832749	ADD	1351	-0.181474	0.0385852	-0.2571	-0.105849	-4.70321	2.83e-06
6	32254994	rs9268133	G	A	A	0.109584	ADD	1351	-0.221922	0.0471993	-0.314431	-0.129413	-4.7018	2.85e-06
6	32302776	rs1265755	A	G	G	0.113037	ADD	1351	-0.219068	0.0466107	-0.310424	-0.127713	-4.69996	2.87e-06
6	32236976	rs6457527	A	T	T	0.109515	ADD	1351	-0.221691	0.0471981	-0.314198	-0.129185	-4.69704	2.91e-06
6	32243088	rs1559870	A	G	G	0.113406	ADD	1351	-0.218774	0.0465786	-0.310067	-0.127482	-4.69689	2.91e-06
6	32243107	rs1559871	A	G	G	0.113406	ADD	1351	-0.218774	0.0465786	-0.310067	-0.127482	-4.69689	2.91e-06
6	32321597	rs1265761	A	G	G	0.113275	ADD	1351	-0.218476	0.0465187	-0.309651	-0.127301	-4.69651	2.92e-06
6	32236054	rs3132933	G	T	T	0.109548	ADD	1351	-0.221562	0.0471826	-0.314039	-0.129086	-4.69586	2.93e-06
6	32286252	rs503042	G	A	A	0.113216	ADD	1351	-0.218542	0.0465444	-0.309768	-0.127317	-4.69535	2.93e-06
6	32285325	rs543131	C	T	T	0.113216	ADD	1351	-0.218542	0.0465444	-0.309768	-0.127317	-4.69535	2.93e-06
6	32629210	rs1130429	C	T	T	0.0236312	ADD	1351	-0.501657	0.106845	-0.71107	-0.292245	-4.69518	2.94e-06
6	32291190	rs496360	A	G	G	0.113218	ADD	1351	-0.218501	0.046543	-0.309724	-0.127279	-4.69461	2.95e-06
6	32312495	rs9268267	A	G	G	0.11314	ADD	1351	-0.21861	0.0465735	-0.309892	-0.127328	-4.69387	2.96e-06
6	29730353	rs1633050	T	G	G	0.833094	ADD	1351	-0.182689	0.038921	-0.258973	-0.106405	-4.69384	2.96e-06
6	32292818	rs536693	C	A	A	0.113249	ADD	1351	-0.21836	0.04653	-0.309557	-0.127163	-4.69288	2.97e-06
6	32334461	rs9268372	A	G	G	0.113133	ADD	1351	-0.218544	0.0465777	-0.309834	-0.127253	-4.69203	2.98e-06
6	32334402	rs9268371	G	C	C	0.113138	ADD	1351	-0.218518	0.0465751	-0.309804	-0.127233	-4.69174	2.99e-06
6	32612601	rs9273105	G	A	A	0.528095	ADD	1351	0.148345	0.0316291	0.0863535	0.210337	4.69015	3.01e-06
6	32366682	rs117476307	A	G	G	0.0186825	ADD	1351	-0.521458	0.111317	-0.739635	-0.30328	-4.68443	3.09e-06
6	32366666	rs117723432	A	G	G	0.0186825	ADD	1351	-0.521458	0.111317	-0.739635	-0.30328	-4.68443	3.09e-06
6	32366681	rs117091492	C	T	T	0.018691	ADD	1351	-0.520988	0.111272	-0.739077	-0.302899	-4.68211	3.13e-06
6	29688641	rs1632959	C	G	G	0.831923	ADD	1351	-0.181215	0.0387042	-0.257074	-0.105356	-4.68204	3.13e-06
6	29732302	rs1625636	T	C	C	0.832716	ADD	1351	-0.181156	0.0386933	-0.256994	-0.105319	-4.68186	3.13e-06
6	29730642	rs1633048	A	G	G	0.832717	ADD	1351	-0.181154	0.0386932	-0.256992	-0.105317	-4.6818	3.13e-06
6	29730923	rs1737068	C	A	A	0.832717	ADD	1351	-0.181154	0.0386932	-0.256992	-0.105317	-4.6818	3.13e-06
6	32286562	rs500279	C	T	T	0.109328	ADD	1351	-0.22111	0.0472392	-0.313697	-0.128523	-4.68064	3.15e-06
6	29944032	rs4360169	G	C	C	0.805146	ADD	1351	-0.180439	0.0385547	-0.256005	-0.104873	-4.68009	3.16e-06
6	29731811	rs1633045	G	A	A	0.832226	ADD	1351	-0.181179	0.0387144	-0.257058	-0.1053	-4.6799	3.16e-06
6	32283394	rs493136	A	G	G	0.109316	ADD	1351	-0.221059	0.0472398	-0.313647	-0.128471	-4.67951	3.17e-06
6	29731028	rs1737067	C	T	T	0.832247	ADD	1351	-0.181121	0.0387133	-0.256998	-0.105245	-4.67853	3.18e-06
6	29730530	rs1633049	G	A	A	0.832259	ADD	1351	-0.181103	0.0387145	-0.256982	-0.105224	-4.67791	3.19e-06
6	32683501	rs117891841	T	C	C	0.0196125	ADD	1351	-0.492785	0.105344	-0.699255	-0.286316	-4.67789	3.19e-06
6	29944030	rs4479980	C	T	T	0.805037	ADD	1351	-0.180269	0.0385406	-0.255807	-0.10473	-4.67737	3.2e-06
6	29730160	rs1633051	G	A	A	0.83225	ADD	1351	-0.181076	0.0387139	-0.256953	-0.105198	-4.67728	3.2e-06
6	32339511	rs2076535	C	T	T	0.0198601	ADD	1351	-0.491563	0.10511	-0.697575	-0.28555	-4.67663	3.21e-06
6	29730546	rs1737070	C	A	A	0.832268	ADD	1351	-0.18105	0.0387196	-0.256939	-0.105161	-4.67593	3.22e-06
6	29684204	rs1632961	C	T	T	0.831721	ADD	1351	-0.180788	0.0386682	-0.256577	-0.105	-4.67537	3.23e-06
6	29728243	rs1737073	G	C	C	0.832337	ADD	1351	-0.180996	0.0387346	-0.256915	-0.105078	-4.67273	3.27e-06
6	29728259	rs1610727	G	A	A	0.832336	ADD	1351	-0.180994	0.0387341	-0.256911	-0.105076	-4.67272	3.27e-06
6	29685277	rs1611352	T	C	C	0.831589	ADD	1351	-0.180365	0.0386449	-0.256108	-0.104623	-4.66724	3.36e-06
6	29691390	rs1632955	C	G	G	0.831429	ADD	1351	-0.18047	0.0386851	-0.256292	-0.104649	-4.66511	3.39e-06
6	29691391	rs1632954	T	C	C	0.831433	ADD	1351	-0.180469	0.0386858	-0.256292	-0.104646	-4.665	3.4e-06
6	29688886	rs1632447	C	A	A	0.831569	ADD	1351	-0.180275	0.0386442	-0.256016	-0.104533	-4.66499	3.4e-06
6	32229631	rs6457524	C	T	T	0.10979	ADD	1351	-0.220052	0.0471851	-0.312533	-0.127571	-4.66359	3.42e-06
6	32228918	rs3130326	T	C	C	0.109777	ADD	1351	-0.220034	0.047184	-0.312513	-0.127555	-4.66332	3.42e-06
6	32369034	rs117103338	C	G	G	0.020023	ADD	1351	-0.490513	0.105195	-0.696692	-0.284333	-4.66287	3.43e-06
6	29689164	rs1632956	A	T	T	0.831491	ADD	1351	-0.180009	0.0386178	-0.255698	-0.104319	-4.66129	3.46e-06
6	29696209	rs1736921	G	A	A	0.831594	ADD	1351	-0.179441	0.0385354	-0.25497	-0.103913	-4.65653	3.54e-06
6	29692305	rs1632953	A	G	G	0.831606	ADD	1351	-0.179423	0.0385377	-0.254956	-0.103891	-4.65579	3.55e-06
6	29692562	rs1736926	A	G	G	0.831606	ADD	1351	-0.179423	0.0385377	-0.254956	-0.103891	-4.65579	3.55e-06
6	32635123	rs117912793	A	G	G	0.0184308	ADD	1351	-0.530123	0.113865	-0.753294	-0.306952	-4.65572	3.55e-06
6	29731263	rs1737064	C	A	A	0.833891	ADD	1351	-0.181867	0.0390894	-0.25848	-0.105253	-4.65258	3.6e-06
6	29724147	rs1633070	T	C	C	0.831236	ADD	1351	-0.179172	0.038529	-0.254687	-0.103657	-4.65032	3.64e-06
6	29692634	rs1736925	T	G	G	0.831339	ADD	1351	-0.179278	0.0385557	-0.254846	-0.10371	-4.64984	3.65e-06
6	29693011	rs1736924	C	T	T	0.831333	ADD	1351	-0.179258	0.0385563	-0.254827	-0.103689	-4.64925	3.66e-06
6	29694427	rs1059174	C	T	T	0.831336	ADD	1351	-0.179252	0.0385559	-0.25482	-0.103684	-4.64914	3.66e-06
6	32366634	rs117347363	G	A	A	0.0189455	ADD	1351	-0.511314	0.110005	-0.72692	-0.295707	-4.64809	3.68e-06
6	31089708	rs4410768	A	G	G	0.0214656	ADD	1351	-0.46909	0.100931	-0.666911	-0.271269	-4.64764	3.69e-06
6	31091319	rs117550151	C	T	T	0.0214633	ADD	1351	-0.469128	0.100942	-0.66697	-0.271287	-4.64753	3.69e-06
6	29731272	rs1633046	A	G	G	0.833951	ADD	1351	-0.181732	0.0391031	-0.258372	-0.105091	-4.6475	3.69e-06
6	31088060	rs118016086	C	T	T	0.0214704	ADD	1351	-0.469101	0.100943	-0.666946	-0.271255	-4.64716	3.7e-06
6	31086102	rs117198148	C	T	T	0.0214778	ADD	1351	-0.469065	0.100945	-0.666913	-0.271217	-4.64675	3.7e-06
6	31083555	rs117103599	T	C	C	0.021483	ADD	1351	-0.469011	0.100934	-0.666839	-0.271183	-4.64669	3.71e-06
6	29731228	rs1737066	T	A	A	0.833976	ADD	1351	-0.181682	0.0391018	-0.25832	-0.105044	-4.64639	3.71e-06
6	29731241	rs1737065	C	T	T	0.833961	ADD	1351	-0.181668	0.0391024	-0.258307	-0.105028	-4.64595	3.72e-06
6	32632660	rsnone236	T	G	G	0.0280576	ADD	1351	-0.458747	0.0988195	-0.65243	-0.265064	-4.64227	3.78e-06
6	31362274	rs28366122	G	A	A	0.0716112	ADD	1351	0.286658	0.0617739	0.165584	0.407733	4.64045	3.82e-06
6	32366919	rs117256614	C	T	T	0.019459	ADD	1351	-0.500651	0.107896	-0.712123	-0.289179	-4.64013	3.82e-06
6	32366616	rs117809639	A	G	G	0.0189948	ADD	1351	-0.508967	0.109738	-0.724049	-0.293884	-4.63802	3.86e-06
6	32739625	rs117181433	T	C	C	0.0184996	ADD	1351	-0.501692	0.108176	-0.713714	-0.289671	-4.63774	3.87e-06
6	32739649	rs117511097	A	G	G	0.0184996	ADD	1351	-0.501692	0.108176	-0.713714	-0.289671	-4.63774	3.87e-06
6	32364452	rs116991925	T	C	C	0.0198686	ADD	1351	-0.490835	0.105877	-0.69835	-0.28332	-4.63591	3.9e-06
6	32369123	rs118050003	C	T	T	0.019821	ADD	1351	-0.49177	0.106202	-0.699922	-0.283618	-4.63051	4e-06
6	32365532	rs117217900	G	C	C	0.0202103	ADD	1351	-0.482658	0.104303	-0.687087	-0.278228	-4.62746	4.06e-06
6	32365791	rs117099966	A	G	G	0.020211	ADD	1351	-0.482619	0.104299	-0.687041	-0.278196	-4.62725	4.06e-06
6	32369139	rs184119986	A	G	G	0.0202129	ADD	1351	-0.482547	0.10429	-0.686951	-0.278143	-4.62699	4.07e-06
6	32369138	rs191921237	G	A	A	0.0202214	ADD	1351	-0.482233	0.10425	-0.686559	-0.277906	-4.62573	4.09e-06
6	32365785	rs117709429	C	T	T	0.0202341	ADD	1351	-0.482333	0.104306	-0.686769	-0.277898	-4.62422	4.12e-06
6	32366774	rs118102698	C	T	T	0.0191018	ADD	1351	-0.504666	0.109145	-0.718586	-0.290746	-4.62382	4.13e-06
6	32369439	rs117674475	G	A	A	0.0202173	ADD	1351	-0.482049	0.10428	-0.686434	-0.277663	-4.62262	4.15e-06
6	32366932	rs117298487	C	A	A	0.0195803	ADD	1351	-0.495773	0.107259	-0.705998	-0.285548	-4.62218	4.16e-06
6	29729612	rs1610632	T	C	C	0.839739	ADD	1351	-0.182381	0.0394639	-0.259729	-0.105033	-4.62145	4.18e-06
6	32369454	rs117065092	G	A	A	0.0202735	ADD	1351	-0.480305	0.104006	-0.684152	-0.276458	-4.61807	4.25e-06
6	32369466	rs117501081	T	C	C	0.0202735	ADD	1351	-0.480305	0.104006	-0.684152	-0.276458	-4.61807	4.25e-06
6	29729606	rs1610631	C	G	G	0.83926	ADD	1351	-0.18231	0.0394867	-0.259702	-0.104917	-4.61699	4.27e-06
6	32369026	rs147794811	T	C	C	0.0198631	ADD	1351	-0.488815	0.105893	-0.696362	-0.281268	-4.6161	4.29e-06
6	32369096	rs117143243	G	C	C	0.0198641	ADD	1351	-0.488773	0.105888	-0.696309	-0.281236	-4.61594	4.29e-06
6	32369037	rs117420133	T	G	G	0.0198719	ADD	1351	-0.488553	0.105848	-0.696011	-0.281095	-4.61561	4.3e-06
6	32364524	rs150016754	G	A	A	0.0193931	ADD	1351	-0.499262	0.108227	-0.711383	-0.287142	-4.61311	4.35e-06
6	31059097	rs116855165	C	T	T	0.0218327	ADD	1351	-0.461974	0.100184	-0.658331	-0.265616	-4.61124	4.39e-06
6	31068607	rs117404334	T	C	C	0.0218327	ADD	1351	-0.461974	0.100184	-0.658331	-0.265616	-4.61124	4.39e-06
6	31070336	rs117784909	G	A	A	0.0218327	ADD	1351	-0.461974	0.100184	-0.658331	-0.265616	-4.61124	4.39e-06
6	31047674	rs117881718	A	G	G	0.0218327	ADD	1351	-0.461974	0.100184	-0.658331	-0.265616	-4.61124	4.39e-06
6	31061782	rs117891042	A	G	G	0.0218327	ADD	1351	-0.461974	0.100184	-0.658331	-0.265616	-4.61124	4.39e-06
6	31054923	rs118113538	G	A	A	0.0218335	ADD	1351	-0.461967	0.100184	-0.658325	-0.26561	-4.61117	4.39e-06
6	32367009	rs118143002	G	A	A	0.0203083	ADD	1351	-0.478758	0.103832	-0.682265	-0.275251	-4.61089	4.39e-06
6	31027419	rs118076323	C	T	T	0.021835	ADD	1351	-0.461892	0.100174	-0.65823	-0.265554	-4.61088	4.39e-06
6	32369871	rs117342087	A	G	G	0.0203076	ADD	1351	-0.478653	0.103836	-0.682169	-0.275138	-4.60968	4.42e-06
6	32369877	rs117542413	C	T	T	0.0203076	ADD	1351	-0.478653	0.103836	-0.682169	-0.275138	-4.60968	4.42e-06
6	32369943	rs117993693	A	G	G	0.0203076	ADD	1351	-0.478653	0.103836	-0.682169	-0.275138	-4.60968	4.42e-06
6	32369994	rs56894887	G	A	A	0.0203076	ADD	1351	-0.478653	0.103836	-0.682169	-0.275138	-4.60968	4.42e-06
6	32369951	rs61003922	G	T	T	0.0203076	ADD	1351	-0.478653	0.103836	-0.682169	-0.275138	-4.60968	4.42e-06
6	32693114	rs2859061	T	C	C	0.0116515	ADD	1351	-0.741772	0.160928	-1.05719	-0.426358	-4.60933	4.43e-06
6	32578230	rs9271182	A	G	G	0.749996	ADD	1351	0.163254	0.0354319	0.0938089	0.232699	4.60755	4.46e-06
6	32364273	rs117870843	G	A	A	0.0201692	ADD	1351	-0.481471	0.104507	-0.6863	-0.276642	-4.60709	4.47e-06
6	32365564	rs118075267	G	A	A	0.0202966	ADD	1351	-0.478567	0.10389	-0.682187	-0.274946	-4.60647	4.49e-06
6	32373866	rs117252344	C	T	T	0.0203578	ADD	1351	-0.477751	0.103714	-0.681027	-0.274476	-4.60644	4.49e-06
6	30575603	rs1264420	A	G	G	0.811766	ADD	1351	-0.168566	0.0365961	-0.240293	-0.0968392	-4.60612	4.49e-06
6	32369428	rs117335692	T	G	G	0.0203039	ADD	1351	-0.478343	0.103856	-0.681898	-0.274788	-4.60581	4.5e-06
6	32373903	rs117052861	T	C	C	0.0202995	ADD	1351	-0.478404	0.10388	-0.682005	-0.274802	-4.60534	4.51e-06
6	29698781	rs1610600	A	G	G	0.832566	ADD	1351	-0.178889	0.0388491	-0.255031	-0.102746	-4.60471	4.52e-06
6	32373904	rs117346624	G	A	A	0.0203161	ADD	1351	-0.477912	0.103799	-0.681355	-0.27447	-4.6042	4.53e-06
6	32373907	rs117618533	A	T	T	0.0203161	ADD	1351	-0.477912	0.103799	-0.681355	-0.27447	-4.6042	4.53e-06
6	32374135	rs117956179	A	G	G	0.0203357	ADD	1351	-0.477421	0.103703	-0.680676	-0.274166	-4.60372	4.54e-06
6	32341516	rs116978097	G	A	A	0.0203435	ADD	1351	-0.477238	0.103664	-0.680416	-0.274059	-4.60368	4.55e-06
6	32341576	rs117430867	C	T	T	0.0203435	ADD	1351	-0.477238	0.103664	-0.680416	-0.274059	-4.60368	4.55e-06
6	32361865	rs118024439	C	T	T	0.0203453	ADD	1351	-0.477302	0.103678	-0.680507	-0.274096	-4.60368	4.55e-06
6	32361955	rs117833769	C	T	T	0.0203409	ADD	1351	-0.477274	0.103677	-0.680478	-0.27407	-4.60346	4.55e-06
6	32369381	rs117023168	C	A	A	0.0203416	ADD	1351	-0.477254	0.103674	-0.680451	-0.274058	-4.60343	4.55e-06
6	32369517	rs117084565	G	A	A	0.0203416	ADD	1351	-0.477254	0.103674	-0.680451	-0.274058	-4.60343	4.55e-06
6	32366556	rs117057492	C	T	T	0.0203147	ADD	1351	-0.477841	0.103804	-0.681293	-0.274388	-4.60328	4.55e-06
6	32374185	rs117211596	G	A	A	0.0203544	ADD	1351	-0.477371	0.103703	-0.680625	-0.274117	-4.60325	4.55e-06
6	32374105	rs118046932	T	C	C	0.0203431	ADD	1351	-0.4772	0.103667	-0.680383	-0.274017	-4.60321	4.56e-06
6	32366569	rs118024289	A	G	G	0.0203165	ADD	1351	-0.477766	0.103795	-0.681202	-0.274331	-4.60297	4.56e-06
6	32366097	rs116307898	G	A	A	0.0203172	ADD	1351	-0.477748	0.103792	-0.681176	-0.27432	-4.60295	4.56e-06
6	32366039	rs116895751	T	A	A	0.0203172	ADD	1351	-0.477748	0.103792	-0.681176	-0.27432	-4.60295	4.56e-06
6	32366070	rs117164228	C	T	T	0.0203172	ADD	1351	-0.477748	0.103792	-0.681176	-0.27432	-4.60295	4.56e-06
6	32366342	rs117293816	G	T	T	0.0203172	ADD	1351	-0.477748	0.103792	-0.681176	-0.27432	-4.60295	4.56e-06
6	32366488	rs117330957	A	G	G	0.0203172	ADD	1351	-0.477748	0.103792	-0.681176	-0.27432	-4.60295	4.56e-06
6	32366022	rs118106395	C	T	T	0.0203172	ADD	1351	-0.477748	0.103792	-0.681176	-0.27432	-4.60295	4.56e-06
6	32365955	rs118154479	A	T	T	0.0203172	ADD	1351	-0.477748	0.103792	-0.681176	-0.27432	-4.60295	4.56e-06
6	32366132	rs115653843	C	A	A	0.0203169	ADD	1351	-0.477743	0.103794	-0.681174	-0.274311	-4.60282	4.56e-06
6	32366182	rs117716818	C	T	T	0.0203169	ADD	1351	-0.477743	0.103794	-0.681174	-0.274311	-4.60282	4.56e-06
6	32366141	rs117983449	A	G	G	0.0203169	ADD	1351	-0.477743	0.103794	-0.681174	-0.274311	-4.60282	4.56e-06
6	32369238	rs116884947	C	G	G	0.0203243	ADD	1351	-0.47756	0.103757	-0.68092	-0.274199	-4.60266	4.57e-06
6	32369249	rs117154887	C	T	T	0.0203243	ADD	1351	-0.47756	0.103757	-0.68092	-0.274199	-4.60266	4.57e-06
6	32368355	rs117378124	G	A	A	0.0203243	ADD	1351	-0.47756	0.103757	-0.68092	-0.274199	-4.60266	4.57e-06
6	32369258	rs117439470	T	C	C	0.0203243	ADD	1351	-0.47756	0.103757	-0.68092	-0.274199	-4.60266	4.57e-06
6	32369173	rs117627382	T	A	A	0.0203243	ADD	1351	-0.47756	0.103757	-0.68092	-0.274199	-4.60266	4.57e-06
6	32368352	rs117919482	G	A	A	0.0203243	ADD	1351	-0.47756	0.103757	-0.68092	-0.274199	-4.60266	4.57e-06
6	32369336	rs117998183	C	T	T	0.0203243	ADD	1351	-0.47756	0.103757	-0.68092	-0.274199	-4.60266	4.57e-06
6	32368934	rs369821541	A	G	G	0.0203243	ADD	1351	-0.47756	0.103757	-0.68092	-0.274199	-4.60266	4.57e-06
6	32370559	rs117335044	G	A	A	0.0203501	ADD	1351	-0.47707	0.103652	-0.680223	-0.273916	-4.60262	4.57e-06
6	32367046	rs117391429	T	A	A	0.0203457	ADD	1351	-0.477075	0.103655	-0.680235	-0.273916	-4.60255	4.57e-06
6	32367051	rs117646657	T	G	G	0.0203457	ADD	1351	-0.477075	0.103655	-0.680235	-0.273916	-4.60255	4.57e-06
6	32367477	rs116848553	T	C	C	0.0203464	ADD	1351	-0.477056	0.103651	-0.680209	-0.273904	-4.60253	4.57e-06
6	32354341	rs116852190	T	C	C	0.0203464	ADD	1351	-0.477056	0.103651	-0.680209	-0.273904	-4.60253	4.57e-06
6	32361643	rs116889006	G	A	A	0.0203464	ADD	1351	-0.477056	0.103651	-0.680209	-0.273904	-4.60253	4.57e-06
6	32363493	rs116897665	T	C	C	0.0203464	ADD	1351	-0.477056	0.103651	-0.680209	-0.273904	-4.60253	4.57e-06
6	32359331	rs116938180	T	C	C	0.0203464	ADD	1351	-0.477056	0.103651	-0.680209	-0.273904	-4.60253	4.57e-06
6	32367077	rs117010275	C	T	T	0.0203464	ADD	1351	-0.477056	0.103651	-0.680209	-0.273904	-4.60253	4.57e-06
6	32358900	rs117030612	T	C	C	0.0203464	ADD	1351	-0.477056	0.103651	-0.680209	-0.273904	-4.60253	4.57e-06
6	32359769	rs117033414	T	C	C	0.0203464	ADD	1351	-0.477056	0.103651	-0.680209	-0.273904	-4.60253	4.57e-06
6	32354531	rs117035198	G	A	A	0.0203464	ADD	1351	-0.477056	0.103651	-0.680209	-0.273904	-4.60253	4.57e-06
6	32369596	rs117080666	A	G	G	0.0203464	ADD	1351	-0.477056	0.103651	-0.680209	-0.273904	-4.60253	4.57e-06
6	32358432	rs117130854	G	A	A	0.0203464	ADD	1351	-0.477056	0.103651	-0.680209	-0.273904	-4.60253	4.57e-06
6	32367412	rs117131280	C	T	T	0.0203464	ADD	1351	-0.477056	0.103651	-0.680209	-0.273904	-4.60253	4.57e-06
6	32363351	rs117142044	G	A	A	0.0203464	ADD	1351	-0.477056	0.103651	-0.680209	-0.273904	-4.60253	4.57e-06
6	32360440	rs117186978	G	A	A	0.0203464	ADD	1351	-0.477056	0.103651	-0.680209	-0.273904	-4.60253	4.57e-06
6	32355557	rs117191023	C	A	A	0.0203464	ADD	1351	-0.477056	0.103651	-0.680209	-0.273904	-4.60253	4.57e-06
6	32359833	rs117198428	C	T	T	0.0203464	ADD	1351	-0.477056	0.103651	-0.680209	-0.273904	-4.60253	4.57e-06
6	32360472	rs117227499	G	A	A	0.0203464	ADD	1351	-0.477056	0.103651	-0.680209	-0.273904	-4.60253	4.57e-06
6	32359586	rs117231421	T	C	C	0.0203464	ADD	1351	-0.477056	0.103651	-0.680209	-0.273904	-4.60253	4.57e-06
6	32362967	rs117239388	A	G	G	0.0203464	ADD	1351	-0.477056	0.103651	-0.680209	-0.273904	-4.60253	4.57e-06
6	32368134	rs117265450	T	C	C	0.0203464	ADD	1351	-0.477056	0.103651	-0.680209	-0.273904	-4.60253	4.57e-06
6	32363772	rs117303587	C	T	T	0.0203464	ADD	1351	-0.477056	0.103651	-0.680209	-0.273904	-4.60253	4.57e-06
6	32359756	rs117349956	G	A	A	0.0203464	ADD	1351	-0.477056	0.103651	-0.680209	-0.273904	-4.60253	4.57e-06
6	32363186	rs117381344	C	T	T	0.0203464	ADD	1351	-0.477056	0.103651	-0.680209	-0.273904	-4.60253	4.57e-06
6	32363219	rs117417231	A	G	G	0.0203464	ADD	1351	-0.477056	0.103651	-0.680209	-0.273904	-4.60253	4.57e-06
6	32367102	rs117418067	C	T	T	0.0203464	ADD	1351	-0.477056	0.103651	-0.680209	-0.273904	-4.60253	4.57e-06
6	32355803	rs117439800	G	A	A	0.0203464	ADD	1351	-0.477056	0.103651	-0.680209	-0.273904	-4.60253	4.57e-06
6	32362920	rs117479358	G	T	T	0.0203464	ADD	1351	-0.477056	0.103651	-0.680209	-0.273904	-4.60253	4.57e-06
6	32357411	rs117520702	A	G	G	0.0203464	ADD	1351	-0.477056	0.103651	-0.680209	-0.273904	-4.60253	4.57e-06
6	32363491	rs117524241	T	C	C	0.0203464	ADD	1351	-0.477056	0.103651	-0.680209	-0.273904	-4.60253	4.57e-06
6	32367353	rs117543429	G	C	C	0.0203464	ADD	1351	-0.477056	0.103651	-0.680209	-0.273904	-4.60253	4.57e-06
6	32371253	rs117572918	T	C	C	0.0203464	ADD	1351	-0.477056	0.103651	-0.680209	-0.273904	-4.60253	4.57e-06
6	32357059	rs117592139	G	A	A	0.0203464	ADD	1351	-0.477056	0.103651	-0.680209	-0.273904	-4.60253	4.57e-06
6	32368016	rs117623763	G	A	A	0.0203464	ADD	1351	-0.477056	0.103651	-0.680209	-0.273904	-4.60253	4.57e-06
6	32363017	rs117633741	G	A	A	0.0203464	ADD	1351	-0.477056	0.103651	-0.680209	-0.273904	-4.60253	4.57e-06
6	32363147	rs117674164	C	T	T	0.0203464	ADD	1351	-0.477056	0.103651	-0.680209	-0.273904	-4.60253	4.57e-06
6	32358956	rs117680060	G	A	A	0.0203464	ADD	1351	-0.477056	0.103651	-0.680209	-0.273904	-4.60253	4.57e-06
6	32359300	rs117691618	A	G	G	0.0203464	ADD	1351	-0.477056	0.103651	-0.680209	-0.273904	-4.60253	4.57e-06
6	32363212	rs117722422	C	T	T	0.0203464	ADD	1351	-0.477056	0.103651	-0.680209	-0.273904	-4.60253	4.57e-06
6	32355745	rs117727445	A	G	G	0.0203464	ADD	1351	-0.477056	0.103651	-0.680209	-0.273904	-4.60253	4.57e-06
6	32349113	rs117768448	C	G	G	0.0203464	ADD	1351	-0.477056	0.103651	-0.680209	-0.273904	-4.60253	4.57e-06
6	32363391	rs117778565	C	A	A	0.0203464	ADD	1351	-0.477056	0.103651	-0.680209	-0.273904	-4.60253	4.57e-06
6	32360363	rs117785658	T	C	C	0.0203464	ADD	1351	-0.477056	0.103651	-0.680209	-0.273904	-4.60253	4.57e-06
6	32367239	rs117802367	C	G	G	0.0203464	ADD	1351	-0.477056	0.103651	-0.680209	-0.273904	-4.60253	4.57e-06
6	32360464	rs117808141	C	G	G	0.0203464	ADD	1351	-0.477056	0.103651	-0.680209	-0.273904	-4.60253	4.57e-06
6	32355536	rs117859037	T	C	C	0.0203464	ADD	1351	-0.477056	0.103651	-0.680209	-0.273904	-4.60253	4.57e-06
6	32359724	rs117869812	G	A	A	0.0203464	ADD	1351	-0.477056	0.103651	-0.680209	-0.273904	-4.60253	4.57e-06
6	32363558	rs117882890	A	T	T	0.0203464	ADD	1351	-0.477056	0.103651	-0.680209	-0.273904	-4.60253	4.57e-06
6	32358666	rs117886263	A	G	G	0.0203464	ADD	1351	-0.477056	0.103651	-0.680209	-0.273904	-4.60253	4.57e-06
6	32361799	rs117896888	C	G	G	0.0203464	ADD	1351	-0.477056	0.103651	-0.680209	-0.273904	-4.60253	4.57e-06
6	32355792	rs117898181	A	T	T	0.0203464	ADD	1351	-0.477056	0.103651	-0.680209	-0.273904	-4.60253	4.57e-06
6	32370489	rs117944320	C	A	A	0.0203464	ADD	1351	-0.477056	0.103651	-0.680209	-0.273904	-4.60253	4.57e-06
6	32369681	rs117958394	G	A	A	0.0203464	ADD	1351	-0.477056	0.103651	-0.680209	-0.273904	-4.60253	4.57e-06
6	32363448	rs117960900	T	C	C	0.0203464	ADD	1351	-0.477056	0.103651	-0.680209	-0.273904	-4.60253	4.57e-06
6	32373774	rs118010815	G	A	A	0.0203464	ADD	1351	-0.477056	0.103651	-0.680209	-0.273904	-4.60253	4.57e-06
6	32363100	rs118011756	C	G	G	0.0203464	ADD	1351	-0.477056	0.103651	-0.680209	-0.273904	-4.60253	4.57e-06
6	32363387	rs118050525	T	C	C	0.0203464	ADD	1351	-0.477056	0.103651	-0.680209	-0.273904	-4.60253	4.57e-06
6	32359603	rs118079998	C	T	T	0.0203464	ADD	1351	-0.477056	0.103651	-0.680209	-0.273904	-4.60253	4.57e-06
6	32356721	rs118106811	A	G	G	0.0203464	ADD	1351	-0.477056	0.103651	-0.680209	-0.273904	-4.60253	4.57e-06
6	32370603	rs118112404	G	A	A	0.0203464	ADD	1351	-0.477056	0.103651	-0.680209	-0.273904	-4.60253	4.57e-06
6	32360877	rs118116852	C	T	T	0.0203464	ADD	1351	-0.477056	0.103651	-0.680209	-0.273904	-4.60253	4.57e-06
6	32363649	rs118131405	G	A	A	0.0203464	ADD	1351	-0.477056	0.103651	-0.680209	-0.273904	-4.60253	4.57e-06
6	32367401	rs118178918	C	A	A	0.0203464	ADD	1351	-0.477056	0.103651	-0.680209	-0.273904	-4.60253	4.57e-06
6	32360140	rs143363223	A	G	G	0.0203464	ADD	1351	-0.477056	0.103651	-0.680209	-0.273904	-4.60253	4.57e-06
6	32359699	rs182203129	C	T	T	0.0203464	ADD	1351	-0.477056	0.103651	-0.680209	-0.273904	-4.60253	4.57e-06
6	32359700	rs187703080	T	G	G	0.0203464	ADD	1351	-0.477056	0.103651	-0.680209	-0.273904	-4.60253	4.57e-06
6	32361450	rs3817968	A	G	G	0.0203464	ADD	1351	-0.477056	0.103651	-0.680209	-0.273904	-4.60253	4.57e-06
6	32361239	rs3817970	C	T	T	0.0203464	ADD	1351	-0.477056	0.103651	-0.680209	-0.273904	-4.60253	4.57e-06
6	32361133	rs3817971	A	G	G	0.0203464	ADD	1351	-0.477056	0.103651	-0.680209	-0.273904	-4.60253	4.57e-06
6	32361030	rs3817975	T	A	A	0.0203464	ADD	1351	-0.477056	0.103651	-0.680209	-0.273904	-4.60253	4.57e-06
6	32360983	rs3817979	G	A	A	0.0203464	ADD	1351	-0.477056	0.103651	-0.680209	-0.273904	-4.60253	4.57e-06
6	32364057	rs41333546	C	T	T	0.0203464	ADD	1351	-0.477056	0.103651	-0.680209	-0.273904	-4.60253	4.57e-06
6	32363790	rs41343746	A	G	G	0.0203464	ADD	1351	-0.477056	0.103651	-0.680209	-0.273904	-4.60253	4.57e-06
6	32363973	rs41392447	C	T	T	0.0203464	ADD	1351	-0.477056	0.103651	-0.680209	-0.273904	-4.60253	4.57e-06
6	32363786	rs41398448	G	A	A	0.0203464	ADD	1351	-0.477056	0.103651	-0.680209	-0.273904	-4.60253	4.57e-06
6	32356265	rs56921274	C	A	A	0.0203464	ADD	1351	-0.477056	0.103651	-0.680209	-0.273904	-4.60253	4.57e-06
6	32358162	rs57652561	C	T	T	0.0203464	ADD	1351	-0.477056	0.103651	-0.680209	-0.273904	-4.60253	4.57e-06
6	32357782	rs57964717	G	T	T	0.0203464	ADD	1351	-0.477056	0.103651	-0.680209	-0.273904	-4.60253	4.57e-06
6	32370433	rs58237152	T	G	G	0.0203464	ADD	1351	-0.477056	0.103651	-0.680209	-0.273904	-4.60253	4.57e-06
6	32354240	rs58528921	A	G	G	0.0203464	ADD	1351	-0.477056	0.103651	-0.680209	-0.273904	-4.60253	4.57e-06
6	32355908	rs58821517	T	C	C	0.0203464	ADD	1351	-0.477056	0.103651	-0.680209	-0.273904	-4.60253	4.57e-06
6	32357493	rs58898025	C	T	T	0.0203464	ADD	1351	-0.477056	0.103651	-0.680209	-0.273904	-4.60253	4.57e-06
6	32357974	rs59101547	G	A	A	0.0203464	ADD	1351	-0.477056	0.103651	-0.680209	-0.273904	-4.60253	4.57e-06
6	32370318	rs59506838	A	G	G	0.0203464	ADD	1351	-0.477056	0.103651	-0.680209	-0.273904	-4.60253	4.57e-06
6	32356019	rs60440756	C	T	T	0.0203464	ADD	1351	-0.477056	0.103651	-0.680209	-0.273904	-4.60253	4.57e-06
6	32370435	rs61176680	T	C	C	0.0203464	ADD	1351	-0.477056	0.103651	-0.680209	-0.273904	-4.60253	4.57e-06
6	32370371	rs61496633	A	G	G	0.0203464	ADD	1351	-0.477056	0.103651	-0.680209	-0.273904	-4.60253	4.57e-06
6	32370860	rs75415018	G	A	A	0.0203464	ADD	1351	-0.477056	0.103651	-0.680209	-0.273904	-4.60253	4.57e-06
6	32362785	rs76868526	G	A	A	0.0203464	ADD	1351	-0.477056	0.103651	-0.680209	-0.273904	-4.60253	4.57e-06
6	32370791	rs78107756	G	A	A	0.0203464	ADD	1351	-0.477056	0.103651	-0.680209	-0.273904	-4.60253	4.57e-06
6	32370927	rs78587369	G	A	A	0.0203464	ADD	1351	-0.477056	0.103651	-0.680209	-0.273904	-4.60253	4.57e-06
6	32368577	rs796603331	T	C	C	0.0203032	ADD	1351	-0.478007	0.10386	-0.681569	-0.274446	-4.60242	4.57e-06
6	32367971	rs116963671	G	A	A	0.0203362	ADD	1351	-0.477272	0.103702	-0.680523	-0.27402	-4.60236	4.57e-06
6	32367902	rs117132594	T	G	G	0.0203362	ADD	1351	-0.477272	0.103702	-0.680523	-0.27402	-4.60236	4.57e-06
6	32367551	rs117637259	T	A	A	0.0203362	ADD	1351	-0.477272	0.103702	-0.680523	-0.27402	-4.60236	4.57e-06
6	32359952	rs117841740	A	C	C	0.0203362	ADD	1351	-0.477272	0.103702	-0.680523	-0.27402	-4.60236	4.57e-06
6	32367897	rs117884404	G	A	A	0.0203362	ADD	1351	-0.477272	0.103702	-0.680523	-0.27402	-4.60236	4.57e-06
6	32360109	rs142491731	T	C	C	0.0203362	ADD	1351	-0.477272	0.103702	-0.680523	-0.27402	-4.60236	4.57e-06
6	32360044	rs148169377	C	T	T	0.0203362	ADD	1351	-0.477272	0.103702	-0.680523	-0.27402	-4.60236	4.57e-06
6	32360065	rs150724309	G	C	C	0.0203362	ADD	1351	-0.477272	0.103702	-0.680523	-0.27402	-4.60236	4.57e-06
6	32367757	rs184243021	T	C	C	0.0203362	ADD	1351	-0.477272	0.103702	-0.680523	-0.27402	-4.60236	4.57e-06
6	32358202	rs117384660	G	A	A	0.0203472	ADD	1351	-0.477028	0.103651	-0.680181	-0.273875	-4.60224	4.58e-06
6	32363084	rs116881236	C	T	T	0.0203544	ADD	1351	-0.477035	0.103653	-0.680191	-0.273879	-4.60224	4.58e-06
6	32370112	rs60715171	G	A	A	0.0203379	ADD	1351	-0.477209	0.103692	-0.680442	-0.273977	-4.60218	4.58e-06
6	32364911	rs117020290	T	A	A	0.0203442	ADD	1351	-0.477056	0.103662	-0.68023	-0.273882	-4.60203	4.58e-06
6	32365016	rs117231246	G	C	C	0.0203442	ADD	1351	-0.477056	0.103662	-0.68023	-0.273882	-4.60203	4.58e-06
6	32364964	rs117308502	A	G	G	0.0203442	ADD	1351	-0.477056	0.103662	-0.68023	-0.273882	-4.60203	4.58e-06
6	32364214	rs2076527	T	C	C	0.0203553	ADD	1351	-0.476798	0.103607	-0.679863	-0.273732	-4.602	4.58e-06
6	32364194	rs2076528	A	C	C	0.0203553	ADD	1351	-0.476798	0.103607	-0.679863	-0.273732	-4.602	4.58e-06
6	32363712	rs2076531	A	G	G	0.0203553	ADD	1351	-0.476798	0.103607	-0.679863	-0.273732	-4.602	4.58e-06
6	32362521	rs28362675	C	A	A	0.0203553	ADD	1351	-0.476798	0.103607	-0.679863	-0.273732	-4.602	4.58e-06
6	32364046	rs34423804	T	A	A	0.0203553	ADD	1351	-0.476798	0.103607	-0.679863	-0.273732	-4.602	4.58e-06
6	32376654	rs3763315	G	T	T	0.0203553	ADD	1351	-0.476798	0.103607	-0.679863	-0.273732	-4.602	4.58e-06
6	32364052	rs41355746	C	T	T	0.0203553	ADD	1351	-0.476798	0.103607	-0.679863	-0.273732	-4.602	4.58e-06
6	32364011	rs41417449	T	C	C	0.0203553	ADD	1351	-0.476798	0.103607	-0.679863	-0.273732	-4.602	4.58e-06
6	32363888	rs41441651	C	T	T	0.0203553	ADD	1351	-0.476798	0.103607	-0.679863	-0.273732	-4.602	4.58e-06
6	32380322	rs59526486	T	G	G	0.0203553	ADD	1351	-0.476798	0.103607	-0.679863	-0.273732	-4.602	4.58e-06
6	32603825	rs3129774	C	T	T	0.343899	ADD	1351	0.159403	0.0346401	0.0915101	0.227297	4.6017	4.59e-06
6	32366836	rs116923060	G	A	A	0.0197516	ADD	1351	-0.490167	0.106522	-0.698947	-0.281387	-4.60154	4.59e-06
6	32363256	rs117835212	G	A	A	0.0203549	ADD	1351	-0.47694	0.103649	-0.680088	-0.273793	-4.60152	4.59e-06
6	32366833	rs117537769	G	A	A	0.0197657	ADD	1351	-0.489792	0.106451	-0.698433	-0.281152	-4.60109	4.6e-06
6	32739251	rs117907628	T	A	A	0.0187813	ADD	1351	-0.494491	0.107496	-0.70518	-0.283802	-4.60007	4.62e-06
6	32739553	rs118156359	A	G	G	0.018782	ADD	1351	-0.494467	0.107498	-0.70516	-0.283774	-4.59977	4.63e-06
6	32356648	rs147532464	C	T	T	0.0203901	ADD	1351	-0.476663	0.103661	-0.679834	-0.273492	-4.59831	4.66e-06
6	32366768	rs117171028	A	G	G	0.0197506	ADD	1351	-0.489696	0.106534	-0.698498	-0.280893	-4.59662	4.7e-06
6	32366735	rs118150546	T	C	C	0.0197509	ADD	1351	-0.48967	0.106532	-0.698469	-0.280871	-4.59646	4.7e-06
6	32382201	rs59237763	A	G	G	0.0204089	ADD	1351	-0.476013	0.103594	-0.679053	-0.272972	-4.59498	4.74e-06
6	32714385	rs117094765	G	T	T	0.0188472	ADD	1351	-0.491976	0.107227	-0.702137	-0.281814	-4.58817	4.89e-06
6	32685158	rs77830931	G	A	A	0.0189918	ADD	1351	-0.490971	0.107048	-0.700782	-0.28116	-4.58644	4.93e-06
6	32738600	rs118115453	C	T	T	0.0188601	ADD	1351	-0.491107	0.107167	-0.701151	-0.281062	-4.58261	5.02e-06
6	32738624	rs116918708	T	A	A	0.0188575	ADD	1351	-0.4911	0.107169	-0.701148	-0.281052	-4.58247	5.02e-06
6	32738837	rs138791664	A	G	G	0.018859	ADD	1351	-0.491048	0.107161	-0.70108	-0.281016	-4.58233	5.03e-06
6	32738627	rs117193872	G	A	A	0.0188601	ADD	1351	-0.491073	0.10717	-0.701123	-0.281024	-4.58219	5.03e-06
6	29698426	rs909717	C	T	T	0.832879	ADD	1351	-0.177672	0.0387774	-0.253674	-0.10167	-4.58185	5.04e-06
6	32738248	rs116843640	G	A	A	0.0188682	ADD	1351	-0.490584	0.107115	-0.700526	-0.280642	-4.57996	5.08e-06
6	32738192	rs117143180	G	C	C	0.0188682	ADD	1351	-0.490584	0.107115	-0.700526	-0.280642	-4.57996	5.08e-06
6	32738351	rs117173619	C	A	A	0.0188682	ADD	1351	-0.490584	0.107115	-0.700526	-0.280642	-4.57996	5.08e-06
6	32737906	rs117232560	C	T	T	0.0188682	ADD	1351	-0.490584	0.107115	-0.700526	-0.280642	-4.57996	5.08e-06
6	32738215	rs117590453	A	G	G	0.0188682	ADD	1351	-0.490584	0.107115	-0.700526	-0.280642	-4.57996	5.08e-06
6	32738433	rs117866981	C	T	T	0.0188682	ADD	1351	-0.490584	0.107115	-0.700526	-0.280642	-4.57996	5.08e-06
6	32738040	rs118036863	C	T	T	0.0188682	ADD	1351	-0.490584	0.107115	-0.700526	-0.280642	-4.57996	5.08e-06
6	32737891	rs118170592	A	G	G	0.0188682	ADD	1351	-0.490584	0.107115	-0.700526	-0.280642	-4.57996	5.08e-06
6	32737597	rs117756798	T	C	C	0.0188727	ADD	1351	-0.490357	0.107093	-0.700255	-0.280459	-4.5788	5.11e-06
6	32737594	rs117996505	C	T	T	0.0188727	ADD	1351	-0.490357	0.107093	-0.700255	-0.280459	-4.5788	5.11e-06
6	32737817	rs117020423	G	A	A	0.0188731	ADD	1351	-0.490338	0.107091	-0.700233	-0.280444	-4.57871	5.11e-06
6	32735434	rs117162283	G	A	A	0.0188731	ADD	1351	-0.490338	0.107091	-0.700233	-0.280444	-4.57871	5.11e-06
6	32737744	rs117388287	T	C	C	0.0188731	ADD	1351	-0.490338	0.107091	-0.700233	-0.280444	-4.57871	5.11e-06
6	32735475	rs117443797	T	G	G	0.0188731	ADD	1351	-0.490338	0.107091	-0.700233	-0.280444	-4.57871	5.11e-06
6	32737757	rs117541316	T	G	G	0.0188731	ADD	1351	-0.490338	0.107091	-0.700233	-0.280444	-4.57871	5.11e-06
6	32736384	rs148857889	C	T	T	0.0188731	ADD	1351	-0.490338	0.107091	-0.700233	-0.280444	-4.57871	5.11e-06
6	32734891	rs57361865	C	T	T	0.0188731	ADD	1351	-0.490338	0.107091	-0.700233	-0.280444	-4.57871	5.11e-06
6	32737574	rs58019167	C	T	T	0.0188731	ADD	1351	-0.490338	0.107091	-0.700233	-0.280444	-4.57871	5.11e-06
6	32737402	rs59179888	C	T	T	0.0188731	ADD	1351	-0.490338	0.107091	-0.700233	-0.280444	-4.57871	5.11e-06
6	32731377	rs117177698	G	A	A	0.0188753	ADD	1351	-0.490299	0.107085	-0.700182	-0.280416	-4.57859	5.12e-06
6	32732533	rs116855451	G	C	C	0.0188742	ADD	1351	-0.490265	0.107085	-0.700147	-0.280383	-4.57829	5.12e-06
6	32732603	rs116892158	A	C	C	0.0188742	ADD	1351	-0.490265	0.107085	-0.700147	-0.280383	-4.57829	5.12e-06
6	32728027	rs117026677	T	C	C	0.0188742	ADD	1351	-0.490265	0.107085	-0.700147	-0.280383	-4.57829	5.12e-06
6	32732923	rs117056446	G	A	A	0.0188742	ADD	1351	-0.490265	0.107085	-0.700147	-0.280383	-4.57829	5.12e-06
6	32732807	rs117189255	G	A	A	0.0188742	ADD	1351	-0.490265	0.107085	-0.700147	-0.280383	-4.57829	5.12e-06
6	32711787	rs117358580	G	A	A	0.0188742	ADD	1351	-0.490265	0.107085	-0.700147	-0.280383	-4.57829	5.12e-06
6	32711433	rs117489278	G	A	A	0.0188742	ADD	1351	-0.490265	0.107085	-0.700147	-0.280383	-4.57829	5.12e-06
6	32731608	rs117557023	G	T	T	0.0188742	ADD	1351	-0.490265	0.107085	-0.700147	-0.280383	-4.57829	5.12e-06
6	32711984	rs117610182	G	A	A	0.0188742	ADD	1351	-0.490265	0.107085	-0.700147	-0.280383	-4.57829	5.12e-06
6	32721726	rs117728701	T	C	C	0.0188742	ADD	1351	-0.490265	0.107085	-0.700147	-0.280383	-4.57829	5.12e-06
6	32711822	rs117735661	C	T	T	0.0188742	ADD	1351	-0.490265	0.107085	-0.700147	-0.280383	-4.57829	5.12e-06
6	32733404	rs117784767	A	T	T	0.0188742	ADD	1351	-0.490265	0.107085	-0.700147	-0.280383	-4.57829	5.12e-06
6	32732156	rs117807149	T	A	A	0.0188742	ADD	1351	-0.490265	0.107085	-0.700147	-0.280383	-4.57829	5.12e-06
6	32722563	rs117987908	G	A	A	0.0188742	ADD	1351	-0.490265	0.107085	-0.700147	-0.280383	-4.57829	5.12e-06
6	32726213	rs118053420	A	T	T	0.0188742	ADD	1351	-0.490265	0.107085	-0.700147	-0.280383	-4.57829	5.12e-06
6	32726159	rs118185960	G	C	C	0.0188742	ADD	1351	-0.490265	0.107085	-0.700147	-0.280383	-4.57829	5.12e-06
6	32710933	rs141446522	C	T	T	0.0188742	ADD	1351	-0.490265	0.107085	-0.700147	-0.280383	-4.57829	5.12e-06
6	32731601	rs2071548	A	G	G	0.0188742	ADD	1351	-0.490265	0.107085	-0.700147	-0.280383	-4.57829	5.12e-06
6	32726162	rs2301270	C	A	A	0.0188742	ADD	1351	-0.490265	0.107085	-0.700147	-0.280383	-4.57829	5.12e-06
6	32731932	rs73404808	C	G	G	0.0188742	ADD	1351	-0.490265	0.107085	-0.700147	-0.280383	-4.57829	5.12e-06
6	32732661	rs73404817	A	G	G	0.0188742	ADD	1351	-0.490265	0.107085	-0.700147	-0.280383	-4.57829	5.12e-06
6	32732736	rs73404818	C	A	A	0.0188742	ADD	1351	-0.490265	0.107085	-0.700147	-0.280383	-4.57829	5.12e-06
6	32732811	rs73404819	C	T	T	0.0188742	ADD	1351	-0.490265	0.107085	-0.700147	-0.280383	-4.57829	5.12e-06
6	32732201	rs76453595	A	G	G	0.0188742	ADD	1351	-0.490265	0.107085	-0.700147	-0.280383	-4.57829	5.12e-06
6	32732586	rs79433101	G	A	A	0.0188742	ADD	1351	-0.490265	0.107085	-0.700147	-0.280383	-4.57829	5.12e-06
6	32713044	rs79517313	C	T	T	0.0188742	ADD	1351	-0.490265	0.107085	-0.700147	-0.280383	-4.57829	5.12e-06
6	32704884	rs2858880	T	A	A	0.0188749	ADD	1351	-0.49022	0.107081	-0.700095	-0.280346	-4.57804	5.13e-06
6	32699515	rs2859099	C	T	T	0.0188749	ADD	1351	-0.49022	0.107081	-0.700095	-0.280346	-4.57804	5.13e-06
6	32688471	rs117176906	A	C	C	0.0188457	ADD	1351	-0.49096	0.107243	-0.701152	-0.280767	-4.57802	5.13e-06
6	32685581	rs117170427	G	T	T	0.0188664	ADD	1351	-0.490429	0.107127	-0.700395	-0.280464	-4.578	5.13e-06
6	32684290	rs118106816	G	A	A	0.0188664	ADD	1351	-0.490429	0.107127	-0.700395	-0.280464	-4.578	5.13e-06
6	32684942	rs143420170	C	A	A	0.0188664	ADD	1351	-0.490429	0.107127	-0.700395	-0.280464	-4.578	5.13e-06
6	32686922	rs149332897	C	T	T	0.018845	ADD	1351	-0.490953	0.107247	-0.701153	-0.280753	-4.57778	5.14e-06
6	32687260	rs117341244	A	T	T	0.0188454	ADD	1351	-0.490942	0.107245	-0.701138	-0.280745	-4.57776	5.14e-06
6	32738641	rs147224323	G	A	A	0.0187246	ADD	1351	-0.493848	0.107883	-0.705295	-0.282401	-4.57763	5.14e-06
6	32684705	rs148972588	G	A	A	0.0188235	ADD	1351	-0.491389	0.107362	-0.701814	-0.280965	-4.57696	5.16e-06
6	32695843	rs117585720	C	T	T	0.0188487	ADD	1351	-0.490757	0.107227	-0.700917	-0.280596	-4.57681	5.16e-06
6	32694072	rs145749337	T	C	C	0.0188487	ADD	1351	-0.490757	0.107227	-0.700917	-0.280596	-4.57681	5.16e-06
6	32694079	rs148200952	C	T	T	0.0188487	ADD	1351	-0.490757	0.107227	-0.700917	-0.280596	-4.57681	5.16e-06
6	32700658	rs2859092	C	T	T	0.0188498	ADD	1351	-0.490742	0.107225	-0.700899	-0.280586	-4.57677	5.16e-06
6	32699240	rs117042488	A	T	T	0.0188491	ADD	1351	-0.490732	0.107225	-0.700888	-0.280575	-4.57667	5.16e-06
6	32707371	rs117160199	G	A	A	0.0188491	ADD	1351	-0.490732	0.107225	-0.700888	-0.280575	-4.57667	5.16e-06
6	32708811	rs117849668	G	A	A	0.0188491	ADD	1351	-0.490732	0.107225	-0.700888	-0.280575	-4.57667	5.16e-06
6	32698274	rs141151216	T	C	C	0.0188491	ADD	1351	-0.490732	0.107225	-0.700888	-0.280575	-4.57667	5.16e-06
6	32705674	rs147973732	C	T	T	0.0188491	ADD	1351	-0.490732	0.107225	-0.700888	-0.280575	-4.57667	5.16e-06
6	32702000	rs150981172	G	A	A	0.0188491	ADD	1351	-0.490732	0.107225	-0.700888	-0.280575	-4.57667	5.16e-06
6	32703974	rs2859067	C	T	T	0.0188491	ADD	1351	-0.490732	0.107225	-0.700888	-0.280575	-4.57667	5.16e-06
6	32703250	rs2859073	A	G	G	0.0188491	ADD	1351	-0.490732	0.107225	-0.700888	-0.280575	-4.57667	5.16e-06
6	32699007	rs2859103	G	A	A	0.0188491	ADD	1351	-0.490732	0.107225	-0.700888	-0.280575	-4.57667	5.16e-06
6	32698809	rs2859104	C	T	T	0.0188491	ADD	1351	-0.490732	0.107225	-0.700888	-0.280575	-4.57667	5.16e-06
6	32698730	rs2859105	A	C	C	0.0188491	ADD	1351	-0.490732	0.107225	-0.700888	-0.280575	-4.57667	5.16e-06
6	32698462	rs2859106	C	T	T	0.0188491	ADD	1351	-0.490732	0.107225	-0.700888	-0.280575	-4.57667	5.16e-06
6	32697741	rs2859114	T	C	C	0.0188491	ADD	1351	-0.490732	0.107225	-0.700888	-0.280575	-4.57667	5.16e-06
6	32697603	rs2859115	G	T	T	0.0188491	ADD	1351	-0.490732	0.107225	-0.700888	-0.280575	-4.57667	5.16e-06
6	32697579	rs2859116	G	A	A	0.0188491	ADD	1351	-0.490732	0.107225	-0.700888	-0.280575	-4.57667	5.16e-06
6	32697370	rs2859117	T	C	C	0.0188491	ADD	1351	-0.490732	0.107225	-0.700888	-0.280575	-4.57667	5.16e-06
6	32696901	rs2859123	C	T	T	0.0188491	ADD	1351	-0.490732	0.107225	-0.700888	-0.280575	-4.57667	5.16e-06
6	32696358	rs2859126	T	C	C	0.0188491	ADD	1351	-0.490732	0.107225	-0.700888	-0.280575	-4.57667	5.16e-06
6	32698137	rs78575049	C	T	T	0.0188491	ADD	1351	-0.490732	0.107225	-0.700888	-0.280575	-4.57667	5.16e-06
6	29720604	rs1610623	A	G	G	0.832805	ADD	1351	-0.177221	0.0387715	-0.253212	-0.10123	-4.57091	5.3e-06
6	32110670	rs138389328	G	T	T	0.0200492	ADD	1351	-0.477031	0.104409	-0.681669	-0.272393	-4.56886	5.36e-06
6	32202285	rs6924656	C	T	T	0.109922	ADD	1351	-0.218579	0.0479118	-0.312484	-0.124673	-4.5621	5.53e-06
6	32695974	rs144675976	A	G	G	0.0161021	ADD	1351	-0.547152	0.120006	-0.78236	-0.311944	-4.55937	5.6e-06
6	32369554	rs116191755	G	A	A	0.020856	ADD	1351	-0.470405	0.103231	-0.672733	-0.268077	-4.55684	5.67e-06
6	30354303	rs2097775	A	T	T	0.886599	ADD	1351	-0.210042	0.0461054	-0.300406	-0.119677	-4.55568	5.7e-06
6	32201207	rs9267879	C	T	T	0.110067	ADD	1351	-0.217867	0.0478461	-0.311644	-0.124091	-4.5535	5.76e-06
6	32201896	rs2555467	A	T	T	0.11007	ADD	1351	-0.217844	0.0478447	-0.311618	-0.12407	-4.55314	5.77e-06
6	32201027	rs9267877	T	C	C	0.11007	ADD	1351	-0.217844	0.0478447	-0.311618	-0.12407	-4.55314	5.77e-06
6	32201269	rs9267881	C	A	A	0.11007	ADD	1351	-0.217844	0.0478447	-0.311618	-0.12407	-4.55314	5.77e-06
6	32201291	rs9267883	C	T	T	0.11007	ADD	1351	-0.217844	0.0478447	-0.311618	-0.12407	-4.55314	5.77e-06
6	32201335	rs9267884	G	A	A	0.11007	ADD	1351	-0.217844	0.0478447	-0.311618	-0.12407	-4.55314	5.77e-06
6	32201439	rs9267885	C	T	T	0.110079	ADD	1351	-0.217842	0.0478452	-0.311617	-0.124067	-4.55306	5.77e-06
6	32200054	rs438800	G	A	A	0.110098	ADD	1351	-0.217756	0.0478357	-0.311512	-0.123999	-4.55216	5.79e-06
6	32422381	rs142707128	C	T	T	0.0203368	ADD	1351	-0.471471	0.103597	-0.674517	-0.268425	-4.55102	5.82e-06
6	32453302	rs117816501	C	T	T	0.0203421	ADD	1351	-0.470924	0.103546	-0.673872	-0.267977	-4.54795	5.91e-06
6	32411286	rs60110771	C	T	T	0.0203553	ADD	1351	-0.470523	0.103478	-0.673336	-0.26771	-4.54708	5.93e-06
6	32416334	rs60427629	C	T	T	0.0203553	ADD	1351	-0.470523	0.103478	-0.673336	-0.26771	-4.54708	5.93e-06
6	32440919	rs116980366	T	G	G	0.0203538	ADD	1351	-0.470515	0.103485	-0.673343	-0.267688	-4.54669	5.94e-06
6	32449257	rs117323508	A	T	T	0.0203535	ADD	1351	-0.47054	0.103491	-0.673378	-0.267702	-4.54669	5.94e-06
6	32203347	rs508445	G	A	A	0.110289	ADD	1351	-0.217011	0.0477612	-0.310622	-0.123401	-4.54368	6.03e-06
6	32777453	rs118020640	A	G	G	0.0174018	ADD	1351	-0.504353	0.111025	-0.721958	-0.286748	-4.54269	6.05e-06
6	32753873	rs118033438	T	A	A	0.0174011	ADD	1351	-0.504348	0.111025	-0.721953	-0.286743	-4.54266	6.06e-06
6	32752120	rs117440438	C	T	T	0.0174007	ADD	1351	-0.504342	0.111025	-0.721947	-0.286737	-4.5426	6.06e-06
6	32748016	rs60780632	G	A	A	0.0174007	ADD	1351	-0.504342	0.111025	-0.721947	-0.286737	-4.5426	6.06e-06
6	32741857	rs117457996	T	C	C	0.0174	ADD	1351	-0.504341	0.111025	-0.721946	-0.286737	-4.5426	6.06e-06
6	32203606	rs9267901	C	T	T	0.110175	ADD	1351	-0.217177	0.0478092	-0.310882	-0.123473	-4.54258	6.06e-06
6	32773916	rs117505369	C	A	A	0.0173934	ADD	1351	-0.504206	0.111024	-0.721809	-0.286603	-4.54142	6.09e-06
6	32766699	rs117879062	C	A	A	0.0173934	ADD	1351	-0.504206	0.111024	-0.721809	-0.286603	-4.54142	6.09e-06
6	32740782	rs118116221	G	T	T	0.0173934	ADD	1351	-0.504206	0.111024	-0.721809	-0.286603	-4.54142	6.09e-06
6	32743754	rs138904557	C	T	T	0.0173934	ADD	1351	-0.504206	0.111024	-0.721809	-0.286603	-4.54142	6.09e-06
6	32743514	rs140186963	C	T	T	0.0173934	ADD	1351	-0.504206	0.111024	-0.721809	-0.286603	-4.54142	6.09e-06
6	32743732	rs141973979	G	A	A	0.0173934	ADD	1351	-0.504206	0.111024	-0.721809	-0.286603	-4.54142	6.09e-06
6	32745219	rs142092388	A	C	C	0.0173934	ADD	1351	-0.504206	0.111024	-0.721809	-0.286603	-4.54142	6.09e-06
6	32778635	rs148166455	C	T	T	0.0173934	ADD	1351	-0.504206	0.111024	-0.721809	-0.286603	-4.54142	6.09e-06
6	32782897	rs2239697	C	T	T	0.0173945	ADD	1351	-0.50414	0.111017	-0.72173	-0.28655	-4.5411	6.1e-06
6	32785373	rs117376195	G	A	A	0.0173927	ADD	1351	-0.504092	0.111029	-0.721704	-0.286479	-4.54019	6.13e-06
6	32781148	rs56278853	T	C	C	0.0173927	ADD	1351	-0.504092	0.111029	-0.721704	-0.286479	-4.54019	6.13e-06
6	30245870	rs3132652	C	T	T	0.912233	ADD	1351	-0.240294	0.0529426	-0.344059	-0.136528	-4.53876	6.17e-06
6	31108034	rs117299864	C	T	T	0.0199885	ADD	1351	-0.473311	0.104312	-0.677759	-0.268864	-4.53746	6.2e-06
6	32751006	rs117472605	T	C	C	0.0174644	ADD	1351	-0.503736	0.111036	-0.721362	-0.28611	-4.5367	6.23e-06
6	30252502	rs3094068	C	T	T	0.912258	ADD	1351	-0.240121	0.0529445	-0.343891	-0.136352	-4.53534	6.27e-06
6	32365632	rs117945116	G	A	A	0.0131225	ADD	1351	-0.646275	0.14256	-0.925687	-0.366863	-4.53337	6.32e-06
6	32622944	rs9273308	G	A	A	0.407915	ADD	1351	0.158826	0.0350513	0.0901271	0.227526	4.53126	6.39e-06
6	32693350	rs145080549	C	T	T	0.0186622	ADD	1351	-0.489624	0.108123	-0.70154	-0.277708	-4.52842	6.47e-06
6	32692860	rs2859063	T	C	C	0.0186679	ADD	1351	-0.489222	0.108237	-0.701363	-0.27708	-4.5199	6.73e-06
6	32209451	rs380911	T	G	G	0.0936363	ADD	1351	-0.229684	0.0508295	-0.329308	-0.13006	-4.51872	6.77e-06
6	32365258	rs117338712	G	C	C	0.0199749	ADD	1351	-0.474141	0.104943	-0.679825	-0.268457	-4.51809	6.79e-06
6	32365252	rs117866892	G	A	A	0.0199749	ADD	1351	-0.474141	0.104943	-0.679825	-0.268457	-4.51809	6.79e-06
6	32694554	rs117333568	G	A	A	0.0185989	ADD	1351	-0.49003	0.108485	-0.702657	-0.277404	-4.51703	6.82e-06
6	31808718	rs117792332	A	G	G	0.0207213	ADD	1351	-0.470517	0.104178	-0.674702	-0.266331	-4.51646	6.84e-06
6	31793781	rs34614836	T	G	G	0.0207681	ADD	1351	-0.469351	0.103975	-0.673138	-0.265564	-4.51408	6.92e-06
6	31730751	rs28399987	G	A	A	0.0199726	ADD	1351	-0.483571	0.107186	-0.693652	-0.27349	-4.51151	7e-06
6	32365202	rs117624432	T	C	C	0.0200123	ADD	1351	-0.472508	0.10476	-0.677834	-0.267181	-4.51037	7.04e-06
6	32365280	rs118117353	T	G	G	0.0200123	ADD	1351	-0.472508	0.10476	-0.677834	-0.267181	-4.51037	7.04e-06
6	32365137	rs117300548	T	C	C	0.0200101	ADD	1351	-0.472506	0.104772	-0.677855	-0.267157	-4.50986	7.05e-06
6	32365136	rs116843571	A	G	G	0.0200109	ADD	1351	-0.472466	0.104768	-0.677808	-0.267125	-4.50964	7.06e-06
6	29828790	rs3094171	C	G	G	0.75081	ADD	1351	-0.152615	0.0338599	-0.218979	-0.0862507	-4.50725	7.14e-06
6	32365063	rs118079180	C	T	T	0.0200179	ADD	1351	-0.472015	0.104736	-0.677294	-0.266735	-4.5067	7.16e-06
6	29823606	rsnone97	A	G	G	0.751665	ADD	1351	-0.152352	0.0338339	-0.218665	-0.0860391	-4.50295	7.28e-06
6	29828310	rs3094657	C	G	G	0.751644	ADD	1351	-0.15234	0.033832	-0.21865	-0.086031	-4.50285	7.29e-06
6	31779953	rs118191775	C	T	T	0.0209151	ADD	1351	-0.465352	0.10335	-0.667913	-0.26279	-4.50269	7.29e-06
6	31169431	rs148439615	A	G	G	0.0192301	ADD	1351	-0.481991	0.107446	-0.692581	-0.271401	-4.48589	7.88e-06
6	29829596	rs3128906	A	G	G	0.749443	ADD	1351	-0.151525	0.0338769	-0.217922	-0.0851276	-4.47282	8.37e-06
6	32365431	rs117460023	A	G	G	0.0177006	ADD	1351	-0.520293	0.11634	-0.748316	-0.29227	-4.47216	8.4e-06
6	32364496	rs139854564	G	A	A	0.0184459	ADD	1351	-0.5057	0.113241	-0.727648	-0.283752	-4.46571	8.65e-06
6	32620775	rs17843619	C	A	A	0.430181	ADD	1351	0.154146	0.0345944	0.086342	0.22195	4.4558	9.06e-06
6	32634313	rs1049059	C	G	G	0.236268	ADD	1351	-0.157772	0.0354182	-0.22719	-0.0883536	-4.45455	9.11e-06
6	30335350	rs2057726	C	T	T	0.922274	ADD	1351	-0.243443	0.0546747	-0.350603	-0.136282	-4.45256	9.19e-06
6	32741886	rs117186380	A	G	G	0.0182286	ADD	1351	-0.487183	0.109614	-0.702022	-0.272344	-4.44455	9.53e-06
6	32196864	rs9378123	A	G	G	0.19356	ADD	1351	0.169064	0.0380392	0.0945088	0.24362	4.44447	9.54e-06
6	32365406	rs117904727	G	A	A	0.0178223	ADD	1351	-0.513765	0.11572	-0.740573	-0.286958	-4.43972	9.75e-06
6	32365446	rs118152844	A	C	C	0.017882	ADD	1351	-0.512008	0.115419	-0.738225	-0.285791	-4.43609	9.91e-06
6	32286761	rs498422	T	G	G	0.120281	ADD	1351	-0.199994	0.0451074	-0.288403	-0.111586	-4.43374	1e-05
6	32636385	rs9274659	A	T	T	0.352743	ADD	1351	-0.13736	0.0310487	-0.198214	-0.0765056	-4.42402	1.05e-05
6	32636364	rs9274657	G	A	A	0.35273	ADD	1351	-0.137344	0.03105	-0.198201	-0.0764874	-4.42333	1.05e-05
6	32627988	rs1049178	A	G	G	0.248203	ADD	1351	-0.155124	0.0350941	-0.223907	-0.0863409	-4.42023	1.07e-05
6	31351181	rs2523642	C	T	T	0.0590455	ADD	1351	0.30784	0.0699921	0.170658	0.445022	4.39822	1.18e-05
6	32365467	rs117181287	T	C	C	0.0181865	ADD	1351	-0.500143	0.113836	-0.723257	-0.277028	-4.39354	1.2e-05
6	31217026	rs9501364	G	A	A	0.0451932	ADD	1351	-0.313111	0.0713799	-0.453013	-0.173209	-4.38654	1.24e-05
6	32683666	rs115308106	G	A	A	0.0554354	ADD	1351	-0.284094	0.0647847	-0.41107	-0.157118	-4.3852	1.25e-05
6	32365503	rs117802793	T	C	C	0.0191988	ADD	1351	-0.478844	0.109241	-0.692953	-0.264734	-4.38335	1.26e-05
6	31332091	rs2523550	T	G	G	0.154622	ADD	1351	0.178345	0.0407304	0.0985149	0.258175	4.37867	1.29e-05
6	31332078	rs2596550	C	T	T	0.154622	ADD	1351	0.178345	0.0407304	0.0985149	0.258175	4.37867	1.29e-05
6	32687081	rs114121446	A	G	G	0.02339	ADD	1351	-0.438623	0.100215	-0.635042	-0.242205	-4.37681	1.3e-05
6	29973925	rs4313034	C	T	T	0.785344	ADD	1351	-0.156806	0.0358316	-0.227034	-0.0865769	-4.37618	1.3e-05
6	31461715	rs118030017	G	T	T	0.0214741	ADD	1351	-0.443544	0.101379	-0.642244	-0.244845	-4.3751	1.31e-05
6	31467282	rs118056720	C	G	G	0.0214856	ADD	1351	-0.443237	0.10132	-0.64182	-0.244655	-4.37464	1.31e-05
6	31332915	rs2853996	C	T	T	0.154641	ADD	1351	0.178119	0.040748	0.0982541	0.257983	4.37123	1.33e-05
6	32365491	rs117510940	C	T	T	0.0188146	ADD	1351	-0.485906	0.111215	-0.703884	-0.267928	-4.36906	1.34e-05
6	31352972	rs2428489	A	T	T	0.148889	ADD	1351	0.201476	0.0462072	0.110912	0.292041	4.36028	1.4e-05
6	31333063	rs2853994	C	T	T	0.154689	ADD	1351	0.177743	0.0407667	0.0978413	0.257644	4.35999	1.4e-05
6	32683898	rs6915986	T	C	C	0.0558682	ADD	1351	-0.278169	0.0638024	-0.403219	-0.153118	-4.35985	1.4e-05
6	32684069	rs6936707	C	T	T	0.0558845	ADD	1351	-0.27797	0.0637853	-0.402986	-0.152953	-4.35789	1.41e-05
6	32620800	rs17843620	A	G	G	0.293744	ADD	1351	0.156826	0.035999	0.0862689	0.227382	4.35639	1.42e-05
6	32365093	rs117590326	T	A	A	0.0195945	ADD	1351	-0.465933	0.107013	-0.675675	-0.256192	-4.35399	1.44e-05
6	32365075	rs117830441	T	C	C	0.0195945	ADD	1351	-0.465933	0.107013	-0.675675	-0.256192	-4.35399	1.44e-05
6	32626565	rs9273371	C	T	T	0.211164	ADD	1351	0.162014	0.0372489	0.0890076	0.235021	4.3495	1.47e-05
6	32209562	rs380571	T	C	C	0.500588	ADD	1351	-0.1288	0.0296163	-0.186847	-0.0707532	-4.34896	1.47e-05
6	32629129	rs1130432	T	C	C	0.238017	ADD	1351	-0.153689	0.0354132	-0.223097	-0.0842801	-4.33987	1.53e-05
6	31338109	rs182276997	G	A	A	0.0204489	ADD	1351	-0.451807	0.104135	-0.655909	-0.247706	-4.33866	1.54e-05
6	32161324	rs12663103	T	C	C	0.0732514	ADD	1351	0.248756	0.0573647	0.136323	0.361189	4.33639	1.56e-05
6	32171288	rs6907458	C	T	T	0.0729167	ADD	1351	0.249099	0.0574524	0.136495	0.361704	4.33575	1.56e-05
6	32171279	rs6903053	C	T	T	0.0729005	ADD	1351	0.249128	0.0574646	0.136499	0.361756	4.33533	1.56e-05
6	32163799	rs8192579	T	C	C	0.0733505	ADD	1351	0.248556	0.0573512	0.13615	0.360962	4.33393	1.57e-05
6	31036878	rs62399063	T	C	C	0.0466321	ADD	1351	-0.302494	0.0697985	-0.439296	-0.165691	-4.33382	1.58e-05
6	31332526	rs2844582	C	T	T	0.154999	ADD	1351	0.176498	0.0407278	0.0966728	0.256323	4.33359	1.58e-05
6	30767013	rs4587208	A	G	G	0.286084	ADD	1351	-0.142445	0.0328944	-0.206917	-0.0779735	-4.33038	1.6e-05
6	32209414	rs380933	T	C	C	0.499842	ADD	1351	-0.127725	0.029577	-0.185694	-0.0697549	-4.31838	1.69e-05
6	32209262	rs2849016	T	C	C	0.499854	ADD	1351	-0.12772	0.0295771	-0.18569	-0.0697495	-4.31819	1.69e-05
6	32615421	rs7745002	A	G	G	0.295224	ADD	1351	0.151477	0.0352243	0.082439	0.220516	4.30036	1.83e-05
6	32587284	rs148940062	C	T	T	0.0193396	ADD	1351	-0.460323	0.107044	-0.670125	-0.250522	-4.30033	1.83e-05
6	32586990	rs34012154	T	C	C	0.0193396	ADD	1351	-0.460323	0.107044	-0.670125	-0.250522	-4.30033	1.83e-05
6	29887497	rs1632912	T	G	G	0.82404	ADD	1351	-0.169955	0.0395824	-0.247535	-0.0923753	-4.29371	1.88e-05
6	31322197	rs2428494	T	A	A	0.31049	ADD	1351	0.138814	0.0323515	0.0754066	0.202222	4.29082	1.91e-05
6	29625001	rs3130250	A	G	G	0.869495	ADD	1351	-0.185648	0.0432694	-0.270455	-0.100842	-4.29052	1.91e-05
6	32614883	rs17612510	C	T	T	0.49433	ADD	1351	0.143984	0.0335681	0.078192	0.209777	4.28932	1.92e-05
6	29879911	rs2524023	C	T	T	0.824335	ADD	1351	-0.169724	0.0395769	-0.247294	-0.0921549	-4.28847	1.93e-05
6	32596237	rs78676523	A	G	G	0.0200348	ADD	1351	-0.451236	0.105321	-0.657661	-0.244812	-4.28441	1.96e-05
6	29732969	rs1737060	G	C	C	0.829048	ADD	1351	-0.164959	0.0385161	-0.240449	-0.0894686	-4.28286	1.98e-05
6	32585639	rs117844099	G	A	A	0.0192556	ADD	1351	-0.457699	0.107141	-0.667693	-0.247706	-4.27192	2.07e-05
6	31360672	rs3094591	G	A	A	0.0804216	ADD	1351	0.225979	0.0529323	0.122234	0.329724	4.26921	2.1e-05
6	30433611	rs2524172	A	G	G	0.895263	ADD	1351	-0.204368	0.0478803	-0.298212	-0.110524	-4.26831	2.11e-05
6	31530673	rs138885312	C	G	G	0.0218313	ADD	1351	-0.426933	0.100417	-0.623746	-0.23012	-4.25162	2.27e-05
6	32192617	rs397081	T	C	C	0.0710847	ADD	1351	-0.243515	0.0573861	-0.35599	-0.13104	-4.24345	2.35e-05
6	31557836	rs77107611	C	T	T	0.0218779	ADD	1351	-0.425976	0.100397	-0.62275	-0.229201	-4.24291	2.36e-05
6	32580200	rs138370301	C	T	T	0.019122	ADD	1351	-0.455009	0.107269	-0.665252	-0.244767	-4.24178	2.37e-05
6	32574317	rs35156181	G	A	A	0.0190931	ADD	1351	-0.453734	0.10723	-0.663901	-0.243567	-4.23141	2.48e-05
6	29882985	rs1610755	A	G	G	0.823885	ADD	1351	-0.16747	0.0396129	-0.245109	-0.0898297	-4.22765	2.52e-05
6	32192436	rs391755	A	G	G	0.0990405	ADD	1351	-0.209022	0.0494456	-0.305934	-0.112111	-4.22732	2.53e-05
6	32364587	rs549708713	G	A	A	0.0134681	ADD	1351	-0.61439	0.145405	-0.899378	-0.329402	-4.22538	2.55e-05
6	29799481	rs452850	G	A	A	0.783059	ADD	1351	-0.152477	0.0360998	-0.223231	-0.0817228	-4.22376	2.56e-05
6	32366925	rs117936850	A	G	G	0.0122849	ADD	1351	-0.653815	0.155025	-0.957658	-0.349972	-4.21749	2.64e-05
6	32612397	rs6927022	A	G	G	0.318977	ADD	1351	0.13913	0.033003	0.0744452	0.203815	4.21567	2.66e-05
6	32578592	rs60600944	T	C	C	0.0190335	ADD	1351	-0.452925	0.10744	-0.663503	-0.242347	-4.21562	2.66e-05
6	29832919	rs2975031	A	G	G	0.671831	ADD	1351	-0.132815	0.0315089	-0.194571	-0.0710584	-4.21515	2.66e-05
6	32368899	rs183426598	G	A	A	0.0153144	ADD	1351	-0.559993	0.13286	-0.820394	-0.299592	-4.2149	2.67e-05
6	29641329	rs61730330	G	A	A	0.0399759	ADD	1351	0.320185	0.0760176	0.171194	0.469177	4.21199	2.7e-05
6	32603321	rs62404084	C	T	T	0.1924	ADD	1351	-0.158503	0.0376699	-0.232334	-0.084671	-4.20767	2.75e-05
6	32634369	rs1049056	C	A	A	0.23238	ADD	1351	-0.148549	0.0353335	-0.217802	-0.0792971	-4.20421	2.79e-05
6	32577262	rs34413990	G	A	A	0.0189849	ADD	1351	-0.45137	0.107393	-0.661857	-0.240884	-4.20297	2.81e-05
6	32577387	rs36022506	G	C	C	0.0189783	ADD	1351	-0.451168	0.107395	-0.661658	-0.240679	-4.20104	2.83e-05
6	29862584	rs9259349	G	A	A	0.791804	ADD	1351	-0.159298	0.0379394	-0.233658	-0.0849379	-4.19874	2.86e-05
6	31067769	rs11751789	G	A	A	0.043667	ADD	1351	-0.304666	0.0725662	-0.446893	-0.162439	-4.19846	2.86e-05
6	31067495	rs4318923	A	T	T	0.043667	ADD	1351	-0.304666	0.0725662	-0.446893	-0.162439	-4.19846	2.86e-05
6	31069714	rs62400569	C	T	T	0.043667	ADD	1351	-0.304666	0.0725662	-0.446893	-0.162439	-4.19846	2.86e-05
6	31057386	rs76409988	A	G	G	0.043667	ADD	1351	-0.304666	0.0725662	-0.446893	-0.162439	-4.19846	2.86e-05
6	31058329	rs79483379	G	T	T	0.0436714	ADD	1351	-0.30463	0.0725592	-0.446844	-0.162417	-4.19837	2.87e-05
6	30405926	rs1264522	G	C	C	0.865403	ADD	1351	-0.181632	0.0433077	-0.266514	-0.0967507	-4.194	2.92e-05
6	32634264	rs72844399	C	T	T	0.227438	ADD	1351	-0.150007	0.0357807	-0.220136	-0.079878	-4.1924	2.94e-05
6	30599176	rs3094106	T	C	C	0.894461	ADD	1351	-0.198368	0.0473857	-0.291242	-0.105494	-4.18624	3.02e-05
6	31352113	rs9266772	T	C	C	0.170984	ADD	1351	0.165774	0.0396212	0.088118	0.24343	4.18397	3.05e-05
6	31323065	rs17881225	G	C	C	0.110573	ADD	1351	0.198486	0.0474544	0.105477	0.291495	4.18267	3.07e-05
6	32623371	rsnone227	C	T	T	0.159947	ADD	1351	0.196141	0.0468967	0.104225	0.288057	4.18241	3.07e-05
6	29878738	rs440908	G	A	A	0.728152	ADD	1351	-0.141494	0.0338323	-0.207805	-0.0751843	-4.18223	3.07e-05
6	32627352	rs9273417	A	G	G	0.483429	ADD	1351	0.138826	0.03322	0.0737155	0.203936	4.17897	3.12e-05
6	32610009	rs2308891	C	G	G	0.472264	ADD	1351	0.142134	0.0340173	0.0754609	0.208806	4.17827	3.13e-05
6	29880825	rs1611442	T	C	C	0.821897	ADD	1351	-0.165405	0.0395987	-0.243017	-0.0877933	-4.17704	3.14e-05
6	30793937	rs4713392	T	C	C	0.273394	ADD	1351	-0.138097	0.0330639	-0.202901	-0.073293	-4.17667	3.15e-05
6	32212264	rs427037	A	G	G	0.519246	ADD	1351	-0.124039	0.0297682	-0.182384	-0.0656948	-4.16685	3.29e-05
6	30944088	rs117480691	C	T	T	0.0169226	ADD	1351	-0.473525	0.113658	-0.69629	-0.25076	-4.16624	3.29e-05
6	31388522	rs41284519	C	T	T	0.0799691	ADD	1351	0.221355	0.0531504	0.117183	0.325528	4.1647	3.32e-05
6	32061339	rs57079996	T	G	G	0.0180078	ADD	1351	-0.478003	0.114784	-0.702976	-0.253029	-4.16435	3.32e-05
6	32626348	rs28407950	C	T	T	0.349111	ADD	1351	-0.126343	0.0303403	-0.185809	-0.066877	-4.16419	3.32e-05
6	32629137	rs1140343	T	G	G	0.605465	ADD	1351	0.125015	0.0300421	0.0661335	0.183897	4.16132	3.37e-05
6	32634126	rs9274505	G	A	A	0.116136	ADD	1351	0.226132	0.0543433	0.119621	0.332643	4.16118	3.37e-05
6	32634426	rs67147537	G	A	A	0.231762	ADD	1351	-0.146963	0.035332	-0.216213	-0.0777139	-4.1595	3.39e-05
6	29930619	rs7739434	G	A	A	0.806659	ADD	1351	-0.155102	0.0373207	-0.228249	-0.0819542	-4.15591	3.45e-05
6	32415218	rs9469113	G	A	A	0.0351555	ADD	1351	-0.334894	0.0806143	-0.492896	-0.176893	-4.15428	3.47e-05
6	32213809	rs450124	T	C	C	0.615053	ADD	1351	-0.126131	0.030362	-0.185639	-0.0666222	-4.15423	3.47e-05
6	32213831	rs412492	A	T	T	0.61515	ADD	1351	-0.126075	0.0303586	-0.185577	-0.0665731	-4.15286	3.49e-05
6	32214059	rs397379	G	C	C	0.615205	ADD	1351	-0.126017	0.0303563	-0.185514	-0.06652	-4.15127	3.52e-05
6	32214431	rs693294	A	G	G	0.615203	ADD	1351	-0.126006	0.0303565	-0.185504	-0.0665089	-4.15089	3.52e-05
6	32215314	rs399897	C	T	T	0.616772	ADD	1351	-0.126188	0.0304091	-0.185788	-0.0665871	-4.14968	3.54e-05
6	32629737	rs9273912	C	T	T	0.231521	ADD	1351	-0.146478	0.0353182	-0.2157	-0.0772555	-4.14738	3.57e-05
6	32629936	rs1049107	C	T	T	0.231442	ADD	1351	-0.146491	0.0353258	-0.215728	-0.077254	-4.14687	3.58e-05
6	32420761	rs9501633	T	C	C	0.0351436	ADD	1351	-0.334408	0.0806412	-0.492462	-0.176354	-4.14686	3.58e-05
6	29972083	rs112112975	G	A	A	0.0303801	ADD	1351	0.367765	0.0887065	0.193904	0.541627	4.14587	3.6e-05
6	32215198	rs410283	G	T	T	0.615279	ADD	1351	-0.125841	0.0303644	-0.185355	-0.0663283	-4.14437	3.62e-05
6	32215252	rs2515892	G	T	T	0.615279	ADD	1351	-0.125841	0.0303645	-0.185354	-0.0663275	-4.14434	3.62e-05
6	32215063	rs563412	G	A	A	0.615305	ADD	1351	-0.125829	0.0303635	-0.185341	-0.0663179	-4.14409	3.63e-05
6	32215292	rs400139	C	A	A	0.615301	ADD	1351	-0.125811	0.030364	-0.185323	-0.0662984	-4.14342	3.64e-05
6	32215876	rs2395110	G	A	A	0.61547	ADD	1351	-0.125737	0.0303543	-0.18523	-0.0662434	-4.1423	3.65e-05
6	32215188	rs405875	T	C	C	0.61547	ADD	1351	-0.125737	0.0303543	-0.18523	-0.0662434	-4.1423	3.65e-05
6	32215964	rs2395111	T	C	C	0.615471	ADD	1351	-0.125737	0.0303545	-0.185231	-0.0662432	-4.14229	3.65e-05
6	31353795	rs2596564	C	T	T	0.0793939	ADD	1351	0.223244	0.0539002	0.117601	0.328886	4.14179	3.66e-05
6	32424192	rs56083136	A	G	G	0.0351005	ADD	1351	-0.33427	0.0807365	-0.492511	-0.17603	-4.14027	3.69e-05
6	32424928	rs9501640	A	C	C	0.0350994	ADD	1351	-0.334268	0.0807389	-0.492514	-0.176023	-4.14011	3.69e-05
6	32596324	rs13193645	T	G	G	0.130222	ADD	1351	-0.193982	0.0468958	-0.285896	-0.102068	-4.13645	3.75e-05
6	32185605	rs2854050	G	A	A	0.0647668	ADD	1351	-0.244046	0.0590994	-0.359879	-0.128213	-4.12942	3.86e-05
6	32184050	rs2854051	G	T	T	0.0647513	ADD	1351	-0.244026	0.0591129	-0.359885	-0.128167	-4.12813	3.88e-05
6	32195358	rs479835	A	T	T	0.0687454	ADD	1351	-0.240206	0.0582257	-0.354326	-0.126086	-4.12543	3.93e-05
6	30414011	rs1264510	T	C	C	0.884159	ADD	1351	-0.187548	0.045463	-0.276653	-0.0984418	-4.12528	3.93e-05
6	32615510	rs17843577	C	T	T	0.617172	ADD	1351	0.122222	0.0296285	0.0641512	0.180293	4.12515	3.93e-05
6	31325764	rs114712755	C	G	G	0.0665044	ADD	1351	0.262424	0.0636235	0.137725	0.387124	4.12464	3.94e-05
6	32198527	rs6901175	G	A	A	0.196382	ADD	1351	0.156112	0.0378661	0.0818958	0.230328	4.12274	3.97e-05
6	32567609	rs138238317	G	A	A	0.0181978	ADD	1351	-0.468401	0.11362	-0.691092	-0.24571	-4.12252	3.98e-05
6	32366924	rs117726997	C	T	T	0.0119293	ADD	1351	-0.652865	0.158382	-0.963289	-0.342442	-4.12208	3.99e-05
6	32623300	rs9273330	C	T	T	0.597261	ADD	1351	0.125312	0.030418	0.0656942	0.184931	4.11968	4.03e-05
6	32626403	rs34004019	A	G	G	0.349574	ADD	1351	-0.124737	0.0302821	-0.184089	-0.0653848	-4.11915	4.04e-05
6	32565027	rs76358817	A	G	G	0.0181501	ADD	1351	-0.46846	0.113731	-0.691368	-0.245551	-4.11902	4.04e-05
6	32620454	rs17843608	A	C	C	0.4866	ADD	1351	0.136129	0.0330631	0.0713265	0.200931	4.11725	4.07e-05
6	32633558	rs34230758	A	G	G	0.218715	ADD	1351	-0.151343	0.0367982	-0.223467	-0.0792201	-4.11279	4.15e-05
6	29939182	rs113906032	C	G	G	0.031318	ADD	1351	0.358317	0.0871292	0.187547	0.529087	4.11248	4.15e-05
6	32546726	rs142078339	A	G	G	0.0180994	ADD	1351	-0.471015	0.114541	-0.695512	-0.246519	-4.11219	4.16e-05
6	30967991	rs117712575	G	A	A	0.0167028	ADD	1351	-0.472711	0.115042	-0.69819	-0.247232	-4.10901	4.21e-05
6	32625869	rs9273349	T	C	C	0.610075	ADD	1351	0.121268	0.0295277	0.0633945	0.179141	4.10691	4.25e-05
6	32620359	rs17612802	C	T	T	0.616836	ADD	1351	0.121724	0.0296652	0.0635816	0.179867	4.10327	4.32e-05
6	29885042	rs431613	A	G	G	0.649735	ADD	1351	-0.129891	0.0316651	-0.191954	-0.0678287	-4.10203	4.34e-05
6	32217436	rs3130312	A	G	G	0.610984	ADD	1351	-0.124376	0.030351	-0.183863	-0.0648892	-4.09792	4.42e-05
6	32217453	rs3130313	A	G	G	0.610984	ADD	1351	-0.124376	0.030351	-0.183863	-0.0648892	-4.09792	4.42e-05
6	32217367	rs3130311	A	G	G	0.611187	ADD	1351	-0.12435	0.0303466	-0.183828	-0.0648713	-4.09765	4.42e-05
6	29881347	rs2734925	G	C	C	0.728213	ADD	1351	-0.13862	0.033841	-0.204947	-0.0722929	-4.09622	4.45e-05
6	32214193	rs547153	G	A	A	0.610866	ADD	1351	-0.124226	0.0303304	-0.183673	-0.0647797	-4.09577	4.46e-05
6	32221413	rs3130317	T	A	A	0.610849	ADD	1351	-0.124217	0.030331	-0.183664	-0.064769	-4.09537	4.47e-05
6	32216850	rs3115576	T	A	A	0.610837	ADD	1351	-0.124202	0.0303318	-0.183652	-0.0647531	-4.09479	4.48e-05
6	32216891	rs3115575	T	G	G	0.610846	ADD	1351	-0.124198	0.0303313	-0.183646	-0.0647498	-4.09472	4.48e-05
6	32217018	rs6457509	G	C	C	0.610846	ADD	1351	-0.124198	0.0303313	-0.183646	-0.0647498	-4.09472	4.48e-05
6	32217046	rs6457510	C	T	T	0.610846	ADD	1351	-0.124198	0.0303313	-0.183646	-0.0647498	-4.09472	4.48e-05
6	32217594	rs2395112	C	T	T	0.610859	ADD	1351	-0.124179	0.0303306	-0.183625	-0.0647319	-4.09418	4.49e-05
6	32216911	rs3130310	C	G	G	0.610859	ADD	1351	-0.124179	0.0303307	-0.183626	-0.0647315	-4.09415	4.49e-05
6	32219159	rs3096701	C	T	T	0.610862	ADD	1351	-0.124165	0.0303308	-0.183612	-0.0647178	-4.0937	4.5e-05
6	32217160	rs9267970	A	G	G	0.610817	ADD	1351	-0.124167	0.0303328	-0.183618	-0.0647158	-4.09349	4.5e-05
6	32217846	rs2894240	G	A	A	0.61103	ADD	1351	-0.124105	0.0303213	-0.183534	-0.0646766	-4.09301	4.51e-05
6	32215796	rs2894239	T	G	G	0.611029	ADD	1351	-0.124104	0.0303211	-0.183532	-0.0646756	-4.09298	4.51e-05
6	32218843	rs3115573	A	G	G	0.611029	ADD	1351	-0.124104	0.0303211	-0.183532	-0.0646756	-4.09298	4.51e-05
6	32220685	rs3130315	G	A	A	0.611029	ADD	1351	-0.124104	0.0303211	-0.183532	-0.0646756	-4.09298	4.51e-05
6	32213788	rs440169	G	A	A	0.611029	ADD	1351	-0.124104	0.0303211	-0.183532	-0.0646756	-4.09298	4.51e-05
6	32216963	rs6457508	C	T	T	0.611029	ADD	1351	-0.124104	0.0303211	-0.183532	-0.0646756	-4.09298	4.51e-05
6	32214616	rs9267958	A	C	C	0.611029	ADD	1351	-0.124104	0.0303211	-0.183532	-0.0646756	-4.09298	4.51e-05
6	32217185	rs9267971	T	C	C	0.611029	ADD	1351	-0.124104	0.0303211	-0.183532	-0.0646756	-4.09298	4.51e-05
6	32156489	rs2022059	G	C	C	0.0299778	ADD	1351	-0.35527	0.0868272	-0.525448	-0.185092	-4.09169	4.54e-05
6	32157364	rs2856437	G	A	A	0.0299782	ADD	1351	-0.35526	0.0868262	-0.525436	-0.185084	-4.09162	4.54e-05
6	29884796	rs1632918	A	G	G	0.64907	ADD	1351	-0.12964	0.0317089	-0.191788	-0.0674917	-4.08844	4.6e-05
6	32610059	rs34843907	T	G	G	0.612258	ADD	1351	0.122223	0.0299009	0.0636183	0.180828	4.0876	4.62e-05
6	32615652	rs17843583	A	C	C	0.564348	ADD	1351	0.130761	0.0320059	0.068031	0.193492	4.08554	4.66e-05
6	32606885	rs9272545	G	T	T	0.615656	ADD	1351	0.121927	0.0298458	0.0634305	0.180424	4.08524	4.66e-05
6	29884646	rs1632919	C	G	G	0.650553	ADD	1351	-0.129306	0.0316564	-0.191351	-0.0672607	-4.08468	4.68e-05
6	32609126	rs1071630	T	C	C	0.614052	ADD	1351	0.121515	0.0297592	0.0631881	0.179842	4.08327	4.7e-05
6	32420599	rs9501632	C	T	T	0.0353308	ADD	1351	-0.328937	0.0805943	-0.486899	-0.170975	-4.08139	4.74e-05
6	32605274	rs1130034	T	C	C	0.614811	ADD	1351	0.121301	0.0297414	0.0630087	0.179593	4.07851	4.8e-05
6	32222706	rs3115570	A	G	G	0.610718	ADD	1351	-0.123489	0.0302862	-0.182849	-0.0641288	-4.07739	4.82e-05
6	32609105	rs1129740	G	A	A	0.614262	ADD	1351	0.121272	0.0297459	0.0629711	0.179573	4.07693	4.83e-05
6	32608096	rs9272629	G	T	T	0.614873	ADD	1351	0.121128	0.0297416	0.0628355	0.17942	4.07268	4.92e-05
6	32635883	rs3828793	C	T	T	0.22909	ADD	1351	-0.143366	0.0352047	-0.212366	-0.0743662	-4.07236	4.93e-05
6	32604372	rs9272346	G	A	A	0.617292	ADD	1351	0.120616	0.029627	0.0625487	0.178684	4.07117	4.95e-05
6	31102305	rs61444472	A	G	G	0.0214722	ADD	1351	-0.411791	0.101203	-0.610145	-0.213437	-4.06897	5e-05
6	32627714	rs1063355	T	G	G	0.617321	ADD	1351	0.12054	0.0296256	0.0624746	0.178605	4.06876	5e-05
6	32635754	rs3828789	G	T	T	0.617321	ADD	1351	0.12054	0.0296256	0.0624746	0.178605	4.06876	5e-05
6	32623242	rs9273329	G	A	A	0.617324	ADD	1351	0.12054	0.0296263	0.0624737	0.178607	4.06869	5e-05
6	32635809	rs3828790	T	C	C	0.617348	ADD	1351	0.12051	0.0296299	0.062436	0.178583	4.06716	5.04e-05
6	29885026	rs2517793	A	G	G	0.649426	ADD	1351	-0.128911	0.0316994	-0.19104	-0.0667812	-4.06667	5.05e-05
6	29884521	rs2905779	T	C	C	0.647009	ADD	1351	-0.129036	0.0317378	-0.191241	-0.0668308	-4.06568	5.07e-05
6	29939677	rs9260794	A	T	T	0.815322	ADD	1351	-0.152674	0.0375543	-0.226279	-0.0790684	-4.06541	5.07e-05
6	32620344	rs17612788	G	A	A	0.588297	ADD	1351	0.126208	0.0310555	0.0653403	0.187076	4.06395	5.11e-05
6	32167513	rs9378121	C	T	T	0.0643912	ADD	1351	-0.240722	0.0592507	-0.356851	-0.124592	-4.06276	5.13e-05
6	32180431	rs2071285	A	T	T	0.0643975	ADD	1351	-0.2407	0.0592457	-0.35682	-0.12458	-4.06274	5.13e-05
6	32179494	rs2555469	C	G	G	0.0643967	ADD	1351	-0.24069	0.0592457	-0.35681	-0.124571	-4.06258	5.14e-05
6	32179432	rs2854047	G	T	T	0.0643967	ADD	1351	-0.24069	0.0592457	-0.35681	-0.124571	-4.06258	5.14e-05
6	32166384	rs8192575	C	G	G	0.0643967	ADD	1351	-0.24069	0.0592457	-0.35681	-0.124571	-4.06258	5.14e-05
6	30405956	rs1264521	A	G	G	0.866882	ADD	1351	-0.176385	0.0434556	-0.261556	-0.0912132	-4.05896	5.21e-05
6	32611068	rs707947	A	G	G	0.158899	ADD	1351	0.189284	0.0466346	0.0978816	0.280686	4.05887	5.22e-05
6	32609427	rs9272723	T	C	C	0.612582	ADD	1351	0.120876	0.0297896	0.062489	0.179262	4.05764	5.24e-05
6	32623219	rs9273326	T	C	C	0.604752	ADD	1351	0.122687	0.030247	0.0634037	0.18197	4.05616	5.28e-05
6	32628595	rs9273524	T	C	C	0.612582	ADD	1351	0.121138	0.0298682	0.0625977	0.179679	4.05576	5.29e-05
6	32221782	rs3096700	A	C	C	0.772829	ADD	1351	-0.144048	0.0355416	-0.213708	-0.0743875	-4.05293	5.35e-05
6	31330251	rs2250287	T	G	G	0.151927	ADD	1351	0.166355	0.0410666	0.0858663	0.246844	4.05087	5.4e-05
6	30430482	rs2516676	G	C	C	0.869356	ADD	1351	-0.176225	0.0435048	-0.261492	-0.090957	-4.0507	5.4e-05
6	31330370	rs2523564	G	A	A	0.151929	ADD	1351	0.166346	0.0410661	0.0858575	0.246834	4.05068	5.4e-05
6	32221228	rs3130316	T	C	C	0.77313	ADD	1351	-0.143892	0.0355318	-0.213533	-0.0742506	-4.04966	5.42e-05
6	32220918	rs3115571	A	G	G	0.773131	ADD	1351	-0.143889	0.0355317	-0.21353	-0.074248	-4.04959	5.42e-05
6	32220484	rs3115572	C	G	G	0.773131	ADD	1351	-0.143889	0.0355317	-0.21353	-0.074248	-4.04959	5.42e-05
6	32215472	rs3130309	A	G	G	0.773126	ADD	1351	-0.143872	0.0355311	-0.213512	-0.0742322	-4.04918	5.43e-05
6	32615702	rs17612625	A	C	C	0.582038	ADD	1351	0.127303	0.0314428	0.0656762	0.18893	4.04871	5.45e-05
6	32615710	rs17612633	G	C	C	0.582068	ADD	1351	0.127311	0.0314465	0.0656766	0.188945	4.04848	5.45e-05
6	32217232	rs9267972	A	G	G	0.772899	ADD	1351	-0.143906	0.0355474	-0.213578	-0.0742348	-4.0483	5.45e-05
6	32559975	rs28366272	C	A	A	0.135708	ADD	1351	0.183648	0.0453693	0.0947258	0.27257	4.04785	5.47e-05
6	31330696	rs2523561	C	T	T	0.15194	ADD	1351	0.166219	0.0410638	0.0857353	0.246702	4.04782	5.47e-05
6	30767538	rs4713370	A	C	C	0.30062	ADD	1351	-0.130722	0.0323125	-0.194053	-0.0673904	-4.04555	5.52e-05
6	32627906	rs1063349	T	C	C	0.607293	ADD	1351	0.121703	0.0300885	0.0627306	0.180676	4.04483	5.54e-05
6	32620311	rs17612781	T	C	C	0.594464	ADD	1351	0.124433	0.0307748	0.0641151	0.18475	4.04333	5.57e-05
6	32627923	rs1063348	A	G	G	0.607205	ADD	1351	0.121636	0.0300944	0.0626519	0.18062	4.04181	5.61e-05
6	32628247	rs9273493	T	C	C	0.607429	ADD	1351	0.1215	0.030086	0.0625327	0.180468	4.03843	5.69e-05
6	32605067	rs28383344	C	G	G	0.132076	ADD	1351	0.181684	0.0450024	0.093481	0.269887	4.03721	5.72e-05
6	30768972	rs9366760	A	G	G	0.300039	ADD	1351	-0.130569	0.0323617	-0.193997	-0.0671412	-4.03468	5.78e-05
6	30768412	rs4711232	C	T	T	0.300036	ADD	1351	-0.130555	0.0323615	-0.193982	-0.0671277	-4.03427	5.79e-05
6	30768636	rs4711235	T	C	C	0.300036	ADD	1351	-0.130555	0.0323615	-0.193982	-0.0671277	-4.03427	5.79e-05
6	30771519	rs13213501	C	T	T	0.300036	ADD	1351	-0.130536	0.0323633	-0.193967	-0.0671049	-4.03345	5.81e-05
6	30771574	rs13216499	A	G	G	0.300036	ADD	1351	-0.130536	0.0323633	-0.193967	-0.0671049	-4.03345	5.81e-05
6	30770375	rs9404967	A	G	G	0.300038	ADD	1351	-0.130532	0.032363	-0.193963	-0.0671018	-4.03337	5.81e-05
6	30771471	rs13213386	A	G	G	0.300034	ADD	1351	-0.130534	0.0323634	-0.193965	-0.0671026	-4.03337	5.81e-05
6	30766765	rs4639381	C	G	G	0.300539	ADD	1351	-0.130239	0.0323089	-0.193563	-0.0669143	-4.03104	5.87e-05
6	30768426	rs4711233	T	C	C	0.300518	ADD	1351	-0.130216	0.0323062	-0.193535	-0.0668969	-4.03068	5.87e-05
6	30770778	rs4713372	C	G	G	0.300518	ADD	1351	-0.130216	0.0323062	-0.193535	-0.0668969	-4.03068	5.87e-05
6	30770000	rs9295919	C	T	T	0.300518	ADD	1351	-0.130216	0.0323062	-0.193535	-0.0668969	-4.03068	5.87e-05
6	30767947	rs4573120	T	G	G	0.300518	ADD	1351	-0.130216	0.0323062	-0.193535	-0.0668968	-4.03068	5.87e-05
6	30768955	rs9366759	A	G	G	0.300519	ADD	1351	-0.130214	0.0323061	-0.193533	-0.066895	-4.03062	5.88e-05
6	32620622	rs17612858	A	T	T	0.594733	ADD	1351	0.124113	0.0307989	0.0637478	0.184477	4.02977	5.9e-05
6	30772344	rs9380192	A	G	G	0.300526	ADD	1351	-0.130162	0.032307	-0.193483	-0.0668415	-4.02891	5.92e-05
6	32636434	rs9274660	A	G	G	0.610799	ADD	1351	0.120758	0.0299731	0.0620122	0.179505	4.02889	5.92e-05
6	30420187	rs2524199	G	T	T	0.864172	ADD	1351	-0.173095	0.0430138	-0.2574	-0.0887891	-4.02416	6.04e-05
6	32615400	rs17843573	C	T	T	0.58199	ADD	1351	0.126584	0.0314591	0.064925	0.188242	4.02376	6.05e-05
6	32622256	rs17843701	G	T	T	0.47965	ADD	1351	0.130711	0.0324859	0.0670398	0.194382	4.02362	6.05e-05
6	32201591	rs443863	G	A	A	0.0683787	ADD	1351	-0.234776	0.0583498	-0.349139	-0.120413	-4.0236	6.05e-05
6	31332051	rs2523551	A	G	G	0.152033	ADD	1351	0.165119	0.041042	0.0846784	0.24556	4.02318	6.06e-05
6	31332239	rs2596551	A	C	C	0.152112	ADD	1351	0.164989	0.0410215	0.0845885	0.24539	4.02202	6.09e-05
6	31333914	rs2523543	A	G	G	0.151982	ADD	1351	0.164969	0.041053	0.084507	0.245432	4.01845	6.18e-05
6	31333716	rs2844579	G	A	A	0.151983	ADD	1351	0.164957	0.0410528	0.0844949	0.245419	4.01816	6.19e-05
6	32586782	rs28383308	C	T	T	0.139418	ADD	1351	0.172224	0.0429022	0.0881377	0.256311	4.01435	6.29e-05
6	32583405	rs28383222	G	A	A	0.139491	ADD	1351	0.172072	0.0428748	0.0880389	0.256105	4.01336	6.32e-05
6	32580580	rs13212015	T	C	C	0.139537	ADD	1351	0.171984	0.0428555	0.0879889	0.255979	4.01312	6.32e-05
6	32580596	rs28383216	T	C	C	0.139538	ADD	1351	0.171983	0.0428556	0.0879879	0.255979	4.01309	6.32e-05
6	32583993	rs28383228	T	A	A	0.139487	ADD	1351	0.172044	0.0428707	0.0880188	0.256069	4.01309	6.32e-05
6	32585638	rs28383254	A	C	C	0.139105	ADD	1351	0.172551	0.0430005	0.0882719	0.256831	4.01277	6.33e-05
6	32586134	rs28383271	C	T	T	0.139516	ADD	1351	0.171993	0.0428637	0.0879815	0.256004	4.01255	6.34e-05
6	32585843	rsnone220	C	T	T	0.139511	ADD	1351	0.171965	0.0428652	0.0879505	0.255979	4.01176	6.36e-05
6	32586648	rs28383303	A	G	G	0.139493	ADD	1351	0.171997	0.0428736	0.0879666	0.256028	4.01173	6.36e-05
6	32586207	rs28383272	T	A	A	0.139508	ADD	1351	0.171962	0.0428662	0.0879461	0.255979	4.01161	6.36e-05
6	32582796	rs13204672	A	G	G	0.139535	ADD	1351	0.17192	0.0428557	0.0879243	0.255916	4.0116	6.36e-05
6	32583026	rs13204933	A	G	G	0.139535	ADD	1351	0.17192	0.0428557	0.0879243	0.255916	4.0116	6.36e-05
6	32583824	rs28383225	T	C	C	0.139538	ADD	1351	0.171899	0.0428547	0.0879054	0.255893	4.01121	6.37e-05
6	32581454	rs10947319	C	T	T	0.139514	ADD	1351	0.171921	0.0428677	0.0879023	0.255941	4.01051	6.39e-05
6	32624731	rs74824383	A	G	G	0.584313	ADD	1351	0.122596	0.0305725	0.0626746	0.182517	4.00999	6.41e-05
6	32586024	rs28383270	A	G	G	0.139896	ADD	1351	0.171378	0.0427434	0.0876026	0.255154	4.00946	6.42e-05
6	32585901	rs28383264	C	T	T	0.139897	ADD	1351	0.171377	0.0427435	0.087601	0.255152	4.00942	6.42e-05
6	32612396	rs9273084	T	C	C	0.606942	ADD	1351	0.120609	0.0300841	0.0616454	0.179573	4.00906	6.43e-05
6	32612430	rs6926894	T	C	C	0.606793	ADD	1351	0.120617	0.0300863	0.0616489	0.179585	4.00903	6.43e-05
6	32577693	rs17840121	G	C	C	0.1389	ADD	1351	0.17248	0.043038	0.0881269	0.256833	4.00762	6.47e-05
6	30771086	rs12206683	T	C	C	0.299777	ADD	1351	-0.12963	0.0323678	-0.19307	-0.0661904	-4.00491	6.54e-05
6	32579441	rs6932265	G	T	T	0.137827	ADD	1351	0.173644	0.0433654	0.0886493	0.258639	4.0042	6.56e-05
6	32612627	rs9273109	A	G	G	0.499338	ADD	1351	0.127614	0.0318871	0.0651167	0.190112	4.00207	6.62e-05
6	32615527	rs17843579	T	G	G	0.579171	ADD	1351	0.125825	0.0314416	0.0642008	0.187449	4.00187	6.63e-05
6	32629091	rs9273595	C	G	G	0.201152	ADD	1351	0.152821	0.0381982	0.0779537	0.227688	4.00073	6.66e-05
6	32109979	rs204999	A	G	G	0.23081	ADD	1351	0.140736	0.0351871	0.0717709	0.209702	3.99966	6.69e-05
6	32612114	rs9273060	A	G	G	0.547535	ADD	1351	0.125119	0.031305	0.0637625	0.186476	3.99678	6.77e-05
6	31362265	rs28366119	T	C	C	0.0692313	ADD	1351	0.252158	0.0630918	0.128501	0.375816	3.99669	6.77e-05
6	32620976	rs17612928	A	G	G	0.559703	ADD	1351	0.123456	0.0309101	0.0628737	0.184039	3.99405	6.85e-05
6	30434999	rs2516670	G	A	A	0.8849	ADD	1351	-0.18195	0.045558	-0.271243	-0.0926583	-3.99381	6.86e-05
6	32173800	rs2555457	C	A	A	0.0640974	ADD	1351	-0.237189	0.0593977	-0.353607	-0.120772	-3.99324	6.87e-05
6	32174048	rs2849017	A	G	G	0.0641014	ADD	1351	-0.237131	0.0593929	-0.353539	-0.120723	-3.99258	6.89e-05
6	32626015	rs6905282	C	A	A	0.530464	ADD	1351	0.117292	0.02943	0.0596106	0.174974	3.98547	7.1e-05
6	31348252	rs9266673	G	C	C	0.802876	ADD	1351	-0.143923	0.0361228	-0.214722	-0.0731235	-3.98427	7.13e-05
6	32365634	rs117592521	A	T	T	0.0116962	ADD	1351	-0.620389	0.155745	-0.925644	-0.315133	-3.98335	7.16e-05
6	32592796	rs28383322	C	T	T	0.218929	ADD	1351	0.146429	0.0367622	0.074376	0.218481	3.98313	7.17e-05
6	32627517	rs9273436	T	G	G	0.553882	ADD	1351	0.124158	0.0311783	0.0630498	0.185266	3.9822	7.2e-05
6	32588808	rs9271475	A	T	T	0.661683	ADD	1351	0.127194	0.0319919	0.0644907	0.189897	3.97581	7.39e-05
6	32683750	rs9275610	T	C	C	0.124199	ADD	1351	-0.180455	0.0453904	-0.269419	-0.0914914	-3.97562	7.39e-05
6	32211317	rs411326	C	T	T	0.220272	ADD	1351	0.145045	0.0364979	0.0735102	0.21658	3.97406	7.44e-05
6	32600468	rs13211715	G	A	A	0.0832236	ADD	1351	-0.215289	0.0542228	-0.321564	-0.109014	-3.97045	7.55e-05
6	32597341	rs114798579	G	A	A	0.0832067	ADD	1351	-0.214487	0.0540359	-0.320396	-0.108579	-3.96935	7.59e-05
6	30768348	rs9394013	C	G	G	0.299403	ADD	1351	-0.128702	0.0324249	-0.192254	-0.0651503	-3.96923	7.59e-05
6	31026236	rs76541615	T	G	G	0.0351591	ADD	1351	-0.313106	0.078911	-0.467768	-0.158443	-3.96783	7.64e-05
6	31039930	rs76977243	C	T	T	0.0351591	ADD	1351	-0.313106	0.078911	-0.467768	-0.158443	-3.96783	7.64e-05
6	31024710	rs74558248	T	A	A	0.0351573	ADD	1351	-0.313119	0.0789149	-0.46779	-0.158449	-3.96781	7.64e-05
6	31030303	rs3734851	G	A	A	0.0351577	ADD	1351	-0.313114	0.0789141	-0.467783	-0.158445	-3.96778	7.64e-05
6	31033122	rs77227788	G	A	A	0.0351577	ADD	1351	-0.313114	0.0789141	-0.467783	-0.158445	-3.96778	7.64e-05
6	31043568	rs78868039	G	A	A	0.0351577	ADD	1351	-0.313114	0.0789141	-0.467783	-0.158445	-3.96778	7.64e-05
6	32605284	rs12722039	G	A	A	0.0836012	ADD	1351	-0.214501	0.0540685	-0.320473	-0.108529	-3.96721	7.66e-05
6	32621861	rs17613292	G	A	A	0.403667	ADD	1351	0.139131	0.0350721	0.0703907	0.207871	3.967	7.66e-05
6	32605309	rs12722042	A	G	G	0.0836104	ADD	1351	-0.214484	0.0540694	-0.320459	-0.10851	-3.96684	7.67e-05
6	32599904	rs34680078	G	A	A	0.083235	ADD	1351	-0.215238	0.054269	-0.321604	-0.108873	-3.96614	7.69e-05
6	32623348	rs9273335	A	G	G	0.543437	ADD	1351	0.125308	0.0315953	0.0633825	0.187234	3.96604	7.69e-05
6	29893195	rs1056241	A	G	G	0.485641	ADD	1351	-0.120437	0.030416	-0.180051	-0.0608222	-3.95964	7.9e-05
6	30813282	rs79425212	G	A	A	0.0175889	ADD	1351	-0.449692	0.114008	-0.673144	-0.226239	-3.94437	8.42e-05
6	29893848	rs2517777	C	A	A	0.486122	ADD	1351	-0.119921	0.0304067	-0.179517	-0.0603251	-3.9439	8.43e-05
6	31348464	rs9266683	G	A	A	0.801618	ADD	1351	-0.142121	0.0360877	-0.212852	-0.0713905	-3.93821	8.63e-05
6	31348436	rs9266682	C	T	T	0.801608	ADD	1351	-0.142107	0.0360885	-0.212839	-0.0713746	-3.93773	8.65e-05
6	32573025	rs13215135	A	G	G	0.0878265	ADD	1351	-0.215265	0.0546777	-0.322432	-0.108099	-3.93699	8.68e-05
6	32683645	rs9275607	A	G	G	0.125254	ADD	1351	-0.179836	0.0456888	-0.269384	-0.0902871	-3.9361	8.71e-05
6	32581157	rs75765164	G	A	A	0.0823485	ADD	1351	-0.211639	0.0537917	-0.317069	-0.10621	-3.93442	8.77e-05
6	32590529	rs35407883	A	G	G	0.0824459	ADD	1351	-0.21138	0.0537475	-0.316723	-0.106037	-3.93284	8.82e-05
6	32584237	rs6930731	C	T	T	0.0823748	ADD	1351	-0.2115	0.0537801	-0.316907	-0.106093	-3.93268	8.83e-05
6	32589266	rs35597309	G	A	A	0.082447	ADD	1351	-0.211357	0.0537479	-0.316701	-0.106013	-3.93237	8.84e-05
6	31139504	rs1108746	C	A	A	0.222427	ADD	1351	-0.14273	0.0363029	-0.213883	-0.0715779	-3.93165	8.87e-05
6	32538503	rs3819692	A	G	G	0.296643	ADD	1351	0.141201	0.035915	0.070809	0.211593	3.93154	8.87e-05
6	32585681	rs13217507	A	T	T	0.0823903	ADD	1351	-0.211405	0.0537728	-0.316798	-0.106013	-3.93146	8.88e-05
6	32588939	rs28699237	A	T	T	0.0824374	ADD	1351	-0.2113	0.0537467	-0.316642	-0.105959	-3.93141	8.88e-05
6	32589495	rs35990832	G	A	A	0.0824374	ADD	1351	-0.2113	0.0537467	-0.316642	-0.105959	-3.93141	8.88e-05
6	32589700	rs77875016	C	T	T	0.0824374	ADD	1351	-0.2113	0.0537467	-0.316642	-0.105959	-3.93141	8.88e-05
6	32586961	rs114812135	A	T	T	0.0824447	ADD	1351	-0.211248	0.0537424	-0.316581	-0.105915	-3.93076	8.9e-05
6	32589101	rs34846487	T	G	G	0.0825315	ADD	1351	-0.211028	0.0536879	-0.316254	-0.105801	-3.93064	8.91e-05
6	32572742	rs13214858	C	G	G	0.0823584	ADD	1351	-0.211429	0.0538019	-0.316879	-0.105979	-3.92977	8.94e-05
6	30656847	rs2269705	T	C	C	0.0977069	ADD	1351	0.193519	0.0492475	0.0969961	0.290043	3.92953	8.95e-05
6	32608014	rs9272625	T	C	C	0.611589	ADD	1351	0.117007	0.0297874	0.0586244	0.175389	3.92806	9e-05
6	32574108	rs34107399	G	A	A	0.0824159	ADD	1351	-0.21126	0.0537835	-0.316674	-0.105847	-3.92798	9e-05
6	31329734	rs2523570	C	T	T	0.186914	ADD	1351	0.148492	0.0378336	0.0743397	0.222645	3.92488	9.12e-05
6	32580331	rs2858861	C	T	T	0.336292	ADD	1351	0.124039	0.0316046	0.0620953	0.185983	3.92472	9.12e-05
6	32580136	rs3104419	C	T	T	0.336292	ADD	1351	0.124039	0.0316046	0.0620953	0.185983	3.92472	9.12e-05
6	32578958	rs502803	G	A	A	0.336305	ADD	1351	0.124039	0.0316048	0.0620952	0.185984	3.92471	9.12e-05
6	32579775	rs12523808	A	T	T	0.33627	ADD	1351	0.124041	0.0316059	0.0620948	0.185988	3.92462	9.13e-05
6	32579868	rs12527255	G	T	T	0.336284	ADD	1351	0.124037	0.0316053	0.0620919	0.185982	3.92457	9.13e-05
6	32579743	rs13208027	T	A	A	0.336284	ADD	1351	0.124037	0.0316053	0.0620919	0.185982	3.92457	9.13e-05
6	32578481	rs5021726	T	C	C	0.336289	ADD	1351	0.124013	0.0316052	0.0620681	0.185958	3.92382	9.16e-05
6	32579708	rs13207945	T	C	C	0.336247	ADD	1351	0.124016	0.0316082	0.0620654	0.185967	3.92355	9.17e-05
6	32612339	rs9273082	C	T	T	0.517185	ADD	1351	0.128711	0.032807	0.0644106	0.193012	3.92328	9.18e-05
6	32572975	rs9270949	T	C	C	0.700741	ADD	1351	0.135407	0.0345257	0.0677383	0.203076	3.92193	9.23e-05
6	30769138	rs1264374	A	G	G	0.34521	ADD	1351	-0.121421	0.0309867	-0.182154	-0.0606882	-3.91849	9.36e-05
6	32578052	rs532098	G	A	A	0.336368	ADD	1351	0.123769	0.0316039	0.0618264	0.185711	3.91625	9.45e-05
6	31350704	rs1521	C	T	T	0.803109	ADD	1351	-0.140929	0.0360517	-0.211589	-0.0702688	-3.90907	9.73e-05
6	31350232	rs2596568	A	G	G	0.803109	ADD	1351	-0.140929	0.0360517	-0.211589	-0.0702688	-3.90907	9.73e-05
6	31347930	rs2596573	C	T	T	0.803109	ADD	1351	-0.140929	0.0360517	-0.211589	-0.0702688	-3.90907	9.73e-05
6	32585995	rs28383269	T	C	C	0.131989	ADD	1351	0.172727	0.0442382	0.0860213	0.259432	3.90447	9.91e-05
6	32516845	rs150564539	C	T	T	0.0159112	ADD	1351	-0.532031	0.136342	-0.799257	-0.264805	-3.90218	0.000100069
6	31350755	rs1523	C	A	A	0.802176	ADD	1351	-0.140802	0.0361012	-0.211559	-0.0700446	-3.90019	0.000100883
6	31386019	rs9295990	T	G	G	0.0984456	ADD	1351	0.186951	0.0479406	0.092989	0.280913	3.89964	0.000101112
6	31349396	rs9266710	C	T	T	0.802038	ADD	1351	-0.140777	0.0361024	-0.211537	-0.0700179	-3.89939	0.000101215
6	31349257	rs9266709	G	A	A	0.802032	ADD	1351	-0.140764	0.0360999	-0.211519	-0.0700094	-3.89928	0.000101258
6	31349611	rs9266713	A	G	G	0.802133	ADD	1351	-0.140731	0.0360948	-0.211475	-0.0699864	-3.89892	0.000101407
6	31349615	rs9266714	G	A	A	0.802133	ADD	1351	-0.140731	0.0360948	-0.211475	-0.0699864	-3.89892	0.000101407
6	31348935	rs2844537	C	A	A	0.802129	ADD	1351	-0.140725	0.0360957	-0.211471	-0.0699782	-3.89865	0.000101521
6	31348878	rs2523489	T	C	C	0.802132	ADD	1351	-0.140722	0.0360957	-0.211468	-0.0699756	-3.89858	0.00010155
6	31350579	rs3094596	T	C	C	0.80215	ADD	1351	-0.140714	0.0360943	-0.211458	-0.0699706	-3.89851	0.000101578
6	31350538	rs3094597	A	G	G	0.80215	ADD	1351	-0.140714	0.0360943	-0.211458	-0.0699706	-3.89851	0.000101578
6	31350464	rs3099850	C	A	A	0.80215	ADD	1351	-0.140714	0.0360943	-0.211458	-0.0699706	-3.89851	0.000101578
6	31350802	rs2844533	G	A	A	0.802149	ADD	1351	-0.140708	0.036094	-0.211451	-0.0699652	-3.89838	0.000101633
6	31350328	rs2507979	A	G	G	0.802135	ADD	1351	-0.140709	0.0360953	-0.211454	-0.0699635	-3.89826	0.000101681
6	31349124	rs9266704	A	G	G	0.802078	ADD	1351	-0.140721	0.036099	-0.211474	-0.0699683	-3.8982	0.000101709
6	31350090	rs2596569	C	T	T	0.802132	ADD	1351	-0.140703	0.0360952	-0.211448	-0.0699576	-3.8981	0.000101747
6	31349115	rs9266702	T	C	C	0.802079	ADD	1351	-0.140716	0.0360987	-0.211468	-0.069964	-3.8981	0.00010175
6	31348609	rs9266690	C	T	T	0.802102	ADD	1351	-0.140708	0.0360971	-0.211457	-0.0699592	-3.89805	0.00010177
6	31348779	rs2523490	A	T	T	0.802115	ADD	1351	-0.140703	0.0360967	-0.211451	-0.0699547	-3.89795	0.000101813
6	31348653	rs9266694	C	A	A	0.802108	ADD	1351	-0.140694	0.0360973	-0.211443	-0.0699445	-3.89763	0.000101943
6	31001421	rs3909113	T	C	C	0.0418224	ADD	1351	-0.288382	0.0739954	-0.43341	-0.143353	-3.89729	0.000102085
6	31390621	rs2516447	T	C	C	0.0983759	ADD	1351	0.186976	0.0479767	0.0929438	0.281009	3.89723	0.00010211
6	31348321	rs9266675	G	A	A	0.802674	ADD	1351	-0.140589	0.0360758	-0.211296	-0.0698818	-3.89704	0.000102188
6	31349217	rs9266705	T	C	C	0.802018	ADD	1351	-0.140681	0.0361008	-0.211437	-0.0699245	-3.89689	0.000102253
6	31347984	rs3094592	G	A	A	0.802703	ADD	1351	-0.14057	0.0360736	-0.211273	-0.0698667	-3.89674	0.000102314
6	31387912	rs3880459	T	G	G	0.0983748	ADD	1351	0.186928	0.0479782	0.0928927	0.280964	3.89611	0.000102579
6	31386000	rs9295989	G	C	C	0.0983725	ADD	1351	0.186927	0.0479803	0.0928874	0.280967	3.89591	0.000102661
6	31348630	rs9266692	T	C	C	0.801694	ADD	1351	-0.140689	0.0361123	-0.211468	-0.06991	-3.89587	0.00010268
6	32586465	rs34598287	A	T	T	0.082512	ADD	1351	-0.20945	0.0537696	-0.314836	-0.104063	-3.89532	0.000102909
6	31379134	rs1131897	C	G	G	0.0983722	ADD	1351	0.186896	0.0479826	0.0928518	0.28094	3.89508	0.000103012
6	31348022	rs2596571	G	C	C	0.802626	ADD	1351	-0.140522	0.0360772	-0.211232	-0.0698118	-3.89503	0.000103031
6	31348121	rs9266670	A	G	G	0.80222	ADD	1351	-0.140527	0.0360785	-0.211239	-0.0698141	-3.89502	0.000103034
6	32628439	rs9273508	G	A	A	0.295349	ADD	1351	0.128132	0.0328975	0.0636541	0.19261	3.89489	0.000103091
6	31378301	rs2853992	G	A	A	0.0983707	ADD	1351	0.186874	0.0479851	0.0928248	0.280923	3.89441	0.00010329
6	31348164	rs9266672	C	T	T	0.802227	ADD	1351	-0.140504	0.0360786	-0.211217	-0.069791	-3.89438	0.000103306
6	31348137	rs9266671	T	G	G	0.802238	ADD	1351	-0.140487	0.0360787	-0.2112	-0.069774	-3.8939	0.000103507
6	32208698	rs394038	G	A	A	0.528744	ADD	1351	-0.115019	0.0295394	-0.172915	-0.0571225	-3.89374	0.000103576
6	31364769	rs28530646	G	A	A	0.33612	ADD	1351	-0.12516	0.0321499	-0.188173	-0.0621475	-3.89302	0.00010388
6	32191339	rs3830041	C	T	T	0.139234	ADD	1351	0.169395	0.0435498	0.0840395	0.254751	3.8897	0.000105295
6	32627310	rs9273415	C	T	T	0.485811	ADD	1351	0.126915	0.0326461	0.06293	0.1909	3.88761	0.000106196
6	31324615	rs1050529	C	T	T	0.185372	ADD	1351	0.151538	0.0389962	0.0751066	0.227969	3.88596	0.000106909
6	31386961	rs28493680	T	C	C	0.0970708	ADD	1351	0.188647	0.0485573	0.093476	0.283817	3.88503	0.000107316
6	32353115	rs1323749767	G	A	A	0.011386	ADD	1351	-0.646216	0.166384	-0.972322	-0.320109	-3.88388	0.000107818
6	32345054	rs116548543	T	G	G	0.0429596	ADD	1351	-0.282634	0.0728158	-0.425351	-0.139918	-3.88149	0.000108871
6	30241492	rs3094081	C	A	A	0.942942	ADD	1351	-0.248286	0.0639969	-0.373718	-0.122855	-3.87966	0.000109684
6	32191581	rs396960	T	A	A	0.300533	ADD	1351	0.127516	0.0328693	0.0630933	0.191939	3.87948	0.000109765
6	32708075	rs60561792	G	A	A	0.0204005	ADD	1351	-0.404499	0.10436	-0.60904	-0.199957	-3.876	0.00011133
6	31359950	rs4077382	T	C	C	0.336597	ADD	1351	-0.12475	0.0321984	-0.187858	-0.0616426	-3.87442	0.000112044
6	31359935	rs9468988	A	G	G	0.336597	ADD	1351	-0.124748	0.0321984	-0.187856	-0.0616407	-3.87437	0.000112069
6	32635903	rsnone238	G	C	C	0.607992	ADD	1351	0.116352	0.0300313	0.0574915	0.175212	3.87435	0.000112079
6	31360021	rs4077381	C	G	G	0.336592	ADD	1351	-0.124679	0.0321958	-0.187782	-0.0615767	-3.87253	0.000112907
6	31359599	rs2394993	C	T	T	0.336507	ADD	1351	-0.124638	0.0322088	-0.187766	-0.06151	-3.86969	0.000114218
6	31359595	rs2395484	C	A	A	0.336508	ADD	1351	-0.124638	0.0322089	-0.187766	-0.0615095	-3.86967	0.000114226
6	31360255	rs7751505	A	C	C	0.337511	ADD	1351	-0.124157	0.0321146	-0.1871	-0.0612136	-3.86606	0.000115909
6	32230354	rs3132972	A	G	G	0.784763	ADD	1351	-0.139333	0.0360406	-0.209972	-0.0686951	-3.86601	0.000115934
6	31360341	rs7771971	T	C	C	0.33751	ADD	1351	-0.124151	0.0321148	-0.187095	-0.0612068	-3.86584	0.000116016
6	32588882	rs9271483	G	T	T	0.670218	ADD	1351	0.122782	0.0317646	0.0605245	0.185039	3.86537	0.000116234
6	32191730	rs367398	G	A	A	0.377127	ADD	1351	0.119355	0.0308864	0.0588184	0.179891	3.86431	0.000116735
6	32570110	rs13191764	T	A	A	0.0801425	ADD	1351	-0.216294	0.0559983	-0.326049	-0.106539	-3.86251	0.000117589
6	32606941	rs9272546	T	C	C	0.652518	ADD	1351	0.118281	0.0306325	0.0582423	0.178319	3.86129	0.000118173
6	32612488	rs9273088	A	C	C	0.57659	ADD	1351	0.117222	0.0303803	0.0576774	0.176766	3.85848	0.000119525
6	29819648	rs3880454	C	T	T	0.470305	ADD	1351	-0.114405	0.0296957	-0.172608	-0.0562024	-3.85257	0.000122412
6	32615551	rs17843580	A	G	G	0.569148	ADD	1351	0.122376	0.0317978	0.0600534	0.184698	3.84857	0.000124409
6	31338528	rs9295986	C	T	T	0.366728	ADD	1351	-0.117224	0.0304763	-0.176956	-0.0574914	-3.84639	0.000125506
6	31081251	rs2233955	G	A	A	0.245	ADD	1351	-0.134118	0.0348868	-0.202495	-0.0657414	-3.84439	0.000126525
6	30116078	rs3132676	A	G	G	0.866365	ADD	1351	-0.166082	0.0432081	-0.250769	-0.0813962	-3.84378	0.000126834
6	32603936	rs9272309	A	G	G	0.496314	ADD	1351	0.114345	0.029759	0.0560185	0.172672	3.84237	0.000127558
6	31336250	rs2523535	A	G	G	0.326425	ADD	1351	0.118232	0.0307743	0.0579156	0.178549	3.84191	0.000127795
6	31361485	rs10947207	T	C	C	0.337158	ADD	1351	-0.123372	0.0321125	-0.186312	-0.060433	-3.84188	0.00012781
6	31360433	rs7751725	A	G	G	0.337158	ADD	1351	-0.123372	0.0321125	-0.186312	-0.060433	-3.84188	0.00012781
6	31362390	rs72657658	G	A	A	0.336361	ADD	1351	-0.123634	0.032187	-0.18672	-0.0605489	-3.84113	0.000128199
6	31363412	rs67198638	A	G	G	0.33638	ADD	1351	-0.123621	0.0321855	-0.186703	-0.0605385	-3.84089	0.000128321
6	31361858	rs34411222	G	A	A	0.336376	ADD	1351	-0.123609	0.0321873	-0.186695	-0.0605231	-3.8403	0.000128624
6	31361987	rs35026345	C	T	T	0.336371	ADD	1351	-0.123603	0.0321871	-0.186689	-0.0605178	-3.84015	0.000128703
6	31362010	rs34464243	G	A	A	0.336368	ADD	1351	-0.123597	0.0321872	-0.186683	-0.0605114	-3.83994	0.000128811
6	31362069	rs67284927	T	G	G	0.336364	ADD	1351	-0.123596	0.0321876	-0.186683	-0.0605095	-3.83986	0.000128853
6	31363522	rs66674783	C	T	T	0.33637	ADD	1351	-0.123588	0.0321864	-0.186672	-0.0605042	-3.83977	0.0001289
6	31361837	rs10947208	A	G	G	0.336365	ADD	1351	-0.123585	0.0321877	-0.186672	-0.0604979	-3.8395	0.000129044
6	31361721	rs66489555	C	T	T	0.336365	ADD	1351	-0.123585	0.0321877	-0.186672	-0.0604979	-3.8395	0.000129044
6	31363606	rs66862067	G	C	C	0.336625	ADD	1351	-0.123589	0.0321908	-0.186682	-0.0604962	-3.83926	0.000129164
6	31361058	rs113473106	A	G	G	0.336357	ADD	1351	-0.123559	0.0321893	-0.186648	-0.0604688	-3.8385	0.000129562
6	31361004	rs75098758	T	C	C	0.336355	ADD	1351	-0.123555	0.0321895	-0.186646	-0.0604653	-3.83838	0.000129623
6	31360694	rs7756426	G	A	A	0.336361	ADD	1351	-0.123547	0.032189	-0.186637	-0.0604579	-3.83818	0.00012973
6	31363945	rs72867747	A	G	G	0.336326	ADD	1351	-0.123548	0.0321895	-0.186638	-0.0604573	-3.83813	0.000129756
6	31360526	rs7752021	C	T	T	0.336364	ADD	1351	-0.12354	0.0321885	-0.186629	-0.060452	-3.83803	0.000129809
6	31361397	rs10947206	A	T	T	0.336354	ADD	1351	-0.123542	0.032189	-0.186631	-0.0604526	-3.83802	0.000129814
6	29589124	rs29221	C	G	G	0.219515	ADD	1351	0.132331	0.0344812	0.0647495	0.199913	3.83779	0.000129936
6	32571903	rs9270898	T	C	C	0.662267	ADD	1351	0.140533	0.0366287	0.068742	0.212324	3.83669	0.000130511
6	29546229	rs6922798	A	G	G	0.0414508	ADD	1351	0.28671	0.0747434	0.140216	0.433205	3.83593	0.000130912
6	30794346	rs4248151	T	C	C	0.300638	ADD	1351	-0.124284	0.0324089	-0.187804	-0.0607635	-3.83486	0.000131473
6	32588985	rs9271487	G	T	T	0.670202	ADD	1351	0.121644	0.031725	0.0594639	0.183823	3.83432	0.00013176
6	32211065	rs377743	G	A	A	0.533136	ADD	1351	-0.11613	0.0302973	-0.175512	-0.0567481	-3.833	0.000132461
6	30143491	rs9261538	C	T	T	0.944111	ADD	1351	-0.244983	0.063923	-0.370269	-0.119696	-3.83247	0.000132747
6	32589158	rs9271493	A	G	G	0.670262	ADD	1351	0.121586	0.0317254	0.059405	0.183766	3.83244	0.000132763
6	32628070	rs200160235	T	C	C	0.0319994	ADD	1351	-0.368394	0.0961385	-0.556822	-0.179966	-3.83191	0.000133045
6	32587782	rs9271414	C	T	T	0.673189	ADD	1351	0.120994	0.0315832	0.0590916	0.182896	3.83095	0.000133561
6	32684317	rs6916779	T	C	C	0.126203	ADD	1351	-0.17253	0.0450425	-0.260812	-0.0842481	-3.83038	0.000133868
6	30792057	rs4711242	A	G	G	0.300383	ADD	1351	-0.124073	0.0323989	-0.187574	-0.060572	-3.82953	0.000134322
6	30792698	rs9394020	T	C	C	0.300379	ADD	1351	-0.124069	0.0323994	-0.187571	-0.0605676	-3.82937	0.000134412
6	30774522	rs12526945	T	C	C	0.300387	ADD	1351	-0.124047	0.0323999	-0.18755	-0.0605448	-3.82864	0.000134805
6	32635998	rs9274623	G	T	T	0.178753	ADD	1351	0.150831	0.0393955	0.0736173	0.228045	3.82864	0.000134806
6	30773640	rs9394015	C	T	T	0.300398	ADD	1351	-0.12404	0.0323982	-0.187539	-0.0605402	-3.82859	0.000134832
6	30773899	rs9394016	T	C	C	0.300398	ADD	1351	-0.12404	0.0323982	-0.187539	-0.0605402	-3.82859	0.000134832
6	30776802	rs9295921	C	T	T	0.300396	ADD	1351	-0.12403	0.0323987	-0.18753	-0.0605301	-3.82825	0.000135014
6	30776858	rs9295922	A	G	G	0.300396	ADD	1351	-0.12403	0.0323987	-0.18753	-0.0605301	-3.82825	0.000135014
6	30775733	rs9378110	G	C	C	0.300399	ADD	1351	-0.12403	0.0323988	-0.18753	-0.0605296	-3.82823	0.000135026
6	30775805	rs9391635	C	G	G	0.300393	ADD	1351	-0.124025	0.0323988	-0.187525	-0.0605246	-3.82808	0.000135109
6	30777237	rs9368641	A	C	C	0.30039	ADD	1351	-0.124015	0.0323997	-0.187517	-0.0605128	-3.82766	0.000135334
6	30796271	rs9380199	A	G	G	0.300897	ADD	1351	-0.123785	0.0323398	-0.187169	-0.0603996	-3.82762	0.00013536
6	30777648	rs9380196	A	C	C	0.300386	ADD	1351	-0.124012	0.0324005	-0.187516	-0.0605084	-3.82748	0.000135436
6	30777604	rs9394017	A	G	G	0.300386	ADD	1351	-0.124012	0.0324005	-0.187516	-0.0605084	-3.82748	0.000135436
6	30782105	rs2894046	T	C	C	0.300888	ADD	1351	-0.123776	0.0323404	-0.187162	-0.0603902	-3.82729	0.000135535
6	30791971	rs4713390	A	G	G	0.300888	ADD	1351	-0.123776	0.0323404	-0.187162	-0.0603902	-3.82729	0.000135535
6	30786676	rs9348843	G	A	A	0.300888	ADD	1351	-0.123776	0.0323404	-0.187162	-0.0603902	-3.82729	0.000135535
6	30778203	rs9380197	G	A	A	0.300888	ADD	1351	-0.123776	0.0323404	-0.187162	-0.0603902	-3.82729	0.000135535
6	30794004	rs3888582	A	T	T	0.300399	ADD	1351	-0.123989	0.032397	-0.187486	-0.0604918	-3.82717	0.000135604
6	30784553	rs9295925	A	G	G	0.300394	ADD	1351	-0.12398	0.0323982	-0.187479	-0.0604803	-3.82674	0.000135837
6	30784700	rs9295926	G	C	C	0.300394	ADD	1351	-0.12398	0.0323982	-0.187479	-0.0604803	-3.82674	0.000135837
6	32627992	rs1063343	T	C	C	0.530167	ADD	1351	0.119392	0.0312006	0.0582404	0.180544	3.82661	0.000135909
6	30781923	rs4286818	T	C	C	0.300377	ADD	1351	-0.123967	0.0324012	-0.187473	-0.060462	-3.826	0.00013624
6	30782303	rs2394413	C	T	T	0.300374	ADD	1351	-0.12397	0.032402	-0.187477	-0.060463	-3.82599	0.000136249
6	30782235	rs2394412	G	A	A	0.300375	ADD	1351	-0.123963	0.0324018	-0.187469	-0.0604562	-3.82579	0.000136356
6	30782407	rs2894047	A	G	G	0.300384	ADD	1351	-0.123944	0.0324005	-0.187448	-0.0604402	-3.82537	0.000136587
6	31371101	rs6906175	G	C	C	0.336538	ADD	1351	-0.122901	0.0321367	-0.185888	-0.0599144	-3.82433	0.00013716
6	32223258	rs3130320	T	C	C	0.790897	ADD	1351	-0.139428	0.0364792	-0.210926	-0.06793	-3.82212	0.000138381
6	32570439	rs2647063	G	C	C	0.124916	ADD	1351	0.173945	0.0455228	0.0847223	0.263168	3.82106	0.00013897
6	31363697	rs72657660	C	T	T	0.336135	ADD	1351	-0.123048	0.0322198	-0.186197	-0.0598982	-3.81902	0.000140114
6	32569667	rs2647060	G	T	T	0.124954	ADD	1351	0.173751	0.0455064	0.0845606	0.262942	3.81818	0.000140587
6	32590331	rs9271557	T	C	C	0.669824	ADD	1351	0.120788	0.0317179	0.0586215	0.182953	3.80818	0.000146329
6	31376545	rs2263314	C	T	T	0.13812	ADD	1351	0.163741	0.0429998	0.0794632	0.248019	3.80795	0.00014646
6	32417794	rs6937167	A	G	G	0.0348069	ADD	1351	-0.309028	0.0811653	-0.468109	-0.149946	-3.80738	0.000146794
6	32607453	rs9272583	C	T	T	0.556926	ADD	1351	0.120374	0.0316161	0.0584075	0.18234	3.80736	0.000146808
6	32589305	rs9271502	G	A	A	0.221427	ADD	1351	0.148851	0.0391246	0.072168	0.225534	3.80453	0.000148478
6	31333303	rs2844580	T	C	C	0.326706	ADD	1351	0.117192	0.0308041	0.0568168	0.177567	3.80442	0.000148544
6	32580928	rs12192221	A	G	G	0.126014	ADD	1351	0.17206	0.0452784	0.0833161	0.260804	3.80005	0.000151161
6	30782979	rs12524350	T	C	C	0.297193	ADD	1351	-0.124359	0.0327322	-0.188512	-0.0602047	-3.79928	0.000151627
6	32565979	rs28383172	A	G	G	0.126233	ADD	1351	0.170566	0.044926	0.0825126	0.258619	3.7966	0.000153255
6	32191118	rs2854048	G	A	A	0.0437713	ADD	1351	-0.273983	0.0721668	-0.415427	-0.132539	-3.79652	0.000153301
6	32589613	rs9271514	A	G	G	0.670175	ADD	1351	0.120319	0.0317115	0.0581658	0.182473	3.79418	0.00015474
6	32589645	rs9271515	A	G	G	0.670175	ADD	1351	0.120319	0.0317115	0.0581658	0.182473	3.79418	0.00015474
6	32593244	rs35324266	C	T	T	0.118009	ADD	1351	-0.202576	0.0533947	-0.307228	-0.0979246	-3.79394	0.00015489
6	31329494	rs2523572	C	T	T	0.544415	ADD	1351	0.117255	0.0309091	0.0566739	0.177835	3.79353	0.000155141
6	29937896	rs3202637	C	T	T	0.739082	ADD	1351	-0.126003	0.0332329	-0.191138	-0.0608674	-3.79151	0.000156399
6	29723144	rs17438538	T	C	C	0.016897	ADD	1351	0.444769	0.117324	0.214818	0.674721	3.79093	0.000156756
6	32572666	rs2858869	A	G	G	0.124823	ADD	1351	0.172021	0.0453925	0.0830538	0.260989	3.78964	0.000157563
6	32607872	rs28383399	A	G	G	0.124087	ADD	1351	0.173162	0.0456935	0.0836041	0.262719	3.78964	0.000157567
6	32247505	rs9268109	G	T	T	0.15474	ADD	1351	0.155602	0.0410655	0.0751152	0.236089	3.78912	0.000157892
6	32247771	rs7776041	G	A	A	0.154737	ADD	1351	0.155602	0.0410663	0.0751138	0.236091	3.78905	0.000157936
6	32574014	rs2647073	A	C	C	0.126219	ADD	1351	0.17013	0.0449038	0.0821206	0.25814	3.78878	0.000158107
6	32565355	rs28366363	G	A	A	0.124755	ADD	1351	0.172113	0.0454386	0.083055	0.261171	3.78782	0.000158713
6	32596374	rs13207836	A	G	G	0.162089	ADD	1351	-0.156413	0.0413053	-0.23737	-0.0754559	-3.78675	0.000159391
6	32609038	rs28383438	C	T	T	0.126092	ADD	1351	0.16991	0.0448703	0.081966	0.257854	3.78669	0.000159424
6	32609046	rs28383440	C	T	T	0.125841	ADD	1351	0.170106	0.0449571	0.0819918	0.258221	3.78374	0.000161309
6	32572251	rs2858870	T	C	C	0.126142	ADD	1351	0.169902	0.0449195	0.0818618	0.257943	3.78238	0.000162187
6	32573950	rs2647072	G	T	T	0.12257	ADD	1351	0.173814	0.0459608	0.0837328	0.263896	3.7818	0.000162561
6	29832046	rs1611743	C	T	T	0.480334	ADD	1351	-0.113826	0.0301062	-0.172833	-0.0548189	-3.78082	0.000163195
6	32248176	rs6457530	C	T	T	0.154878	ADD	1351	0.155252	0.0410759	0.0747448	0.235759	3.77964	0.000163962
6	32590234	rs9271548	A	T	T	0.670432	ADD	1351	0.11985	0.0317124	0.0576949	0.182005	3.77928	0.000164192
6	31364832	rs28366143	C	A	A	0.13831	ADD	1351	0.161926	0.0428677	0.0779072	0.245946	3.77735	0.000165457
6	32623430	rs9273339	G	A	A	0.506537	ADD	1351	0.121146	0.0320777	0.0582744	0.184017	3.77663	0.000165933
6	31413798	rs2516467	T	C	C	0.0831688	ADD	1351	0.195445	0.0517551	0.0940073	0.296884	3.77635	0.000166115
6	32610277	rs28383466	A	G	G	0.126515	ADD	1351	0.169919	0.0449959	0.0817291	0.25811	3.77633	0.00016613
6	32596635	rs6928272	A	C	C	0.163769	ADD	1351	-0.154615	0.0409463	-0.234868	-0.074362	-3.77605	0.000166313
6	29832043	rs1611742	A	C	C	0.480361	ADD	1351	-0.113659	0.0301044	-0.172662	-0.0546553	-3.77549	0.000166685
6	29831798	rs1611739	T	G	G	0.480598	ADD	1351	-0.113521	0.0300865	-0.17249	-0.0545529	-3.77317	0.000168228
6	32577847	rs13206219	G	T	T	0.125799	ADD	1351	0.170057	0.0450714	0.0817187	0.258395	3.77306	0.000168302
6	32578100	rs13206639	G	A	A	0.125822	ADD	1351	0.170014	0.0450648	0.0816889	0.25834	3.77266	0.000168565
6	29824096	rsnone105	G	T	T	0.469003	ADD	1351	-0.114865	0.0304718	-0.174588	-0.055141	-3.76954	0.000170667
6	33028638	rs9277332	G	A	A	0.397482	ADD	1351	-0.118737	0.0315006	-0.180477	-0.0569967	-3.76935	0.000170793
6	32606695	rs28435909	T	C	C	0.120438	ADD	1351	-0.169958	0.0451031	-0.258359	-0.0815578	-3.76822	0.000171563
6	32574991	rs13193798	G	A	A	0.125639	ADD	1351	0.16978	0.0450609	0.0814624	0.258098	3.76779	0.000171851
6	32614080	rs9273242	T	C	C	0.568615	ADD	1351	0.119922	0.0318385	0.0575193	0.182324	3.76656	0.000172693
6	29819077	rs2247504	G	A	A	0.448188	ADD	1351	-0.113235	0.0300729	-0.172177	-0.0542934	-3.76536	0.000173516
6	30074873	rs9261409	A	G	G	0.835617	ADD	1351	-0.148263	0.0393801	-0.225447	-0.0710796	-3.76493	0.000173813
6	32605825	rs28383348	G	A	A	0.125738	ADD	1351	0.169324	0.0449837	0.081157	0.25749	3.76411	0.000174379
6	31353950	rs6909461	A	C	C	0.339008	ADD	1351	-0.120729	0.032099	-0.183641	-0.0578157	-3.76113	0.000176444
6	32568127	rs28752491	G	C	C	0.12647	ADD	1351	0.171402	0.0455727	0.082081	0.260723	3.76106	0.000176492
6	31354287	rs68032572	C	T	T	0.338117	ADD	1351	-0.120989	0.0321827	-0.184066	-0.0579119	-3.75943	0.000177633
6	31354388	rs66498060	G	A	A	0.338124	ADD	1351	-0.120974	0.0321837	-0.184053	-0.0578949	-3.75885	0.00017804
6	31354885	rs4711270	C	T	T	0.33813	ADD	1351	-0.120955	0.0321824	-0.184031	-0.0578786	-3.75842	0.000178347
6	31353452	rs6904465	C	T	T	0.338101	ADD	1351	-0.120945	0.0321835	-0.184023	-0.0578663	-3.75797	0.000178662
6	31353689	rs4081552	G	A	A	0.338099	ADD	1351	-0.120946	0.032184	-0.184026	-0.0578668	-3.75796	0.00017867
6	31353401	rs28670729	C	G	G	0.338095	ADD	1351	-0.120946	0.0321842	-0.184026	-0.0578665	-3.75794	0.000178682
6	32586246	rs28383274	A	G	G	0.125609	ADD	1351	0.169517	0.045111	0.0811014	0.257933	3.75778	0.000178798
6	31353541	rs6927154	T	G	G	0.338098	ADD	1351	-0.120938	0.032184	-0.184017	-0.0578581	-3.75769	0.000178861
6	31352986	rs28623422	G	A	A	0.338103	ADD	1351	-0.120939	0.0321847	-0.18402	-0.0578586	-3.75767	0.000178876
6	31353348	rs28699031	G	A	A	0.338104	ADD	1351	-0.120935	0.0321842	-0.184015	-0.0578553	-3.75759	0.00017893
6	31353387	rs28628778	A	C	C	0.338097	ADD	1351	-0.120934	0.0321846	-0.184015	-0.0578535	-3.75752	0.000178985
6	31353323	rs28550357	C	A	A	0.338104	ADD	1351	-0.120932	0.0321842	-0.184012	-0.0578523	-3.7575	0.000178995
6	31355244	rs13437094	G	A	A	0.338139	ADD	1351	-0.120917	0.0321821	-0.183993	-0.0578415	-3.75729	0.000179148
6	31354897	rs13437087	G	A	A	0.338141	ADD	1351	-0.12091	0.0321818	-0.183985	-0.0578347	-3.75709	0.000179288
6	31354504	rs4711268	C	T	T	0.339378	ADD	1351	-0.120625	0.0321128	-0.183565	-0.0576853	-3.7563	0.000179849
6	29824092	rsnone104	T	C	C	0.46917	ADD	1351	-0.114421	0.0304616	-0.174125	-0.0547176	-3.75625	0.000179885
6	32590352	rs28383318	G	T	T	0.125606	ADD	1351	0.169145	0.0450308	0.0808864	0.257404	3.75621	0.000179912
6	29678795	rs9258132	G	T	T	0.0321987	ADD	1351	-0.315201	0.083963	-0.479765	-0.150637	-3.75405	0.000181455
6	29677788	rs9258130	G	A	A	0.0321958	ADD	1351	-0.315206	0.0839695	-0.479783	-0.150629	-3.75382	0.000181619
6	29825489	rs1611676	T	C	C	0.467094	ADD	1351	-0.114872	0.0306078	-0.174863	-0.0548822	-3.75304	0.000182178
6	32591038	rs28383319	A	G	G	0.125824	ADD	1351	0.168628	0.0449437	0.0805398	0.256716	3.75198	0.000182944
6	32591368	rs28383320	T	C	C	0.125802	ADD	1351	0.168641	0.0449474	0.080546	0.256736	3.75197	0.00018295
6	32580703	rs12192104	A	C	C	0.125522	ADD	1351	0.16903	0.0450521	0.0807289	0.25733	3.75186	0.000183026
6	32587281	rs28383315	A	G	G	0.125828	ADD	1351	0.168614	0.0449425	0.0805282	0.256699	3.75177	0.000183096
6	32601462	rs2395520	A	G	G	0.125634	ADD	1351	0.168866	0.0450106	0.0806464	0.257085	3.75168	0.000183156
6	32602285	rs17211475	A	G	G	0.125627	ADD	1351	0.168818	0.0450101	0.0805996	0.257036	3.75066	0.000183896
6	32600340	rs28383330	A	G	G	0.125624	ADD	1351	0.16882	0.0450113	0.0805997	0.257041	3.75062	0.000183927
6	31393136	rs2516444	C	A	A	0.0832705	ADD	1351	0.193905	0.0517201	0.0925352	0.295274	3.74912	0.000185021
6	30076163	rs3132677	T	C	C	0.835153	ADD	1351	-0.146233	0.0390774	-0.222824	-0.0696431	-3.74215	0.000190174
6	32340596	rs62404834	T	A	A	0.0368887	ADD	1351	-0.291896	0.07801	-0.444793	-0.138999	-3.74178	0.000190451
6	29831571	rs1611737	C	G	G	0.4815	ADD	1351	-0.112433	0.0300526	-0.171334	-0.0535306	-3.7412	0.000190889
6	32560711	rs28366293	T	C	C	0.124883	ADD	1351	0.171791	0.0459193	0.0817912	0.261792	3.74116	0.000190919
6	32560670	rs11752288	G	T	T	0.126776	ADD	1351	0.169157	0.0452213	0.0805253	0.257789	3.74066	0.000191293
6	29828916	rs1611710	C	T	T	0.481495	ADD	1351	-0.112413	0.0300527	-0.171315	-0.053511	-3.74054	0.000191383
6	29831008	rs1611732	C	T	T	0.481495	ADD	1351	-0.112413	0.0300527	-0.171315	-0.053511	-3.74054	0.000191383
6	29823027	rs2428510	G	A	A	0.481495	ADD	1351	-0.112413	0.0300527	-0.171315	-0.053511	-3.74054	0.000191383
6	29820717	rs2523756	A	G	G	0.481495	ADD	1351	-0.112413	0.0300527	-0.171315	-0.053511	-3.74054	0.000191383
6	29831058	rs765649	T	A	A	0.481495	ADD	1351	-0.112413	0.0300527	-0.171315	-0.053511	-3.74054	0.000191383
6	29822355	rs9258651	C	T	T	0.481495	ADD	1351	-0.112413	0.0300527	-0.171315	-0.053511	-3.74054	0.000191383
6	29828493	rs1611705	T	G	G	0.481496	ADD	1351	-0.112413	0.0300527	-0.171315	-0.0535109	-3.74054	0.000191386
6	29831351	rs1362091	A	G	G	0.481279	ADD	1351	-0.112443	0.0300673	-0.171374	-0.0535123	-3.73972	0.000192005
6	29823161	rs2734979	A	G	G	0.481267	ADD	1351	-0.112442	0.0300676	-0.171373	-0.05351	-3.73962	0.000192078
6	29822954	rs3094174	C	T	T	0.481267	ADD	1351	-0.112442	0.0300676	-0.171373	-0.05351	-3.73962	0.000192078
6	29822923	rs3094175	A	T	T	0.481267	ADD	1351	-0.112442	0.0300676	-0.171373	-0.05351	-3.73962	0.000192078
6	29823296	rs2517854	G	C	C	0.481264	ADD	1351	-0.112442	0.0300679	-0.171374	-0.0535102	-3.73961	0.000192086
6	29821269	rs3094177	G	C	C	0.481285	ADD	1351	-0.112436	0.030068	-0.171368	-0.0535036	-3.73938	0.000192258
6	29823319	rs2844826	A	G	G	0.481259	ADD	1351	-0.112435	0.030068	-0.171367	-0.0535026	-3.73935	0.000192283
6	29827788	rs1611700	C	T	T	0.481259	ADD	1351	-0.112426	0.0300672	-0.171357	-0.0534954	-3.73916	0.000192427
6	29823729	rsnone98	G	A	A	0.481269	ADD	1351	-0.112427	0.0300674	-0.171358	-0.0534956	-3.73915	0.000192431
6	29823782	rsnone99	C	T	T	0.481269	ADD	1351	-0.112427	0.0300674	-0.171358	-0.0534956	-3.73915	0.000192431
6	29827753	rs1611699	T	A	A	0.48126	ADD	1351	-0.112426	0.0300672	-0.171356	-0.053495	-3.73915	0.000192437
6	29826488	rsnone122	G	T	T	0.481255	ADD	1351	-0.112427	0.0300677	-0.171359	-0.0534954	-3.73913	0.000192447
6	29826810	rsnone125	G	A	A	0.481255	ADD	1351	-0.112427	0.0300677	-0.171359	-0.0534954	-3.73913	0.000192447
6	29826962	rsnone127	T	C	C	0.481255	ADD	1351	-0.112427	0.0300677	-0.171359	-0.0534954	-3.73913	0.000192447
6	29822301	rs9258650	A	G	G	0.481279	ADD	1351	-0.112426	0.030068	-0.171358	-0.0534936	-3.73905	0.000192509
6	29830660	rs9258772	G	C	C	0.481272	ADD	1351	-0.112425	0.0300678	-0.171356	-0.053493	-3.73904	0.000192513
6	29830570	rs1611724	G	A	A	0.481272	ADD	1351	-0.112425	0.0300678	-0.171356	-0.0534928	-3.73904	0.000192517
6	29830800	rs1611728	T	C	C	0.481272	ADD	1351	-0.112425	0.0300678	-0.171356	-0.0534928	-3.73904	0.000192517
6	29830823	rs1611729	C	T	T	0.481272	ADD	1351	-0.112425	0.0300678	-0.171356	-0.0534928	-3.73904	0.000192517
6	29829108	rs1611711	G	A	A	0.481274	ADD	1351	-0.112422	0.0300671	-0.171352	-0.0534913	-3.73903	0.000192527
6	29828886	rs1611709	T	C	C	0.481274	ADD	1351	-0.112421	0.0300672	-0.171352	-0.0534907	-3.739	0.000192544
6	29829994	rs1611720	C	G	G	0.481268	ADD	1351	-0.112422	0.0300677	-0.171354	-0.0534904	-3.73896	0.000192574
6	29822189	rs9258646	A	T	T	0.481095	ADD	1351	-0.112461	0.030078	-0.171412	-0.0535088	-3.73896	0.000192575
6	29829577	rs1611717	T	C	C	0.481272	ADD	1351	-0.112421	0.0300676	-0.171352	-0.0534895	-3.73894	0.000192596
6	29823819	rsnone101	G	A	A	0.481275	ADD	1351	-0.11242	0.0300675	-0.171352	-0.0534892	-3.73893	0.000192597
6	29825109	rsnone111	G	A	A	0.481282	ADD	1351	-0.112419	0.0300675	-0.171351	-0.0534882	-3.7389	0.000192622
6	29824287	rs9258689	C	G	G	0.481277	ADD	1351	-0.112417	0.0300673	-0.171347	-0.0534859	-3.73884	0.000192668
6	29824497	rs9258692	C	T	T	0.481277	ADD	1351	-0.112417	0.0300673	-0.171347	-0.0534859	-3.73884	0.000192668
6	29824742	rs9258702	A	G	G	0.481277	ADD	1351	-0.112417	0.0300673	-0.171347	-0.0534859	-3.73884	0.000192668
6	29824904	rsnone109	G	A	A	0.481277	ADD	1351	-0.112417	0.0300673	-0.171347	-0.0534859	-3.73884	0.000192668
6	29825846	rsnone117	G	A	A	0.481273	ADD	1351	-0.112418	0.0300677	-0.17135	-0.0534863	-3.73883	0.000192679
6	29826011	rsnone119	G	A	A	0.481273	ADD	1351	-0.112418	0.0300677	-0.17135	-0.0534863	-3.73883	0.000192679
6	29826066	rsnone120	C	T	T	0.481273	ADD	1351	-0.112418	0.0300677	-0.17135	-0.0534863	-3.73883	0.000192679
6	29830768	rs9258777	G	C	C	0.481274	ADD	1351	-0.112418	0.030068	-0.17135	-0.0534852	-3.73877	0.000192721
6	29825284	rs1611671	A	G	G	0.481273	ADD	1351	-0.11241	0.0300675	-0.171342	-0.0534792	-3.7386	0.000192851
6	29825551	rsnone115	G	A	A	0.481268	ADD	1351	-0.112412	0.0300681	-0.171345	-0.0534801	-3.7386	0.000192852
6	29825239	rsnone112	C	T	T	0.481268	ADD	1351	-0.112409	0.030068	-0.171341	-0.0534771	-3.7385	0.000192923
6	29828669	rs1611707	G	A	A	0.481279	ADD	1351	-0.112407	0.0300675	-0.171338	-0.0534759	-3.73849	0.000192935
6	29828744	rs1611708	A	G	G	0.481279	ADD	1351	-0.112407	0.0300675	-0.171338	-0.0534759	-3.73849	0.000192935
6	29825275	rs2517847	A	T	T	0.481266	ADD	1351	-0.112408	0.030068	-0.17134	-0.0534758	-3.73846	0.000192957
6	31466300	rs113068147	A	C	C	0.0448391	ADD	1351	-0.268544	0.0718428	-0.409353	-0.127735	-3.73794	0.000193348
6	29821204	rs2517864	T	C	C	0.481222	ADD	1351	-0.112421	0.0300783	-0.171374	-0.0534688	-3.73762	0.000193596
6	29824059	rsnone103	A	G	G	0.481481	ADD	1351	-0.112324	0.0300529	-0.171227	-0.0534215	-3.73755	0.000193651
6	31417437	rs2516438	T	C	C	0.0832339	ADD	1351	0.193292	0.0517188	0.0919247	0.294659	3.73736	0.000193795
6	29823994	rsnone102	C	T	T	0.48126	ADD	1351	-0.112334	0.0300677	-0.171266	-0.0534025	-3.73604	0.000194803
6	31408265	rs2524276	C	A	A	0.0832728	ADD	1351	0.193095	0.0516899	0.0917848	0.294405	3.73565	0.000195104
6	31407758	rs2844520	G	T	T	0.0832717	ADD	1351	0.193092	0.0516904	0.091781	0.294404	3.73555	0.000195175
6	29821402	rs2247720	G	A	A	0.481233	ADD	1351	-0.112335	0.030078	-0.171286	-0.053383	-3.73478	0.000195768
6	30076018	rs3132122	C	G	G	0.83525	ADD	1351	-0.145982	0.039087	-0.222591	-0.0693724	-3.73478	0.000195769
6	31329372	rs7773105	A	G	G	0.247803	ADD	1351	0.129234	0.0346052	0.0614088	0.197059	3.73452	0.000195973
6	30076064	rs3132678	A	G	G	0.835228	ADD	1351	-0.145959	0.039089	-0.222573	-0.0693463	-3.73403	0.000196352
6	32593127	rs35675538	C	T	T	0.163011	ADD	1351	-0.15599	0.0417879	-0.237893	-0.0740874	-3.7329	0.000197219
6	32559753	rs28366266	T	C	C	0.128161	ADD	1351	0.16694	0.0447243	0.0792819	0.254598	3.73264	0.00019742
6	30075843	rs3132679	T	C	C	0.835677	ADD	1351	-0.145778	0.0390621	-0.222339	-0.0692178	-3.73196	0.000197955
6	30076426	rs3132123	G	A	A	0.835677	ADD	1351	-0.145777	0.0390619	-0.222337	-0.0692169	-3.73194	0.000197966
6	32627934	rs9273463	G	A	A	0.188158	ADD	1351	0.143065	0.0383461	0.067908	0.218222	3.73089	0.000198789
6	32627976	rs1063345	G	A	A	0.567962	ADD	1351	0.11506	0.030855	0.054585	0.175534	3.72904	0.000200234
6	31321479	rs72502570	A	G	G	0.251852	ADD	1351	-0.128163	0.0343765	-0.195539	-0.060786	-3.72821	0.000200892
6	29941638	rs9260810	G	C	C	0.784307	ADD	1351	-0.132841	0.035635	-0.202684	-0.0629974	-3.72782	0.0002012
6	31345064	rs7754026	C	T	T	0.32128	ADD	1351	-0.119595	0.0320949	-0.1825	-0.0566902	-3.72629	0.000202406
6	29822241	rs9258648	C	T	T	0.480292	ADD	1351	-0.112182	0.0301085	-0.171194	-0.0531709	-3.72594	0.000202686
6	32634952	rsnone237	G	T	T	0.183082	ADD	1351	0.145412	0.0390332	0.0689083	0.221916	3.72534	0.000203163
6	29822242	rs9258649	A	G	G	0.480281	ADD	1351	-0.112115	0.0301084	-0.171127	-0.0531036	-3.72371	0.00020447
6	29976838	rs2275854	A	G	G	0.777763	ADD	1351	-0.132113	0.0354922	-0.201677	-0.0625499	-3.72232	0.000205586
6	30344281	rs3094063	C	T	T	0.943301	ADD	1351	-0.238581	0.0640969	-0.364208	-0.112953	-3.72219	0.000205694
6	32623393	rs9273338	A	T	T	0.573787	ADD	1351	0.115681	0.0310801	0.0547654	0.176597	3.72204	0.000205814
6	29819909	rs2508053	C	T	T	0.480042	ADD	1351	-0.111825	0.0300508	-0.170723	-0.0529264	-3.7212	0.000206493
6	31345486	rs7775117	T	A	A	0.321084	ADD	1351	-0.119382	0.0320835	-0.182264	-0.0564994	-3.72098	0.000206672
6	32633174	rs9274437	C	T	T	0.190982	ADD	1351	0.139862	0.0375892	0.0661884	0.213536	3.7208	0.000206815
6	31321501	rs73406410	A	G	G	0.252191	ADD	1351	-0.127917	0.0343808	-0.195302	-0.0605322	-3.72061	0.000206973
6	29825414	rs1611672	T	C	C	0.48015	ADD	1351	-0.112101	0.0301394	-0.171174	-0.0530294	-3.71944	0.000207923
6	31342960	rs13194571	C	A	A	0.321111	ADD	1351	-0.119317	0.0320823	-0.182197	-0.0564369	-3.71909	0.000208206
6	31342420	rs2395491	G	A	A	0.321118	ADD	1351	-0.119311	0.0320818	-0.18219	-0.0564316	-3.71896	0.000208314
6	31343702	rs4959067	T	C	C	0.321107	ADD	1351	-0.119312	0.0320824	-0.182192	-0.0564317	-3.71893	0.000208339
6	31001390	rs34247365	A	G	G	0.0370096	ADD	1351	-0.290604	0.0781468	-0.443769	-0.137439	-3.71869	0.000208533
6	31001541	rs75276287	A	C	C	0.0370096	ADD	1351	-0.290604	0.0781468	-0.443769	-0.137439	-3.71869	0.000208533
6	31347070	rs9266640	G	T	T	0.201861	ADD	1351	0.136988	0.036841	0.0647815	0.209195	3.71837	0.000208791
6	29592532	rs112092209	C	A	A	0.0271521	ADD	1351	0.347219	0.0933896	0.164179	0.530259	3.71796	0.000209127
6	30075641	rs2240069	A	G	G	0.835478	ADD	1351	-0.145234	0.039066	-0.221802	-0.0686666	-3.71767	0.000209364
6	32629650	rs9273873	T	C	C	0.187898	ADD	1351	0.141647	0.0381061	0.0669607	0.216334	3.71718	0.000209769
6	31337658	rs4991646	A	C	C	0.321155	ADD	1351	-0.119257	0.0320844	-0.182142	-0.056373	-3.71698	0.00020993
6	31355730	rs66499030	G	A	A	0.337637	ADD	1351	-0.119607	0.0321811	-0.182681	-0.0565333	-3.71669	0.000210171
6	29373019	rs184395441	G	T	T	0.012487	ADD	1351	-0.504794	0.135852	-0.771058	-0.23853	-3.71578	0.000210925
6	32632745	rs1063318	G	A	A	0.269694	ADD	1351	-0.135872	0.0365813	-0.20757	-0.064174	-3.71425	0.000212189
6	31342801	rs4446608	C	A	A	0.321482	ADD	1351	-0.119212	0.0320961	-0.182119	-0.0563049	-3.71422	0.00021221
6	31342827	rs4624908	G	T	T	0.321482	ADD	1351	-0.119212	0.0320961	-0.182119	-0.0563049	-3.71422	0.00021221
6	30076016	rs3132121	C	T	T	0.835231	ADD	1351	-0.145027	0.0390536	-0.22157	-0.0684829	-3.71353	0.000212789
6	32628698	rs9273529	C	T	T	0.188046	ADD	1351	0.141363	0.0380936	0.0667012	0.216025	3.71095	0.000214947
6	31336100	rs7743761	C	A	A	0.344023	ADD	1351	-0.116799	0.03149	-0.178518	-0.0550798	-3.70909	0.000216518
6	32613824	rs9273226	C	T	T	0.51907	ADD	1351	0.118912	0.0320715	0.0560534	0.181771	3.70773	0.000217667
6	32628407	rs9273504	T	C	C	0.188015	ADD	1351	0.141212	0.038092	0.0665529	0.215871	3.70713	0.000218183
6	31337311	rs13215664	T	C	C	0.344086	ADD	1351	-0.11671	0.0314867	-0.178422	-0.0549969	-3.70663	0.000218602
6	31337458	rs4991645	T	C	C	0.344086	ADD	1351	-0.11671	0.0314867	-0.178422	-0.0549969	-3.70663	0.000218602
6	31335323	rs4141166	G	C	C	0.34402	ADD	1351	-0.116714	0.0314886	-0.17843	-0.0549972	-3.70654	0.000218686
6	32281676	rs1018431	G	A	A	0.164693	ADD	1351	0.148196	0.0399825	0.0698312	0.22656	3.70651	0.00021871
6	31351175	rs2844532	G	C	C	0.202627	ADD	1351	0.136192	0.0367509	0.0641611	0.208222	3.7058	0.000219317
6	31337185	rs17193178	C	A	A	0.344128	ADD	1351	-0.116633	0.0314853	-0.178343	-0.0549229	-3.70437	0.000220547
6	31340689	rs4487624	G	A	A	0.310761	ADD	1351	-0.118654	0.0320556	-0.181482	-0.055826	-3.7015	0.000223026
6	31221034	rs118166457	A	G	G	0.0233287	ADD	1351	-0.360867	0.0975052	-0.551973	-0.16976	-3.701	0.000223464
6	32585500	rs28383249	C	T	T	0.125049	ADD	1351	0.167272	0.0452081	0.0786654	0.255878	3.70004	0.000224305
6	32231085	rs3115564	C	G	G	0.159779	ADD	1351	0.149399	0.0403987	0.0702188	0.228579	3.69811	0.000225996
6	32631348	rs9274253	G	A	A	0.186354	ADD	1351	0.141496	0.0382707	0.066487	0.216506	3.69725	0.000226759
6	31210675	rs117976067	A	G	G	0.0233127	ADD	1351	-0.360456	0.0975028	-0.551558	-0.169354	-3.69688	0.00022708
6	32377284	rs9380293	C	T	T	0.0433013	ADD	1351	-0.267161	0.0722683	-0.408805	-0.125518	-3.6968	0.000227155
6	32380909	rs9380294	A	C	C	0.0433013	ADD	1351	-0.267161	0.0722683	-0.408805	-0.125518	-3.6968	0.000227155
6	32379736	rs9405098	G	A	A	0.0433013	ADD	1351	-0.267161	0.0722683	-0.408805	-0.125518	-3.6968	0.000227155
6	32343715	rs114445199	G	A	A	0.0368897	ADD	1351	-0.286801	0.0776018	-0.438898	-0.134704	-3.6958	0.000228038
6	30995786	rs12526820	A	G	G	0.0418536	ADD	1351	-0.274425	0.0742736	-0.419999	-0.128851	-3.69479	0.000228943
6	32347637	rs56673349	A	G	G	0.0369016	ADD	1351	-0.286573	0.0775686	-0.438605	-0.134541	-3.69445	0.000229245
6	32247710	rs7757760	T	G	G	0.15918	ADD	1351	0.150301	0.0406902	0.0705501	0.230053	3.6938	0.000229826
6	31340477	rs4358666	G	A	A	0.311287	ADD	1351	-0.118079	0.031971	-0.180741	-0.0554173	-3.69332	0.000230249
6	32346388	rs62402699	A	G	G	0.0368955	ADD	1351	-0.286492	0.0775818	-0.43855	-0.134435	-3.69277	0.000230743
6	32223632	rs3132966	G	A	A	0.15351	ADD	1351	0.151803	0.0411241	0.0712017	0.232405	3.69135	0.000232028
6	31341156	rs6936035	A	G	G	0.311096	ADD	1351	-0.11834	0.0320669	-0.18119	-0.0554902	-3.69041	0.000232873
6	32666817	rs1794281	A	G	G	0.0681166	ADD	1351	-0.213068	0.057744	-0.326244	-0.0998915	-3.68987	0.00023337
6	32345183	rs7757831	A	G	G	0.0370111	ADD	1351	-0.285354	0.0773434	-0.436944	-0.133764	-3.68944	0.000233753
6	31330066	rs2394988	A	G	G	0.343694	ADD	1351	-0.116253	0.0315105	-0.178012	-0.0544937	-3.68935	0.000233842
6	32585007	rs28752528	G	T	T	0.122601	ADD	1351	0.170097	0.0461141	0.0797154	0.260479	3.68862	0.000234504
6	32576036	rs12206257	C	T	T	0.12489	ADD	1351	0.16684	0.0452364	0.0781783	0.255502	3.68818	0.000234906
6	32620661	rs17843614	T	G	G	0.572306	ADD	1351	0.116094	0.0314936	0.0543675	0.17782	3.68627	0.000236657
6	30102958	rs3094677	T	A	A	0.941353	ADD	1351	-0.232454	0.0631097	-0.356146	-0.108761	-3.68333	0.000239376
6	32271955	rs3864301	C	T	T	0.152976	ADD	1351	0.151629	0.0411711	0.0709349	0.232323	3.68289	0.000239785
6	32634467	rs3891175	C	T	T	0.189108	ADD	1351	0.139471	0.0378763	0.0652348	0.213707	3.68228	0.000240358
6	32667628	rs1794278	C	T	T	0.0677258	ADD	1351	-0.213166	0.0578916	-0.326631	-0.0997003	-3.68215	0.000240473
6	31339613	rs6928908	C	T	T	0.311589	ADD	1351	-0.11781	0.0320054	-0.180539	-0.0550803	-3.68093	0.000241616
6	29937977	rs2517671	A	G	G	0.415738	ADD	1351	-0.111696	0.0303466	-0.171174	-0.052218	-3.68068	0.000241851
6	31333820	rs9501572	A	G	G	0.343842	ADD	1351	-0.115783	0.0314711	-0.177466	-0.0541011	-3.67904	0.000243401
6	32230056	rs3096687	C	T	T	0.15289	ADD	1351	0.151451	0.0411681	0.0707631	0.232139	3.67884	0.000243583
6	31463379	rs75565243	G	A	A	0.0245762	ADD	1351	-0.403954	0.109808	-0.619175	-0.188734	-3.67872	0.000243701
6	32237463	rs7770017	T	A	A	0.152692	ADD	1351	0.151631	0.0412302	0.0708215	0.232441	3.67767	0.000244691
6	32243129	rs1559873	T	C	C	0.152755	ADD	1351	0.151293	0.0411455	0.0706491	0.231937	3.67702	0.000245314
6	31331726	rs4959065	A	G	G	0.343643	ADD	1351	-0.115785	0.0314898	-0.177504	-0.0540658	-3.67689	0.000245433
6	31331872	rs57052747	C	A	A	0.343776	ADD	1351	-0.115792	0.0314954	-0.177522	-0.0540624	-3.67648	0.000245826
6	31332501	rs9501376	C	T	T	0.343665	ADD	1351	-0.115751	0.0314884	-0.177467	-0.0540344	-3.67597	0.000246312
6	31331711	rs4959064	C	T	T	0.343752	ADD	1351	-0.115775	0.0314967	-0.177507	-0.0540426	-3.67578	0.000246495
6	31332332	rs9501374	C	T	T	0.343662	ADD	1351	-0.115743	0.0314883	-0.177459	-0.0540273	-3.67575	0.000246522
6	31332372	rs9501375	T	C	C	0.343662	ADD	1351	-0.115743	0.0314883	-0.177459	-0.0540273	-3.67575	0.000246522
6	32635903	rs3828794	G	A	A	0.426089	ADD	1351	0.126951	0.0345431	0.0592475	0.194654	3.67514	0.000247108
6	31338053	rs9501573	C	T	T	0.311492	ADD	1351	-0.117404	0.0319481	-0.180022	-0.0547871	-3.67484	0.000247396
6	32242838	rs2114435	A	G	G	0.152662	ADD	1351	0.151298	0.0411729	0.0706006	0.231995	3.6747	0.00024753
6	32241203	rs3130337	G	A	A	0.152656	ADD	1351	0.151279	0.0411726	0.0705818	0.231975	3.67426	0.000247956
6	32240611	rs9268096	A	G	G	0.152656	ADD	1351	0.151279	0.0411726	0.0705818	0.231975	3.67426	0.000247956
6	31338579	rs9501575	G	A	A	0.311485	ADD	1351	-0.117377	0.0319465	-0.179991	-0.0547627	-3.67417	0.000248044
6	32610997	rs1130162	C	G	G	0.201675	ADD	1351	0.156161	0.0425053	0.0728517	0.239469	3.67391	0.000248293
6	31332661	rs9468983	G	A	A	0.343638	ADD	1351	-0.115644	0.031489	-0.177362	-0.0539271	-3.67253	0.000249616
6	31332531	rs9295985	C	A	A	0.343639	ADD	1351	-0.11564	0.0314891	-0.177358	-0.0539228	-3.67239	0.000249756
6	31339549	rs6924348	A	T	T	0.311462	ADD	1351	-0.117324	0.0319504	-0.179945	-0.0547021	-3.67206	0.000250076
6	32238219	rs3096674	G	A	A	0.15285	ADD	1351	0.151022	0.0411306	0.0704077	0.231637	3.67177	0.000250357
6	32279816	rs6934776	G	A	A	0.15285	ADD	1351	0.151022	0.0411306	0.0704077	0.231637	3.67177	0.000250357
6	32268080	rs7750783	C	T	T	0.15285	ADD	1351	0.151022	0.0411306	0.0704077	0.231637	3.67177	0.000250357
6	32252678	rs9268125	T	C	C	0.15285	ADD	1351	0.151022	0.0411306	0.0704077	0.231637	3.67177	0.000250357
6	32255269	rs9268137	G	A	A	0.15285	ADD	1351	0.151022	0.0411306	0.0704077	0.231637	3.67177	0.000250357
6	32274079	rs9268176	C	T	T	0.15285	ADD	1351	0.151022	0.0411306	0.0704077	0.231637	3.67177	0.000250357
6	32277934	rs9268197	C	A	A	0.15285	ADD	1351	0.151022	0.0411306	0.0704077	0.231637	3.67177	0.000250357
6	32281889	rs9268212	T	C	C	0.15285	ADD	1351	0.151022	0.0411306	0.0704077	0.231637	3.67177	0.000250357
6	32235895	rs3132931	T	G	G	0.152853	ADD	1351	0.15102	0.0411309	0.0704053	0.231635	3.6717	0.000250423
6	32285228	rs9268222	G	A	A	0.1527	ADD	1351	0.15121	0.041184	0.0704912	0.231929	3.67158	0.000250539
6	32247315	rs3132951	C	T	T	0.152735	ADD	1351	0.151056	0.0411605	0.0703829	0.231729	3.66993	0.000252151
6	32249177	rs9268116	A	G	G	0.152735	ADD	1351	0.151056	0.0411607	0.070383	0.23173	3.66992	0.000252156
6	32280182	rs6939410	A	G	G	0.152757	ADD	1351	0.151034	0.0411562	0.0703696	0.231699	3.66978	0.000252291
6	32280462	rs9268207	C	T	T	0.152757	ADD	1351	0.151034	0.0411562	0.0703696	0.231699	3.66978	0.000252291
6	32275629	rs9268179	C	T	T	0.152757	ADD	1351	0.15103	0.0411562	0.0703658	0.231695	3.66969	0.000252381
6	32275841	rs9268180	C	T	T	0.152757	ADD	1351	0.15103	0.0411562	0.0703658	0.231695	3.66969	0.000252381
6	32276027	rs9268182	T	G	G	0.152757	ADD	1351	0.15103	0.0411562	0.0703658	0.231695	3.66969	0.000252381
6	32277025	rs9268191	C	A	A	0.152757	ADD	1351	0.15103	0.0411562	0.0703658	0.231695	3.66969	0.000252381
6	32277548	rs9268194	G	A	A	0.152757	ADD	1351	0.15103	0.0411562	0.0703658	0.231695	3.66969	0.000252381
6	32273198	rs6915879	A	T	T	0.152766	ADD	1351	0.151029	0.0411569	0.0703628	0.231695	3.66959	0.000252481
6	32672383	rs1794529	G	C	C	0.0677232	ADD	1351	-0.212149	0.0578181	-0.325471	-0.0988281	-3.66926	0.000252806
6	32231483	rs3130331	C	T	T	0.152781	ADD	1351	0.15102	0.0411584	0.0703506	0.231689	3.66923	0.000252833
6	32679690	rs3129727	C	T	T	0.0677276	ADD	1351	-0.212133	0.0578141	-0.325446	-0.0988193	-3.66922	0.000252838
6	32258088	rs6927529	A	G	G	0.152754	ADD	1351	0.151012	0.0411569	0.0703459	0.231678	3.66917	0.000252886
6	32258043	rs6927856	G	A	A	0.152754	ADD	1351	0.151012	0.0411569	0.0703459	0.231678	3.66917	0.000252886
6	32227506	rs3115567	G	T	T	0.152749	ADD	1351	0.151016	0.0411581	0.0703477	0.231684	3.66917	0.000252889
6	32257035	rs7758030	C	T	T	0.152753	ADD	1351	0.151012	0.041157	0.0703457	0.231678	3.66917	0.000252894
6	32256807	rs7757711	C	T	T	0.152753	ADD	1351	0.151013	0.0411572	0.0703458	0.231679	3.66916	0.000252899
6	32659607	rs2858326	G	A	A	0.0680904	ADD	1351	-0.21167	0.0576909	-0.324742	-0.098598	-3.66904	0.000253021
6	32230344	rs3115565	T	A	A	0.152748	ADD	1351	0.15101	0.041158	0.070342	0.231678	3.66904	0.000253022
6	32226256	rs3130324	A	G	G	0.152748	ADD	1351	0.15101	0.041158	0.070342	0.231678	3.66904	0.000253022
6	32231407	rs3132927	G	A	A	0.152748	ADD	1351	0.15101	0.041158	0.070342	0.231678	3.66904	0.000253022
6	32224828	rs9268013	G	C	C	0.152748	ADD	1351	0.15101	0.041158	0.070342	0.231678	3.66904	0.000253022
6	32673819	rs1794270	C	G	G	0.0677247	ADD	1351	-0.212135	0.0578177	-0.325455	-0.0988142	-3.66903	0.000253029
6	32676343	rs3129722	C	A	A	0.0677258	ADD	1351	-0.212129	0.0578161	-0.325447	-0.0988115	-3.66903	0.000253031
6	32249524	rs9268117	G	C	C	0.152752	ADD	1351	0.151008	0.0411575	0.0703408	0.231675	3.66903	0.000253031
6	32251435	rs9268121	G	C	C	0.152752	ADD	1351	0.151008	0.0411575	0.0703408	0.231675	3.66903	0.000253031
6	32255230	rs9268135	A	G	G	0.152752	ADD	1351	0.151008	0.0411575	0.0703408	0.231675	3.66903	0.000253031
6	32255594	rs9268140	A	C	C	0.152752	ADD	1351	0.151008	0.0411575	0.0703408	0.231675	3.66903	0.000253031
6	32673762	rs1618221	G	C	C	0.0677251	ADD	1351	-0.212133	0.0578177	-0.325454	-0.0988128	-3.669	0.000253055
6	32656722	rs149270899	C	T	T	0.0680878	ADD	1351	-0.211655	0.0576873	-0.32472	-0.0985897	-3.669	0.000253057
6	32657904	rs35130600	G	A	A	0.0680885	ADD	1351	-0.211651	0.0576868	-0.324715	-0.0985867	-3.66896	0.000253092
6	32239050	rs3096677	A	C	C	0.152748	ADD	1351	0.151008	0.0411582	0.0703388	0.231676	3.66895	0.000253107
6	32239314	rs3096678	G	A	A	0.152748	ADD	1351	0.151008	0.0411582	0.0703388	0.231676	3.66895	0.000253107
6	32239651	rs3115557	C	T	T	0.152748	ADD	1351	0.151008	0.0411582	0.0703388	0.231676	3.66895	0.000253107
6	32239427	rs3115558	G	A	A	0.152748	ADD	1351	0.151008	0.0411582	0.0703388	0.231676	3.66895	0.000253107
6	32238428	rs3130336	C	T	T	0.152748	ADD	1351	0.151008	0.0411582	0.0703388	0.231676	3.66895	0.000253107
6	32254452	rs9268131	A	G	G	0.152623	ADD	1351	0.151124	0.0411905	0.0703917	0.231856	3.66889	0.000253161
6	32674065	rs1794268	T	C	C	0.0677265	ADD	1351	-0.212121	0.0578163	-0.325439	-0.0988035	-3.66889	0.000253169
6	32652654	rs35507670	T	C	C	0.0680767	ADD	1351	-0.211676	0.0576955	-0.324757	-0.0985946	-3.66884	0.00025321
6	32628736	rs9273532	C	T	T	0.589537	ADD	1351	0.112266	0.0306001	0.0522908	0.172241	3.66881	0.000253247
6	32680149	rs3129728	G	A	A	0.067694	ADD	1351	-0.212219	0.0578443	-0.325592	-0.0988463	-3.6688	0.000253256
6	32237748	rs3096672	G	A	A	0.152754	ADD	1351	0.151003	0.0411593	0.0703327	0.231674	3.66876	0.000253294
6	29798425	rs915669	G	T	T	0.579695	ADD	1351	-0.109249	0.0297839	-0.167624	-0.0508733	-3.66805	0.000253994
6	32662699	rs114052356	A	T	T	0.0680818	ADD	1351	-0.211616	0.0576922	-0.324691	-0.0985415	-3.66802	0.000254019
6	32663002	rs1794517	C	A	A	0.0680818	ADD	1351	-0.211616	0.0576922	-0.324691	-0.0985415	-3.66802	0.000254019
6	32650038	rs115239177	C	T	T	0.0677158	ADD	1351	-0.212366	0.0578999	-0.325848	-0.0988846	-3.66782	0.000254219
6	32651290	rs114774621	C	A	A	0.0679864	ADD	1351	-0.211753	0.0577536	-0.324948	-0.0985579	-3.66649	0.000255529
6	32650964	rs35534346	T	C	C	0.0679864	ADD	1351	-0.211753	0.0577536	-0.324948	-0.0985579	-3.66649	0.000255529
6	29387364	rs116971568	T	C	C	0.0127191	ADD	1351	-0.488311	0.133188	-0.749354	-0.227267	-3.66633	0.000255685
6	29798749	rs1063320	C	G	G	0.579941	ADD	1351	-0.109139	0.0297696	-0.167486	-0.0507916	-3.66612	0.000255893
6	29798459	rs915668	C	G	G	0.579941	ADD	1351	-0.109139	0.0297696	-0.167486	-0.0507916	-3.66612	0.000255893
6	32650387	rs115727536	A	G	G	0.0679305	ADD	1351	-0.211821	0.0577872	-0.325082	-0.0985598	-3.66553	0.000256482
6	32610009	rsnone224	C	A	A	0.504076	ADD	1351	0.116938	0.0319042	0.0544066	0.179469	3.66527	0.000256732
6	32650705	rs115420259	T	C	C	0.0679438	ADD	1351	-0.21175	0.0577775	-0.324992	-0.098508	-3.66492	0.000257088
6	29923137	rs7768084	G	A	A	0.692209	ADD	1351	-0.115777	0.0316115	-0.177735	-0.05382	-3.66251	0.000259489
6	30181621	rs3094618	C	T	T	0.943006	ADD	1351	-0.23245	0.0634731	-0.356855	-0.108045	-3.66219	0.000259815
6	32648805	rs115662262	C	T	T	0.0674345	ADD	1351	-0.212259	0.0579621	-0.325863	-0.0986555	-3.66203	0.000259972
6	29798617	rs1710	G	C	C	0.578991	ADD	1351	-0.109184	0.0298199	-0.16763	-0.050738	-3.66144	0.000260563
6	31348304	rs9266674	A	G	G	0.805355	ADD	1351	-0.132879	0.036295	-0.204016	-0.061742	-3.66108	0.000260929
6	32634243	rs9274514	G	A	A	0.184565	ADD	1351	0.14213	0.0388261	0.0660325	0.218228	3.66069	0.000261326
6	32230678	rs9268059	C	T	T	0.151973	ADD	1351	0.151515	0.0414006	0.0703712	0.232659	3.65973	0.000262299
6	32223418	rs3130321	C	T	T	0.153834	ADD	1351	0.149997	0.04101	0.0696192	0.230375	3.65758	0.000264481
6	31474884	rs45627734	G	A	A	0.0469563	ADD	1351	-0.253447	0.0693285	-0.389328	-0.117565	-3.65573	0.000266375
6	29792011	rs1611164	T	C	C	0.579295	ADD	1351	-0.108927	0.0298044	-0.167343	-0.0505118	-3.65474	0.000267398
6	29792114	rs1611165	T	C	C	0.5793	ADD	1351	-0.108924	0.0298044	-0.16734	-0.050509	-3.65465	0.000267492
6	29790878	rsnone45	A	C	C	0.5793	ADD	1351	-0.108924	0.0298044	-0.16734	-0.050509	-3.65465	0.000267492
6	29545208	rs362522	C	T	T	0.216918	ADD	1351	0.126961	0.0347406	0.0588706	0.195051	3.65454	0.000267604
6	29788997	rs1610676	C	T	T	0.5793	ADD	1351	-0.108914	0.0298044	-0.167329	-0.0504985	-3.6543	0.000267856
6	29787258	rsnone37	A	G	G	0.579304	ADD	1351	-0.108904	0.0298042	-0.167319	-0.0504892	-3.65399	0.00026817
6	29787903	rsnone39	T	C	C	0.579305	ADD	1351	-0.108897	0.0298042	-0.167312	-0.050482	-3.65375	0.000268416
6	29787174	rsnone35	C	T	T	0.579322	ADD	1351	-0.1089	0.0298051	-0.167317	-0.0504829	-3.65373	0.000268443
6	29786487	rs1633053	A	G	G	0.579305	ADD	1351	-0.108893	0.0298041	-0.167308	-0.0504782	-3.65363	0.000268541
6	31466898	rs12661658	G	A	A	0.0469727	ADD	1351	-0.253197	0.0693075	-0.389037	-0.117356	-3.65324	0.000268954
6	29794049	rs1632948	T	C	C	0.57931	ADD	1351	-0.108877	0.029804	-0.167292	-0.0504625	-3.65311	0.000269087
6	29795768	rs1629329	T	C	C	0.579317	ADD	1351	-0.108868	0.029803	-0.16728	-0.0504547	-3.6529	0.000269298
6	29793362	rs1736940	G	A	A	0.579296	ADD	1351	-0.108873	0.0298047	-0.167289	-0.0504568	-3.65288	0.000269326
6	29785513	rs1633077	A	G	G	0.579305	ADD	1351	-0.108859	0.029804	-0.167274	-0.0504447	-3.65251	0.000269706
6	29785594	rs2735027	A	G	G	0.579305	ADD	1351	-0.108859	0.029804	-0.167274	-0.0504447	-3.65251	0.000269706
6	31464188	rs113013684	G	A	A	0.0469811	ADD	1351	-0.25312	0.0693003	-0.388946	-0.117294	-3.65251	0.000269707
6	29786432	rs1736947	C	T	T	0.579317	ADD	1351	-0.108858	0.0298042	-0.167273	-0.0504428	-3.65244	0.000269785
6	29797173	rs1736920	A	G	G	0.579324	ADD	1351	-0.108844	0.0298024	-0.167256	-0.0504325	-3.6522	0.000270036
6	29797696	rs1130363	A	G	G	0.579333	ADD	1351	-0.108822	0.0298024	-0.167234	-0.0504103	-3.65145	0.000270812
6	29789190	rs1610678	T	C	C	0.579571	ADD	1351	-0.108705	0.0297882	-0.167089	-0.0503214	-3.64927	0.000273095
6	29789999	rs1611149	C	T	T	0.579571	ADD	1351	-0.108705	0.0297882	-0.167089	-0.0503214	-3.64927	0.000273095
6	29796640	rs1632942	T	C	C	0.579571	ADD	1351	-0.108705	0.0297882	-0.167089	-0.0503214	-3.64927	0.000273095
6	29794443	rs1736935	A	G	G	0.579571	ADD	1351	-0.108705	0.0297882	-0.167089	-0.0503214	-3.64927	0.000273095
6	32447029	rs17203643	G	A	A	0.0382215	ADD	1351	0.307851	0.0843623	0.142505	0.473198	3.64916	0.000273212
6	30455920	rs1264459	G	A	A	0.853101	ADD	1351	-0.150221	0.0411733	-0.230919	-0.0695229	-3.64851	0.000273901
6	31140220	rs885949	T	C	C	0.303096	ADD	1351	-0.12006	0.0329135	-0.184569	-0.0555503	-3.64773	0.000274725
6	32243155	rs1559874	G	A	A	0.153125	ADD	1351	0.150009	0.0411286	0.0693985	0.23062	3.64731	0.000275163
6	29795253	rs1632943	C	A	A	0.580181	ADD	1351	-0.108945	0.0298704	-0.16749	-0.0504006	-3.64727	0.000275207
6	29795145	rs1736932	C	G	G	0.580177	ADD	1351	-0.108937	0.0298707	-0.167483	-0.050392	-3.64697	0.000275528
6	32149572	rs2853807	G	A	A	0.0255348	ADD	1351	-0.340783	0.0934467	-0.523935	-0.157631	-3.64682	0.000275688
6	29785138	rsnone25	G	A	A	0.579457	ADD	1351	-0.108687	0.0298218	-0.167136	-0.0502369	-3.64453	0.000278127
6	29799269	rs1611141	A	G	G	0.587507	ADD	1351	-0.108899	0.0298801	-0.167462	-0.0503346	-3.64452	0.000278142
6	29796257	rs1625035	C	T	T	0.57963	ADD	1351	-0.108541	0.0297916	-0.166932	-0.0501507	-3.64335	0.0002794
6	32607008	rs9272553	G	T	T	0.533917	ADD	1351	0.112354	0.0308401	0.0519089	0.1728	3.64313	0.000279636
6	31377975	rs28436034	A	G	G	0.298569	ADD	1351	-0.119697	0.0328735	-0.184128	-0.0552662	-3.64114	0.000281777
6	33030324	rs9277335	C	G	G	0.408892	ADD	1351	-0.112604	0.0309285	-0.173223	-0.0519857	-3.6408	0.00028215
6	32281621	rs3864303	A	G	G	0.157809	ADD	1351	0.148301	0.0407382	0.0684552	0.228146	3.64034	0.000282655
6	32637052	rs34809098	A	G	G	0.0669815	ADD	1351	-0.211104	0.0580071	-0.324796	-0.0974123	-3.63928	0.000283804
6	32637022	rs34876308	C	T	T	0.0669815	ADD	1351	-0.211104	0.0580071	-0.324796	-0.0974123	-3.63928	0.000283804
6	32194595	rs17208153	A	C	C	0.15368	ADD	1351	0.152964	0.0420499	0.0705481	0.235381	3.63769	0.000285544
6	32680277	rs3129729	A	C	C	0.0673161	ADD	1351	-0.210853	0.0579711	-0.324475	-0.0972321	-3.63722	0.000286065
6	31327669	rs116812356	T	C	C	0.0875258	ADD	1351	0.189408	0.0520787	0.0873359	0.291481	3.63696	0.000286344
6	29842172	rs9259004	T	C	C	0.767545	ADD	1351	-0.126273	0.0347228	-0.194328	-0.0582173	-3.63659	0.000286751
6	29842157	rs9259003	T	G	G	0.770093	ADD	1351	-0.125923	0.0346313	-0.193799	-0.0580471	-3.63611	0.000287283
6	31325317	rs114443705	C	T	T	0.0874081	ADD	1351	0.189578	0.0521378	0.0873898	0.291766	3.63609	0.000287302
6	32678896	rs3135191	C	A	A	0.0673058	ADD	1351	-0.210816	0.0579798	-0.324454	-0.0971774	-3.63602	0.000287383
6	29841162	rs3132711	T	G	G	0.767528	ADD	1351	-0.126261	0.0347254	-0.194321	-0.0582004	-3.63598	0.000287426
6	29784514	rs1625361	T	C	C	0.579649	ADD	1351	-0.10843	0.0298349	-0.166906	-0.0499551	-3.63435	0.000289231
6	29785030	rsnone23	A	G	G	0.579651	ADD	1351	-0.108429	0.0298348	-0.166904	-0.0499536	-3.6343	0.000289283
6	31079889	rs1265053	C	G	G	0.632124	ADD	1351	-0.108771	0.0299294	-0.167431	-0.0501101	-3.63424	0.000289351
6	31057746	rs2508013	A	T	T	0.585341	ADD	1351	-0.107547	0.0295953	-0.165553	-0.0495414	-3.63393	0.000289702
6	32635629	rs3844313	G	A	A	0.188515	ADD	1351	0.14438	0.0397331	0.0665051	0.222256	3.63376	0.000289887
6	31332919	rs9266361	C	T	T	0.577122	ADD	1351	-0.107517	0.0295892	-0.165511	-0.0495236	-3.63367	0.000289987
6	31218268	rs117292830	G	A	A	0.0318279	ADD	1351	-0.30614	0.0843231	-0.471411	-0.14087	-3.63057	0.000293464
6	32223785	rs6457515	G	C	C	0.165064	ADD	1351	0.145231	0.0400097	0.066813	0.223648	3.62989	0.00029423
6	30996314	rs75683091	A	G	G	0.0366733	ADD	1351	-0.285827	0.078751	-0.440176	-0.131478	-3.62951	0.000294656
6	32558962	rs184006295	C	T	T	0.0972451	ADD	1351	0.205386	0.0565883	0.0944753	0.316297	3.62948	0.000294684
6	32223830	rs6457516	A	T	T	0.164982	ADD	1351	0.145276	0.0400268	0.0668247	0.223727	3.62946	0.000294707
6	32223775	rs6457514	A	G	G	0.164981	ADD	1351	0.145275	0.0400269	0.066824	0.223726	3.62944	0.000294731
6	29784876	rsnone22	C	T	T	0.579435	ADD	1351	-0.108319	0.0298445	-0.166813	-0.0498246	-3.62944	0.000294733
6	32223770	rs6457513	T	C	C	0.164978	ADD	1351	0.145277	0.0400276	0.0668239	0.223729	3.62941	0.000294771
6	29838009	rs3873265	T	C	C	0.769569	ADD	1351	-0.125808	0.0346776	-0.193775	-0.0578412	-3.62793	0.000296444
6	32624660	rs112391576	T	C	C	0.544925	ADD	1351	0.113597	0.0313186	0.0522132	0.17498	3.62713	0.000297361
6	32674737	rs1794265	C	G	G	0.0676081	ADD	1351	-0.209939	0.0578966	-0.323415	-0.0964641	-3.62611	0.000298521
6	29834918	rsnone140	A	C	C	0.76982	ADD	1351	-0.125687	0.0346704	-0.19364	-0.0577347	-3.62521	0.000299554
6	32636893	rs34094687	T	G	G	0.0666186	ADD	1351	-0.211288	0.0583071	-0.325568	-0.0970083	-3.62371	0.000301277
6	29834951	rsnone141	T	C	C	0.77048	ADD	1351	-0.125477	0.0346394	-0.193369	-0.0575851	-3.62238	0.000302814
6	32637867	rs35788076	G	A	A	0.0673419	ADD	1351	-0.209967	0.0579792	-0.323604	-0.0963293	-3.62141	0.000303944
6	32279340	rs9268202	C	T	T	0.153319	ADD	1351	0.148983	0.0411404	0.0683496	0.229617	3.62134	0.000304025
6	33048640	rs1042140	A	G	G	0.340902	ADD	1351	-0.11531	0.0318515	-0.177738	-0.0528818	-3.62022	0.000305327
6	31331500	rs4959062	C	G	G	0.57622	ADD	1351	-0.107082	0.0295884	-0.165074	-0.0490897	-3.61905	0.000306703
6	29864203	rs9259437	T	G	G	0.673347	ADD	1351	-0.131352	0.0363045	-0.202507	-0.0601961	-3.61805	0.000307871
6	29386004	rs114307711	A	G	G	0.0129253	ADD	1351	-0.47679	0.131788	-0.73509	-0.21849	-3.61785	0.000308109
6	29386020	rs116405141	A	T	T	0.0129253	ADD	1351	-0.47679	0.131788	-0.73509	-0.21849	-3.61785	0.000308109
6	29385971	rs138802777	A	G	G	0.0129253	ADD	1351	-0.47679	0.131788	-0.73509	-0.21849	-3.61785	0.000308109
6	29385952	rs145919164	G	C	C	0.0129253	ADD	1351	-0.47679	0.131788	-0.73509	-0.21849	-3.61785	0.000308109
6	30385198	rs3131110	A	G	G	0.942829	ADD	1351	-0.232512	0.0642889	-0.358516	-0.106508	-3.61667	0.000309503
6	31327371	rs4993823	C	T	T	0.0878573	ADD	1351	0.187462	0.0518448	0.0858485	0.289076	3.61584	0.000310493
6	32615312	rs17612548	G	A	A	0.50821	ADD	1351	0.11815	0.0326765	0.0541051	0.182195	3.61574	0.000310605
6	31326948	rs4997234	C	A	A	0.0878916	ADD	1351	0.187398	0.0518385	0.0857966	0.289	3.61504	0.000311441
6	29387338	rs115666812	G	A	A	0.0129822	ADD	1351	-0.47579	0.131625	-0.73377	-0.217809	-3.61473	0.000311811
6	32767249	rs11961213	G	A	A	0.0307113	ADD	1351	-0.305393	0.084488	-0.470987	-0.1398	-3.61464	0.000311922
6	32766406	rs73739316	T	C	C	0.0307113	ADD	1351	-0.305393	0.084488	-0.470987	-0.1398	-3.61464	0.000311922
6	32764763	rs73739311	C	T	T	0.030715	ADD	1351	-0.305315	0.0844888	-0.47091	-0.13972	-3.61367	0.000313072
6	29383394	rs16894861	C	T	T	0.0129534	ADD	1351	-0.47521	0.131508	-0.732961	-0.217459	-3.61354	0.000313233
6	29383419	rs16894864	T	C	C	0.0129534	ADD	1351	-0.47521	0.131508	-0.732961	-0.217459	-3.61354	0.000313233
6	29386749	rs16894876	C	T	T	0.0129534	ADD	1351	-0.47521	0.131508	-0.732961	-0.217459	-3.61354	0.000313233
6	29395057	rs16894898	T	C	C	0.0129534	ADD	1351	-0.47521	0.131508	-0.732961	-0.217459	-3.61354	0.000313233
6	29395104	rs16894899	G	A	A	0.0129534	ADD	1351	-0.47521	0.131508	-0.732961	-0.217459	-3.61354	0.000313233
6	29397552	rs6904456	A	G	G	0.0129534	ADD	1351	-0.47521	0.131508	-0.732961	-0.217459	-3.61354	0.000313233
6	29389372	rs114921090	T	A	A	0.012947	ADD	1351	-0.475641	0.131638	-0.733647	-0.217635	-3.61324	0.000313587
6	29389192	rs114850679	A	C	C	0.0129404	ADD	1351	-0.475618	0.13164	-0.733627	-0.217609	-3.61303	0.000313846
6	29390469	rs115634243	G	T	T	0.0129404	ADD	1351	-0.475618	0.13164	-0.733627	-0.217609	-3.61303	0.000313846
6	29389581	rs116488362	A	G	G	0.0129404	ADD	1351	-0.475618	0.13164	-0.733627	-0.217609	-3.61303	0.000313846
6	29390044	rs117516159	T	C	C	0.0129404	ADD	1351	-0.475618	0.13164	-0.733627	-0.217609	-3.61303	0.000313846
6	29390410	rs118002795	G	A	A	0.0129404	ADD	1351	-0.475618	0.13164	-0.733627	-0.217609	-3.61303	0.000313846
6	29388614	rs140324519	T	C	C	0.0129404	ADD	1351	-0.475618	0.13164	-0.733627	-0.217609	-3.61303	0.000313846
6	29388697	rs144287636	G	A	A	0.0129404	ADD	1351	-0.475618	0.13164	-0.733627	-0.217609	-3.61303	0.000313846
6	29389990	rs145689420	T	C	C	0.0129404	ADD	1351	-0.475618	0.13164	-0.733627	-0.217609	-3.61303	0.000313846
6	29389157	rs148875351	G	T	T	0.0129404	ADD	1351	-0.475618	0.13164	-0.733627	-0.217609	-3.61303	0.000313846
6	29392141	rs114153257	T	G	G	0.0129412	ADD	1351	-0.475559	0.131632	-0.733554	-0.217565	-3.61279	0.000314136
6	29392146	rs114718971	T	C	C	0.0129412	ADD	1351	-0.475559	0.131632	-0.733554	-0.217565	-3.61279	0.000314136
6	29392346	rs114785841	A	G	G	0.0129412	ADD	1351	-0.475559	0.131632	-0.733554	-0.217565	-3.61279	0.000314136
6	29391841	rs149095383	A	G	G	0.0129412	ADD	1351	-0.475559	0.131632	-0.733554	-0.217565	-3.61279	0.000314136
6	29392992	rs6922217	C	A	A	0.0129419	ADD	1351	-0.475501	0.131625	-0.733481	-0.217521	-3.61254	0.000314426
6	29393480	rs6923405	G	C	C	0.0129419	ADD	1351	-0.475501	0.131625	-0.733481	-0.217521	-3.61254	0.000314426
6	32615470	rs17612583	G	A	A	0.485127	ADD	1351	0.122486	0.033906	0.0560315	0.188941	3.61252	0.000314454
6	29387776	rs114128311	G	T	T	0.0129427	ADD	1351	-0.475442	0.131617	-0.733407	-0.217476	-3.6123	0.000314718
6	29386852	rs114537636	G	A	A	0.0129427	ADD	1351	-0.475442	0.131617	-0.733407	-0.217476	-3.6123	0.000314718
6	29387832	rs114549851	C	T	T	0.0129427	ADD	1351	-0.475442	0.131617	-0.733407	-0.217476	-3.6123	0.000314718
6	29386704	rs114619536	C	T	T	0.0129427	ADD	1351	-0.475442	0.131617	-0.733407	-0.217476	-3.6123	0.000314718
6	29387804	rs115134884	A	G	G	0.0129427	ADD	1351	-0.475442	0.131617	-0.733407	-0.217476	-3.6123	0.000314718
6	29386912	rs115175926	T	C	C	0.0129427	ADD	1351	-0.475442	0.131617	-0.733407	-0.217476	-3.6123	0.000314718
6	29386613	rs115398400	C	T	T	0.0129427	ADD	1351	-0.475442	0.131617	-0.733407	-0.217476	-3.6123	0.000314718
6	29388474	rs115600398	T	C	C	0.0129427	ADD	1351	-0.475442	0.131617	-0.733407	-0.217476	-3.6123	0.000314718
6	29386475	rs115799702	G	T	T	0.0129427	ADD	1351	-0.475442	0.131617	-0.733407	-0.217476	-3.6123	0.000314718
6	29394056	rs116043736	C	G	G	0.0129427	ADD	1351	-0.475442	0.131617	-0.733407	-0.217476	-3.6123	0.000314718
6	29388402	rs116280995	A	G	G	0.0129427	ADD	1351	-0.475442	0.131617	-0.733407	-0.217476	-3.6123	0.000314718
6	29388198	rs116397468	G	A	A	0.0129427	ADD	1351	-0.475442	0.131617	-0.733407	-0.217476	-3.6123	0.000314718
6	29386691	rs116805784	A	C	C	0.0129427	ADD	1351	-0.475442	0.131617	-0.733407	-0.217476	-3.6123	0.000314718
6	29387711	rs117483375	C	G	G	0.0129427	ADD	1351	-0.475442	0.131617	-0.733407	-0.217476	-3.6123	0.000314718
6	29388425	rs139995624	A	G	G	0.0129427	ADD	1351	-0.475442	0.131617	-0.733407	-0.217476	-3.6123	0.000314718
6	29386632	rs149552563	C	A	A	0.0129427	ADD	1351	-0.475442	0.131617	-0.733407	-0.217476	-3.6123	0.000314718
6	29386324	rs16894873	A	G	G	0.0129427	ADD	1351	-0.475442	0.131617	-0.733407	-0.217476	-3.6123	0.000314718
6	29387003	rs16894878	G	T	T	0.0129427	ADD	1351	-0.475442	0.131617	-0.733407	-0.217476	-3.6123	0.000314718
6	29393704	rs16894885	A	G	G	0.0129427	ADD	1351	-0.475442	0.131617	-0.733407	-0.217476	-3.6123	0.000314718
6	29393747	rs16894889	G	C	C	0.0129427	ADD	1351	-0.475442	0.131617	-0.733407	-0.217476	-3.6123	0.000314718
6	29394474	rs17839877	A	G	G	0.0129427	ADD	1351	-0.475442	0.131617	-0.733407	-0.217476	-3.6123	0.000314718
6	29386448	rs16894875	G	A	A	0.012943	ADD	1351	-0.475421	0.131618	-0.733387	-0.217455	-3.61214	0.000314911
6	29372702	rs115822316	T	C	C	0.0129349	ADD	1351	-0.475696	0.131696	-0.733815	-0.217576	-3.61207	0.000314998
6	29372390	rs117810014	G	T	T	0.0129349	ADD	1351	-0.475696	0.131696	-0.733815	-0.217576	-3.61207	0.000314998
6	29395912	rs16894902	C	T	T	0.0129434	ADD	1351	-0.475384	0.13161	-0.733335	-0.217433	-3.61207	0.000315001
6	29396395	rs140421640	G	T	T	0.0129438	ADD	1351	-0.475354	0.131606	-0.733297	-0.21741	-3.61194	0.000315151
6	29399216	rs16894905	T	C	C	0.0129445	ADD	1351	-0.475295	0.131599	-0.733224	-0.217366	-3.6117	0.000315445
6	31333939	rs7761068	A	G	G	0.57786	ADD	1351	-0.106975	0.0296198	-0.165029	-0.0489213	-3.6116	0.000315556
6	32272437	rs9268167	C	A	A	0.164288	ADD	1351	0.14466	0.0400543	0.0661546	0.223165	3.61159	0.000315579
6	29399261	rs115800484	T	C	C	0.0129449	ADD	1351	-0.475266	0.131595	-0.733188	-0.217344	-3.61158	0.000315587
6	32242492	rs3096679	T	G	G	0.164143	ADD	1351	0.144677	0.0400622	0.0661562	0.223197	3.6113	0.00031592
6	32261507	rs3749966	T	C	C	0.164346	ADD	1351	0.144552	0.0400281	0.0660984	0.223006	3.61127	0.000315965
6	29383890	rs115500508	T	C	C	0.0129467	ADD	1351	-0.475169	0.13158	-0.733062	-0.217277	-3.61125	0.000315987
6	32242761	rs2114434	A	G	G	0.164142	ADD	1351	0.144672	0.0400622	0.0661516	0.223192	3.61119	0.00031606
6	32241720	rs3130338	G	A	A	0.164142	ADD	1351	0.144672	0.0400622	0.0661516	0.223192	3.61119	0.00031606
6	29378956	rs114029104	G	C	C	0.0129463	ADD	1351	-0.475149	0.13158	-0.733042	-0.217257	-3.6111	0.000316167
6	29382606	rs114310890	A	G	G	0.0129463	ADD	1351	-0.475149	0.13158	-0.733042	-0.217257	-3.6111	0.000316167
6	29384879	rs114548408	A	G	G	0.0129463	ADD	1351	-0.475149	0.13158	-0.733042	-0.217257	-3.6111	0.000316167
6	29385446	rs114550211	C	T	T	0.0129463	ADD	1351	-0.475149	0.13158	-0.733042	-0.217257	-3.6111	0.000316167
6	29381397	rs114590042	G	A	A	0.0129463	ADD	1351	-0.475149	0.13158	-0.733042	-0.217257	-3.6111	0.000316167
6	29382629	rs114612107	G	A	A	0.0129463	ADD	1351	-0.475149	0.13158	-0.733042	-0.217257	-3.6111	0.000316167
6	29380148	rs114721522	C	T	T	0.0129463	ADD	1351	-0.475149	0.13158	-0.733042	-0.217257	-3.6111	0.000316167
6	29383086	rs114777988	C	T	T	0.0129463	ADD	1351	-0.475149	0.13158	-0.733042	-0.217257	-3.6111	0.000316167
6	29380964	rs114790366	T	C	C	0.0129463	ADD	1351	-0.475149	0.13158	-0.733042	-0.217257	-3.6111	0.000316167
6	29385056	rs114824035	A	G	G	0.0129463	ADD	1351	-0.475149	0.13158	-0.733042	-0.217257	-3.6111	0.000316167
6	29378061	rs114857466	C	G	G	0.0129463	ADD	1351	-0.475149	0.13158	-0.733042	-0.217257	-3.6111	0.000316167
6	29378811	rs114910515	T	C	C	0.0129463	ADD	1351	-0.475149	0.13158	-0.733042	-0.217257	-3.6111	0.000316167
6	29376939	rs115114584	A	G	G	0.0129463	ADD	1351	-0.475149	0.13158	-0.733042	-0.217257	-3.6111	0.000316167
6	29385834	rs115189048	C	T	T	0.0129463	ADD	1351	-0.475149	0.13158	-0.733042	-0.217257	-3.6111	0.000316167
6	29384885	rs115243923	C	A	A	0.0129463	ADD	1351	-0.475149	0.13158	-0.733042	-0.217257	-3.6111	0.000316167
6	29382659	rs115256034	G	C	C	0.0129463	ADD	1351	-0.475149	0.13158	-0.733042	-0.217257	-3.6111	0.000316167
6	29378816	rs115749297	C	A	A	0.0129463	ADD	1351	-0.475149	0.13158	-0.733042	-0.217257	-3.6111	0.000316167
6	29385054	rs116003595	G	C	C	0.0129463	ADD	1351	-0.475149	0.13158	-0.733042	-0.217257	-3.6111	0.000316167
6	29378228	rs116060118	C	T	T	0.0129463	ADD	1351	-0.475149	0.13158	-0.733042	-0.217257	-3.6111	0.000316167
6	29382086	rs116062410	A	T	T	0.0129463	ADD	1351	-0.475149	0.13158	-0.733042	-0.217257	-3.6111	0.000316167
6	29382251	rs116171909	G	A	A	0.0129463	ADD	1351	-0.475149	0.13158	-0.733042	-0.217257	-3.6111	0.000316167
6	29378371	rs116375801	G	A	A	0.0129463	ADD	1351	-0.475149	0.13158	-0.733042	-0.217257	-3.6111	0.000316167
6	29385123	rs116564057	C	T	T	0.0129463	ADD	1351	-0.475149	0.13158	-0.733042	-0.217257	-3.6111	0.000316167
6	29382554	rs116655961	C	T	T	0.0129463	ADD	1351	-0.475149	0.13158	-0.733042	-0.217257	-3.6111	0.000316167
6	29381309	rs116689587	T	G	G	0.0129463	ADD	1351	-0.475149	0.13158	-0.733042	-0.217257	-3.6111	0.000316167
6	29382153	rs116934972	C	A	A	0.0129463	ADD	1351	-0.475149	0.13158	-0.733042	-0.217257	-3.6111	0.000316167
6	29378547	rs116937618	C	A	A	0.0129463	ADD	1351	-0.475149	0.13158	-0.733042	-0.217257	-3.6111	0.000316167
6	29384471	rs116996013	T	G	G	0.0129463	ADD	1351	-0.475149	0.13158	-0.733042	-0.217257	-3.6111	0.000316167
6	29381001	rs117348661	C	T	T	0.0129463	ADD	1351	-0.475149	0.13158	-0.733042	-0.217257	-3.6111	0.000316167
6	29377183	rs117472007	G	A	A	0.0129463	ADD	1351	-0.475149	0.13158	-0.733042	-0.217257	-3.6111	0.000316167
6	29378772	rs117555478	G	A	A	0.0129463	ADD	1351	-0.475149	0.13158	-0.733042	-0.217257	-3.6111	0.000316167
6	29377093	rs117896961	G	A	A	0.0129463	ADD	1351	-0.475149	0.13158	-0.733042	-0.217257	-3.6111	0.000316167
6	29380864	rs117935412	T	C	C	0.0129463	ADD	1351	-0.475149	0.13158	-0.733042	-0.217257	-3.6111	0.000316167
6	29381971	rs118106022	T	C	C	0.0129463	ADD	1351	-0.475149	0.13158	-0.733042	-0.217257	-3.6111	0.000316167
6	29385245	rs139721570	C	G	G	0.0129463	ADD	1351	-0.475149	0.13158	-0.733042	-0.217257	-3.6111	0.000316167
6	29376570	rs140549428	G	C	C	0.0129463	ADD	1351	-0.475149	0.13158	-0.733042	-0.217257	-3.6111	0.000316167
6	29379920	rs140704899	A	C	C	0.0129463	ADD	1351	-0.475149	0.13158	-0.733042	-0.217257	-3.6111	0.000316167
6	29378503	rs141237105	A	G	G	0.0129463	ADD	1351	-0.475149	0.13158	-0.733042	-0.217257	-3.6111	0.000316167
6	29385653	rs142083018	G	A	A	0.0129463	ADD	1351	-0.475149	0.13158	-0.733042	-0.217257	-3.6111	0.000316167
6	29376269	rs142761975	T	C	C	0.0129463	ADD	1351	-0.475149	0.13158	-0.733042	-0.217257	-3.6111	0.000316167
6	29384668	rs142915016	A	G	G	0.0129463	ADD	1351	-0.475149	0.13158	-0.733042	-0.217257	-3.6111	0.000316167
6	29383795	rs143137747	T	C	C	0.0129463	ADD	1351	-0.475149	0.13158	-0.733042	-0.217257	-3.6111	0.000316167
6	29385015	rs143768233	T	C	C	0.0129463	ADD	1351	-0.475149	0.13158	-0.733042	-0.217257	-3.6111	0.000316167
6	29379933	rs144664999	A	C	C	0.0129463	ADD	1351	-0.475149	0.13158	-0.733042	-0.217257	-3.6111	0.000316167
6	29376545	rs144705635	T	A	A	0.0129463	ADD	1351	-0.475149	0.13158	-0.733042	-0.217257	-3.6111	0.000316167
6	29385329	rs145430702	T	G	G	0.0129463	ADD	1351	-0.475149	0.13158	-0.733042	-0.217257	-3.6111	0.000316167
6	29381090	rs146889581	G	A	A	0.0129463	ADD	1351	-0.475149	0.13158	-0.733042	-0.217257	-3.6111	0.000316167
6	29376271	rs147673399	C	T	T	0.0129463	ADD	1351	-0.475149	0.13158	-0.733042	-0.217257	-3.6111	0.000316167
6	29376565	rs147914101	C	T	T	0.0129463	ADD	1351	-0.475149	0.13158	-0.733042	-0.217257	-3.6111	0.000316167
6	29382230	rs148030394	C	T	T	0.0129463	ADD	1351	-0.475149	0.13158	-0.733042	-0.217257	-3.6111	0.000316167
6	29380061	rs148536229	T	C	C	0.0129463	ADD	1351	-0.475149	0.13158	-0.733042	-0.217257	-3.6111	0.000316167
6	29381952	rs149277716	T	A	A	0.0129463	ADD	1351	-0.475149	0.13158	-0.733042	-0.217257	-3.6111	0.000316167
6	29384966	rs150639548	G	T	T	0.0129463	ADD	1351	-0.475149	0.13158	-0.733042	-0.217257	-3.6111	0.000316167
6	29380823	rs151095192	A	G	G	0.0129463	ADD	1351	-0.475149	0.13158	-0.733042	-0.217257	-3.6111	0.000316167
6	29382995	rs16894858	T	C	C	0.0129463	ADD	1351	-0.475149	0.13158	-0.733042	-0.217257	-3.6111	0.000316167
6	29383932	rs16894866	T	A	A	0.0129463	ADD	1351	-0.475149	0.13158	-0.733042	-0.217257	-3.6111	0.000316167
6	29384974	rs16894868	T	C	C	0.0129463	ADD	1351	-0.475149	0.13158	-0.733042	-0.217257	-3.6111	0.000316167
6	29385567	rs16894869	C	T	T	0.0129463	ADD	1351	-0.475149	0.13158	-0.733042	-0.217257	-3.6111	0.000316167
6	29385198	rs17839876	A	G	G	0.0129463	ADD	1351	-0.475149	0.13158	-0.733042	-0.217257	-3.6111	0.000316167
6	29382005	rs76804566	G	A	A	0.0129463	ADD	1351	-0.475149	0.13158	-0.733042	-0.217257	-3.6111	0.000316167
6	32243110	rs1559872	A	C	C	0.164143	ADD	1351	0.144663	0.040062	0.0661434	0.223183	3.61099	0.000316295
6	29385350	rs115669706	A	G	G	0.0129515	ADD	1351	-0.475103	0.131581	-0.732997	-0.217209	-3.61073	0.000316616
6	29374078	rs114203504	G	A	A	0.0129548	ADD	1351	-0.475224	0.131616	-0.733187	-0.217261	-3.61068	0.000316675
6	32238013	rs3096673	T	C	C	0.164325	ADD	1351	0.144486	0.0400262	0.0660364	0.222936	3.60979	0.000317745
6	32278792	rs3864302	C	T	T	0.164323	ADD	1351	0.144484	0.0400257	0.0660348	0.222933	3.60978	0.000317767
6	32281688	rs1018430	C	T	T	0.164323	ADD	1351	0.144482	0.0400256	0.0660333	0.222931	3.60974	0.00031781
6	32235177	rs3096681	A	G	G	0.164323	ADD	1351	0.144482	0.0400256	0.0660333	0.222931	3.60974	0.00031781
6	32245827	rs3115553	C	T	T	0.164323	ADD	1351	0.144482	0.0400256	0.0660333	0.222931	3.60974	0.00031781
6	32236142	rs3115560	G	A	A	0.164323	ADD	1351	0.144482	0.0400256	0.0660333	0.222931	3.60974	0.00031781
6	32233638	rs3115563	T	A	A	0.164323	ADD	1351	0.144482	0.0400256	0.0660333	0.222931	3.60974	0.00031781
6	32224139	rs3115569	G	A	A	0.164323	ADD	1351	0.144482	0.0400256	0.0660333	0.222931	3.60974	0.00031781
6	32234015	rs3132928	G	A	A	0.164323	ADD	1351	0.144482	0.0400256	0.0660333	0.222931	3.60974	0.00031781
6	32282019	rs6903871	A	C	C	0.164323	ADD	1351	0.144482	0.0400256	0.0660333	0.222931	3.60974	0.00031781
6	32268701	rs6909427	T	G	G	0.164323	ADD	1351	0.144482	0.0400256	0.0660333	0.222931	3.60974	0.00031781
6	32260350	rs6935269	T	C	C	0.164323	ADD	1351	0.144482	0.0400256	0.0660333	0.222931	3.60974	0.00031781
6	32255410	rs7751896	G	A	A	0.164323	ADD	1351	0.144482	0.0400256	0.0660333	0.222931	3.60974	0.00031781
6	32233886	rs7767325	G	C	C	0.164323	ADD	1351	0.144482	0.0400256	0.0660333	0.222931	3.60974	0.00031781
6	32230608	rs9268055	T	C	C	0.164323	ADD	1351	0.144482	0.0400256	0.0660333	0.222931	3.60974	0.00031781
6	32279284	rs9268201	G	A	A	0.164323	ADD	1351	0.144482	0.0400256	0.0660333	0.222931	3.60974	0.00031781
6	32244627	rs3130340	T	C	C	0.164322	ADD	1351	0.144479	0.040026	0.0660293	0.222928	3.60962	0.000317952
6	31327241	rs2894211	C	A	A	0.127383	ADD	1351	0.15716	0.0435415	0.0718205	0.2425	3.60944	0.000318179
6	29372855	rs114442811	T	G	G	0.012943	ADD	1351	-0.475053	0.131615	-0.733013	-0.217093	-3.60943	0.000318192
6	29372963	rs114487208	T	A	A	0.012943	ADD	1351	-0.475053	0.131615	-0.733013	-0.217093	-3.60943	0.000318192
6	29372890	rs115222815	C	T	T	0.012943	ADD	1351	-0.475053	0.131615	-0.733013	-0.217093	-3.60943	0.000318192
6	29372935	rs115813151	G	A	A	0.012943	ADD	1351	-0.475053	0.131615	-0.733013	-0.217093	-3.60943	0.000318192
6	29372624	rs118068257	C	A	A	0.012943	ADD	1351	-0.475053	0.131615	-0.733013	-0.217093	-3.60943	0.000318192
6	32284910	rs9268221	C	G	G	0.164169	ADD	1351	0.144645	0.0400746	0.0661002	0.22319	3.60939	0.000318231
6	32227112	rs9268031	C	T	T	0.164259	ADD	1351	0.14457	0.0400538	0.0660655	0.223074	3.60938	0.000318245
6	29373140	rs114786233	T	C	C	0.0129434	ADD	1351	-0.475024	0.131611	-0.732977	-0.217072	-3.60931	0.000318336
6	29373243	rs115178054	G	A	A	0.0129434	ADD	1351	-0.475024	0.131611	-0.732977	-0.217072	-3.60931	0.000318336
6	29375903	rs116465644	C	T	T	0.0129434	ADD	1351	-0.475024	0.131611	-0.732977	-0.217072	-3.60931	0.000318336
6	29375889	rs139908939	A	T	T	0.0129434	ADD	1351	-0.475024	0.131611	-0.732977	-0.217072	-3.60931	0.000318336
6	29374635	rs142452036	G	A	A	0.0129434	ADD	1351	-0.475024	0.131611	-0.732977	-0.217072	-3.60931	0.000318336
6	29375800	rs142477693	T	A	A	0.0129434	ADD	1351	-0.475024	0.131611	-0.732977	-0.217072	-3.60931	0.000318336
6	29374784	rs146710674	C	T	T	0.0129434	ADD	1351	-0.475024	0.131611	-0.732977	-0.217072	-3.60931	0.000318336
6	29374629	rs147683508	A	G	G	0.0129434	ADD	1351	-0.475024	0.131611	-0.732977	-0.217072	-3.60931	0.000318336
6	29375128	rs372187618	G	T	T	0.0129434	ADD	1351	-0.475024	0.131611	-0.732977	-0.217072	-3.60931	0.000318336
6	32230732	rs3132973	C	T	T	0.16407	ADD	1351	0.144672	0.0400839	0.0661089	0.223235	3.60923	0.000318433
6	32223925	rs3130322	T	C	C	0.164241	ADD	1351	0.144521	0.0400425	0.0660394	0.223003	3.6092	0.00031847
6	31327905	rs7767033	C	G	G	0.0877619	ADD	1351	0.187305	0.0519115	0.0855606	0.28905	3.60817	0.000319726
6	31328058	rs7767328	C	G	G	0.0877105	ADD	1351	0.187397	0.0519374	0.0856012	0.289192	3.60812	0.000319777
6	32230208	rs3132970	G	A	A	0.164269	ADD	1351	0.144512	0.040053	0.0660094	0.223014	3.60802	0.000319908
6	31327217	rs2394987	C	A	A	0.127421	ADD	1351	0.1571	0.043543	0.0717573	0.242443	3.60793	0.000320015
6	32280344	rs9268206	A	G	G	0.164226	ADD	1351	0.144491	0.0400496	0.0659956	0.222987	3.60781	0.000320158
6	32270283	rs7775592	G	A	A	0.164228	ADD	1351	0.144491	0.0400496	0.0659949	0.222986	3.60779	0.000320182
6	32273077	rs9268171	T	C	C	0.164226	ADD	1351	0.144488	0.0400496	0.065992	0.222983	3.60772	0.000320268
6	32270363	rs7775332	A	T	T	0.164226	ADD	1351	0.144486	0.0400495	0.0659908	0.222982	3.6077	0.0003203
6	32269218	rs9268156	C	G	G	0.164225	ADD	1351	0.144484	0.0400496	0.0659884	0.22298	3.60763	0.000320382
6	32271263	rs9268164	A	T	T	0.164225	ADD	1351	0.144484	0.0400496	0.0659884	0.22298	3.60763	0.000320382
6	32227839	rs3130325	A	T	T	0.164202	ADD	1351	0.144494	0.0400544	0.0659893	0.223	3.60745	0.000320595
6	32231547	rs3130332	A	T	T	0.164221	ADD	1351	0.14448	0.0400504	0.0659822	0.222977	3.60744	0.000320611
6	32265682	rs7739069	A	G	G	0.164225	ADD	1351	0.144476	0.0400498	0.0659802	0.222973	3.60742	0.000320637
6	32227082	rs9268030	G	A	A	0.164215	ADD	1351	0.144477	0.0400515	0.0659777	0.222977	3.60728	0.000320804
6	32237322	rs7749904	G	A	A	0.164217	ADD	1351	0.144476	0.0400515	0.065976	0.222975	3.60724	0.000320857
6	32257366	rs9268146	T	C	C	0.164222	ADD	1351	0.14447	0.0400503	0.0659726	0.222967	3.60721	0.000320898
6	32256260	rs4711291	C	G	G	0.164222	ADD	1351	0.14447	0.0400505	0.0659727	0.222968	3.6072	0.000320905
6	32246156	rs3115552	C	T	T	0.164218	ADD	1351	0.14447	0.040051	0.065971	0.222968	3.60714	0.000320981
6	32247064	rs3130341	T	C	C	0.164218	ADD	1351	0.14447	0.040051	0.065971	0.222968	3.60714	0.000320981
6	32234512	rs3132930	C	T	T	0.164218	ADD	1351	0.14447	0.0400516	0.0659707	0.22297	3.60711	0.000321022
6	32229721	rs6457525	G	A	A	0.164218	ADD	1351	0.144468	0.0400513	0.0659691	0.222967	3.60708	0.000321053
6	32230097	rs3096686	C	G	G	0.164217	ADD	1351	0.144468	0.0400512	0.0659687	0.222966	3.60707	0.000321061
6	32230214	rs3115566	T	C	C	0.164217	ADD	1351	0.144468	0.0400512	0.0659687	0.222966	3.60707	0.000321061
6	32224319	rs3115568	G	T	T	0.164217	ADD	1351	0.144468	0.0400512	0.0659687	0.222966	3.60707	0.000321061
6	32229442	rs3130327	G	A	A	0.164217	ADD	1351	0.144468	0.0400512	0.0659687	0.222966	3.60707	0.000321061
6	32230779	rs3130329	A	G	G	0.164217	ADD	1351	0.144468	0.0400512	0.0659687	0.222966	3.60707	0.000321061
6	32230824	rs3130330	A	G	G	0.164217	ADD	1351	0.144468	0.0400512	0.0659687	0.222966	3.60707	0.000321061
6	32231313	rs3132926	T	C	C	0.164217	ADD	1351	0.144468	0.0400512	0.0659687	0.222966	3.60707	0.000321061
6	32223947	rs3132967	T	A	A	0.164217	ADD	1351	0.144468	0.0400512	0.0659687	0.222966	3.60707	0.000321061
6	32229238	rs3132969	T	C	C	0.164217	ADD	1351	0.144468	0.0400512	0.0659687	0.222966	3.60707	0.000321061
6	32229826	rs6457526	C	T	T	0.164217	ADD	1351	0.144468	0.0400512	0.0659687	0.222966	3.60707	0.000321061
6	32224852	rs9268014	C	T	T	0.164217	ADD	1351	0.144468	0.0400512	0.0659687	0.222966	3.60707	0.000321061
6	32224937	rs9268015	A	G	G	0.164217	ADD	1351	0.144468	0.0400512	0.0659687	0.222966	3.60707	0.000321061
6	32225050	rs9268016	T	C	C	0.164217	ADD	1351	0.144468	0.0400512	0.0659687	0.222966	3.60707	0.000321061
6	32225072	rs9268017	T	G	G	0.164217	ADD	1351	0.144468	0.0400512	0.0659687	0.222966	3.60707	0.000321061
6	32226824	rs9268029	A	C	C	0.164217	ADD	1351	0.144468	0.0400512	0.0659687	0.222966	3.60707	0.000321061
6	32250881	rs2395117	T	C	C	0.164221	ADD	1351	0.144466	0.0400508	0.0659678	0.222964	3.60707	0.000321068
6	32252401	rs7755666	T	A	A	0.164221	ADD	1351	0.144466	0.0400508	0.0659678	0.222964	3.60707	0.000321068
6	32232981	rs9268074	T	C	C	0.164217	ADD	1351	0.144466	0.0400513	0.0659665	0.222965	3.60702	0.000321133
6	32235597	rs3096680	A	G	G	0.164217	ADD	1351	0.144466	0.0400515	0.0659666	0.222965	3.60701	0.00032114
6	32235096	rs3096682	A	C	C	0.164217	ADD	1351	0.144466	0.0400515	0.0659666	0.222965	3.60701	0.00032114
6	32235860	rs3115561	C	G	G	0.164217	ADD	1351	0.144466	0.0400515	0.0659666	0.222965	3.60701	0.00032114
6	32234342	rs3130333	G	T	T	0.164217	ADD	1351	0.144466	0.0400515	0.0659666	0.222965	3.60701	0.00032114
6	32234480	rs3132929	G	C	C	0.164217	ADD	1351	0.144466	0.0400515	0.0659666	0.222965	3.60701	0.00032114
6	32236039	rs3132932	G	A	A	0.164217	ADD	1351	0.144466	0.0400515	0.0659666	0.222965	3.60701	0.00032114
6	32234395	rs9268080	A	G	G	0.164217	ADD	1351	0.144466	0.0400515	0.0659666	0.222965	3.60701	0.00032114
6	32238298	rs3096675	G	A	A	0.164217	ADD	1351	0.144465	0.0400514	0.0659657	0.222964	3.60699	0.000321165
6	32239024	rs3096676	A	C	C	0.164217	ADD	1351	0.144465	0.0400514	0.0659657	0.222964	3.60699	0.000321165
6	32239341	rs3115559	C	T	T	0.164217	ADD	1351	0.144465	0.0400514	0.0659657	0.222964	3.60699	0.000321165
6	32238680	rs3132945	A	G	G	0.164217	ADD	1351	0.144465	0.0400514	0.0659657	0.222964	3.60699	0.000321165
6	32237221	rs9268083	C	T	T	0.164218	ADD	1351	0.144465	0.0400515	0.0659658	0.222965	3.60699	0.000321166
6	32234198	rs3096685	C	T	T	0.164223	ADD	1351	0.144465	0.0400516	0.0659655	0.222965	3.60698	0.00032118
6	32238538	rs7746994	T	C	C	0.164213	ADD	1351	0.144469	0.0400526	0.0659671	0.22297	3.60697	0.000321182
6	32238511	rs7765103	G	A	A	0.164213	ADD	1351	0.144469	0.0400526	0.0659671	0.22297	3.60697	0.000321182
6	32238517	rs7765109	G	A	A	0.164213	ADD	1351	0.144469	0.0400526	0.0659671	0.22297	3.60697	0.000321182
6	32233373	rs9268076	A	G	G	0.164216	ADD	1351	0.144464	0.0400515	0.0659642	0.222963	3.60695	0.000321213
6	32237614	rs3096671	G	A	A	0.164217	ADD	1351	0.144463	0.0400516	0.0659631	0.222963	3.60692	0.000321252
6	32237508	rs7749824	A	G	G	0.164217	ADD	1351	0.144463	0.0400516	0.0659631	0.222963	3.60692	0.000321252
6	31328109	rs7767632	G	A	A	0.0876431	ADD	1351	0.18752	0.0519941	0.0856139	0.289427	3.60657	0.000321676
6	31328118	rs7767365	C	T	T	0.0876427	ADD	1351	0.187519	0.0519943	0.0856124	0.289426	3.60654	0.000321718
6	32237745	rs3130335	C	T	T	0.164225	ADD	1351	0.144441	0.040052	0.0659407	0.222942	3.60634	0.000321958
6	29373003	rs116544074	C	T	T	0.0129537	ADD	1351	-0.474543	0.131596	-0.732466	-0.21662	-3.60606	0.000322303
6	29796115	rs1736927	A	C	C	0.580766	ADD	1351	-0.107444	0.0298016	-0.165854	-0.0490339	-3.60531	0.000323233
6	32609404	rs9272722	C	T	T	0.599903	ADD	1351	0.108173	0.0300045	0.0493657	0.166981	3.60524	0.000323315
6	31325443	rs114777460	A	G	G	0.087773	ADD	1351	0.187017	0.0518748	0.0853443	0.28869	3.60516	0.000323412
6	32224489	rs6908927	G	A	A	0.163729	ADD	1351	0.14477	0.0401584	0.0660604	0.223479	3.60496	0.00032366
6	32615578	rs17612590	G	A	A	0.535827	ADD	1351	0.11652	0.0323323	0.0531494	0.17989	3.60381	0.000325078
6	31326683	rs4122185	G	A	A	0.087866	ADD	1351	0.186843	0.0518505	0.0852183	0.288468	3.6035	0.000325461
6	32154285	rs204995	A	G	G	0.205778	ADD	1351	0.13259	0.0367952	0.0604732	0.204708	3.60347	0.000325503
6	31326929	rs4997235	A	C	C	0.0878605	ADD	1351	0.186854	0.0518552	0.0852198	0.288488	3.60338	0.000325612
6	32573945	rs117030384	A	T	T	0.0629297	ADD	1351	-0.219386	0.0609067	-0.338761	-0.10001	-3.60199	0.000327344
6	29796103	rs1626038	T	C	C	0.581016	ADD	1351	-0.107283	0.0297872	-0.165665	-0.0489014	-3.60165	0.000327765
6	32217413	rs3115574	T	C	C	0.833865	ADD	1351	-0.143507	0.0398564	-0.221624	-0.0653896	-3.60059	0.000329093
6	29923351	rs2904758	G	A	A	0.694296	ADD	1351	-0.114145	0.0317043	-0.176284	-0.0520055	-3.60029	0.000329468
6	29837188	rs9258883	C	T	T	0.765198	ADD	1351	-0.125362	0.0348202	-0.193608	-0.0571155	-3.60026	0.000329508
6	29548775	rs6936331	C	T	T	0.0266691	ADD	1351	0.333918	0.0927702	0.152091	0.515744	3.5994	0.000330585
6	32217092	rs6936204	T	C	C	0.834196	ADD	1351	-0.143306	0.039829	-0.22137	-0.065243	-3.59804	0.000332307
6	29547465	rs113663086	A	G	G	0.0266415	ADD	1351	0.334044	0.0928545	0.152052	0.516035	3.5975	0.000332997
6	32230664	rs9268057	C	T	T	0.163408	ADD	1351	0.144822	0.0402788	0.0658765	0.223767	3.59548	0.000335565
[truncated: 35,154 more rows]

## Sheet: LD data_Figure2
Supplementary Data 3B. Linkage disequilibrium data for Figure 2. SNPs that do not have rsIDs are denoted with 'rsnone' to run the locus.zoom script
CHR_A	BP_A	SNP_A	CHR_B	BP_B	SNP_B	R2	DP
6	29905193	rs1632893	6	29903111	rs1610618	1	1
6	29905193	rs1632893	6	29880429	rs1611440	1	1
6	29905193	rs1632893	6	29880904	rs1611443	1	1
6	29905193	rs1632893	6	29905193	rs1632893	1	1
6	29905193	rs1632893	6	29904808	rs1632896	1	1
6	29905193	rs1632893	6	29867395	rs3094185	1	1
6	29905193	rs1632893	6	29851443	rs3115612	1	1
6	29905193	rs1632893	6	29895973	rs9259842	1	1
6	29905193	rs1632893	6	29902197	rs9259925	1	1
6	29905193	rs1632893	6	29893040	rs1610751	0.996522	1
6	29905193	rs1632893	6	29883728	rs1610756	0.996522	1
6	29905193	rs1632893	6	29893461	rs1611430	0.996522	1
6	29905193	rs1632893	6	29879804	rs2734928	0.996522	1
6	29905193	rs1632893	6	29879105	rs2524027	0.993066	1
6	29905193	rs1632893	6	29878262	rs2734930	0.993066	1
6	29905193	rs1632893	6	29854703	rs1054176	0.98963	1
6	29905193	rs1632893	6	29890950	rs1611401	0.98963	1
6	29905193	rs1632893	6	29891423	rs1611408	0.98963	1
6	29905193	rs1632893	6	29882297	rs1611458	0.98963	1
6	29905193	rs1632893	6	29854392	rs9259192	0.98963	1
6	29905193	rs1632893	6	29875891	rs9259640	0.98963	1
6	29905193	rs1632893	6	29891625	rs1611413	0.986216	1
6	29905193	rs1632893	6	29887639	rs1655949	0.986216	1
6	29905193	rs1632893	6	29868451	rs3094181	0.986216	1
6	29905193	rs1632893	6	29879529	rs2524024	0.982822	1
6	29905193	rs1632893	6	29858213	rs3115603	0.982822	1
6	29905193	rs1632893	6	29907996	rs1614003	0.982595	1
6	29905193	rs1632893	6	29914270	rs1616549	0.982595	1
6	29905193	rs1632893	6	29923497	rs1632873	0.982595	1
6	29905193	rs1632893	6	29918619	rs1632876	0.982595	1
6	29905193	rs1632893	6	29912517	rs1655895	0.982595	1
6	29905193	rs1632893	6	29918616	rs1655908	0.982595	1
6	29905193	rs1632893	6	29909197	rs1655919	0.982595	1
6	29905193	rs1632893	6	29913542	rs2499	0.982595	1
6	29905193	rs1632893	6	29915122	rs2571386	0.982595	1
6	29905193	rs1632893	6	29915401	rs2571387	0.982595	1
6	29905193	rs1632893	6	29912944	rs2916803	0.982595	1
6	29905193	rs1632893	6	29923426	rs3016019	0.982595	1
6	29905193	rs1632893	6	29909807	rs3094141	0.982595	1
6	29905193	rs1632893	6	29842615	rs3115621	0.982595	1
6	29905193	rs1632893	6	29841356	rs3128888	0.982595	1
6	29905193	rs1632893	6	29910083	rs3132688	0.982595	1
6	29905193	rs1632893	6	29842467	rs9259013	0.982595	1
6	29905193	rs1632893	6	29850909	rs9259118	0.982595	1
6	29905193	rs1632893	6	29824994	rsnone110	0.979123	1
6	29905193	rs1632893	6	29806107	rs1233324	0.979123	1
6	29905193	rs1632893	6	29804071	rs1233326	0.979123	1
6	29905193	rs1632893	6	29801035	rs1234836	0.979123	1
6	29905193	rs1632893	6	29836239	rs3094157	0.979123	1
6	29905193	rs1632893	6	29833102	rs3094166	0.979123	1
6	29905193	rs1632893	6	29829265	rs3094170	0.979123	1
6	29905193	rs1632893	6	29812578	rs3094644	0.979123	1
6	29905193	rs1632893	6	29815713	rs3115629	0.979123	1
6	29905193	rs1632893	6	29832907	rs3128901	0.979123	1
6	29905193	rs1632893	6	29818030	rs3128911	0.979123	1
6	29905193	rs1632893	6	29815637	rs3128912	0.979123	1
6	29905193	rs1632893	6	29813363	rs3132727	0.979123	1
6	29905193	rs1632893	6	29836090	rs9258859	0.979123	1
6	29905193	rs1632893	6	29911256	rs1059542	0.979117	0.99297
6	29905193	rs1632893	6	29831577	rs3094168	0.975653	1
6	29905193	rs1632893	6	29828019	rs3094172	0.968711	0.989415
6	29905193	rs1632893	6	29824267	rs3128908	0.968711	0.989415
6	29905193	rs1632893	6	29830751	rs3094656	0.965234	0.989379
6	29905193	rs1632893	6	29787072	rsnone34	0.958329	0.985833
6	29905193	rs1632893	6	29788770	rsnone41	0.958329	0.985833
6	29905193	rs1632893	6	29794897	rs1233334	0.958329	0.985833
6	29905193	rs1632893	6	29777911	rs1632971	0.958329	0.985833
6	29905193	rs1632893	6	29777346	rs1632972	0.958329	0.985833
6	29905193	rs1632893	6	29785653	rs1736952	0.958329	0.985833
6	29905193	rs1632893	6	29778613	rs1736962	0.958329	0.985833
6	29905193	rs1632893	6	29777443	rs1736965	0.958329	0.985833
6	29905193	rs1632893	6	29861134	rs9259329	0.958329	0.985833
6	29905193	rs1632893	6	29773392	rs1632984	0.954856	0.985784
6	29905193	rs1632893	6	29831466	rs3128904	0.954823	0.989267
6	29905193	rs1632893	6	29799103	rs1233330	0.944811	0.972014
6	29905193	rs1632893	6	29795720	rs56388903	0.944811	0.972014
6	29905193	rs1632893	6	29798610	rs1707	0.934378	0.971724
6	29905193	rs1632893	6	29922123	rs1632874	0.932435	0.982395
6	29905193	rs1632893	6	29921927	rs1655914	0.92925	0.982381
6	29905193	rs1632893	6	29925636	rs9260674	0.89651	0.996144
6	29905193	rs1632893	6	29928574	rs6931952	0.889578	0.992286
6	29905193	rs1632893	6	29929336	rs9260706	0.889578	0.992286
6	29905193	rs1632893	6	29926139	rs9260676	0.889486	0.98851
6	29905193	rs1632893	6	29926668	rs9260685	0.889486	0.98851
6	29905193	rs1632893	6	29937826	rs1061536	0.886075	0.988467
6	29905193	rs1632893	6	29934454	rs3893259	0.886075	0.988467
6	29905193	rs1632893	6	29935049	rs3893465	0.886075	0.988467
6	29905193	rs1632893	6	29936135	rs4959036	0.886075	0.988467
6	29905193	rs1632893	6	29935469	rs9260761	0.886075	0.988467
6	29905193	rs1632893	6	29932169	rs4472395	0.882596	0.984674
6	29905193	rs1632893	6	29928309	rs9260702	0.882596	0.984674
6	29905193	rs1632893	6	29932923	rs9260737	0.882596	0.984674
6	29905193	rs1632893	6	29933549	rs9260742	0.879264	0.988381
6	29905193	rs1632893	6	29933550	rs9260743	0.879264	0.988381
6	29905193	rs1632893	6	29758726	rs1633012	0.873093	0.971508
6	29905193	rs1632893	6	29766505	rs1736995	0.873093	0.971508
6	29905193	rs1632893	6	29758117	rs1737008	0.873093	0.971508
6	29905193	rs1632893	6	29746527	rs1633025	0.870186	0.971484
6	29905193	rs1632893	6	29746515	rs1633026	0.870186	0.971484
6	29905193	rs1632893	6	29742809	rs1633036	0.870186	0.971484
6	29905193	rs1632893	6	29740037	rs1633038	0.870186	0.971484
6	29905193	rs1632893	6	29743407	rs1737022	0.870186	0.971484
6	29905193	rs1632893	6	29752503	rs3129184	0.870186	0.971484
6	29905193	rs1632893	6	29939112	rs9260786	0.868906	0.96975
6	29905193	rs1632893	6	29941597	rs9260808	0.86554	0.96608
6	29905193	rs1632893	6	29944706	rs9260857	0.862122	0.965957
6	29905193	rs1632893	6	29736608	rs1737039	0.855907	0.971371
6	29905193	rs1632893	6	29961580	rs9260973	0.84189	0.954555
6	29905193	rs1632893	6	29983715	rs9261142	0.841713	0.961598
6	29905193	rs1632893	6	29705772	rs1736911	0.838519	0.96768
6	29905193	rs1632893	6	29984123	rs9261143	0.838381	0.957897
6	29905193	rs1632893	6	29833057	rs3128900	0.835552	0.978342
6	29905193	rs1632893	6	30002793	rs3121593	0.83193	0.947138
6	29905193	rs1632893	6	30016190	rs3132128	0.83193	0.947138
6	29905193	rs1632893	6	30005942	rs3869069	0.83193	0.947138
6	29905193	rs1632893	6	29963316	rs9260997	0.83193	0.947138
6	29905193	rs1632893	6	29981427	rs9261136	0.83193	0.947138
6	29905193	rs1632893	6	29996255	rs3094145	0.828519	0.946945
6	29905193	rs1632893	6	29994021	rs3121596	0.828519	0.946945
6	29905193	rs1632893	6	30027452	rs3132130	0.828519	0.946945
6	29905193	rs1632893	6	29994524	rs3132683	0.828519	0.946945
6	29905193	rs1632893	6	30024384	rs6928431	0.828519	0.946945
6	29905193	rs1632893	6	29968101	rs9261061	0.828519	0.946945
6	29905193	rs1632893	6	30008820	rs9261211	0.828519	0.946945
6	29905193	rs1632893	6	30008996	rs9261212	0.828519	0.946945
6	29905193	rs1632893	6	30033472	rs3121595	0.828514	0.946942
6	29905193	rs1632893	6	30037990	rs6539	0.828514	0.946942
6	29905193	rs1632893	6	30030114	rs9261269	0.828514	0.946942
6	29905193	rs1632893	6	30069137	rs9261402	0.824777	0.957267
6	29905193	rs1632893	6	29918587	rs1655907	0.82077	0.981844
6	29905193	rs1632893	6	29876775	rs2253518	0.815825	1
6	29905193	rs1632893	6	30046364	rs3134881	0.814889	0.946152
6	29905193	rs1632893	6	29733375	rs1737058	0.807681	0.970966
6	29905193	rs1632893	6	29955199	rs5025708	0.804518	0.971355
6	29905193	rs1632893	6	29721627	rs1611292	0.7916	0.967223
6	29905193	rs1632893	6	29721628	rs1611293	0.7916	0.967223
6	29905193	rs1632893	6	29730358	rs1737071	0.790584	0.96362
6	29905193	rs1632893	6	29732394	rs1633043	0.789119	0.967194
6	29905193	rs1632893	6	29917146	rs1655904	0.786134	0.981634
6	29905193	rs1632893	6	29640021	rs3135049	0.775346	0.934994
6	29905193	rs1632893	6	30067681	rs7763159	0.760787	0.954028
6	29905193	rs1632893	6	29688643	rs1632958	0.741976	0.937858
6	29905193	rs1632893	6	29675227	rs3131862	0.741966	0.937852
6	29905193	rs1632893	6	29604683	rs3129081	0.734938	0.937702
6	29905193	rs1632893	6	29631744	rs3130252	0.733814	0.934119
6	29905193	rs1632893	6	29653824	rs3117297	0.731484	0.934066
6	29905193	rs1632893	6	29654891	rs3117303	0.731484	0.934066
6	29905193	rs1632893	6	29628437	rs3135050	0.731484	0.934066
6	29905193	rs1632893	6	29930927	rs9260712	0.728877	0.892029
6	29905193	rs1632893	6	29918254	rs1655906	0.728037	0.981255
6	29905193	rs1632893	6	29952448	rs3915798	0.72278	0.878106
6	29905193	rs1632893	6	29917005	rs1655903	0.721776	0.981196
6	29905193	rs1632893	6	29980676	rs3121597	0.686172	0.980504
6	29905193	rs1632893	6	29879911	rs2524023	0.666979	1
6	29905193	rs1632893	6	29887497	rs1632912	0.663505	1
6	29905193	rs1632893	6	29625001	rs3130250	0.662336	0.851725
6	29905193	rs1632893	6	29882985	rs1610755	0.661779	1
6	29905193	rs1632893	6	29880825	rs1611442	0.660061	1
6	29905193	rs1632893	6	29898806	rs2517741	0.644923	1
6	29905193	rs1632893	6	29843068	rs3087959	0.639615	0.98439
6	29905193	rs1632893	6	29840740	rs3132713	0.639615	0.98439
6	29905193	rs1632893	6	29728259	rs1610727	0.636229	0.965159
6	29905193	rs1632893	6	29732302	rs1625636	0.636229	0.965159
6	29905193	rs1632893	6	29731811	rs1633045	0.636229	0.965159
6	29905193	rs1632893	6	29730642	rs1633048	0.636229	0.965159
6	29905193	rs1632893	6	29730530	rs1633049	0.636229	0.965159
6	29905193	rs1632893	6	29730160	rs1633051	0.636229	0.965159
6	29905193	rs1632893	6	29731028	rs1737067	0.636229	0.965159
6	29905193	rs1632893	6	29730923	rs1737068	0.636229	0.965159
6	29905193	rs1632893	6	29730546	rs1737070	0.636229	0.965159
6	29905193	rs1632893	6	29728243	rs1737073	0.636229	0.965159
6	29905193	rs1632893	6	29917703	rs1632879	0.634571	0.980501
6	29905193	rs1632893	6	29917610	rs1632880	0.634571	0.980501
6	29905193	rs1632893	6	29909181	rs1632889	0.634571	0.980501
6	29905193	rs1632893	6	29916855	rs1655902	0.634571	0.980501
6	29905193	rs1632893	6	29920465	rs1655912	0.634571	0.980501
6	29905193	rs1632893	6	29910286	rs2916801	0.634571	0.980501
6	29905193	rs1632893	6	29728209	rs113795410	0.634513	0.965137
6	29905193	rs1632893	6	29723785	rs1474610	0.634513	0.965137
6	29905193	rs1632893	6	29708222	rs1610603	0.634513	0.965137
6	29905193	rs1632893	6	29708484	rs1610604	0.634513	0.965137
6	29905193	rs1632893	6	29708523	rs1610605	0.634513	0.965137
6	29905193	rs1632893	6	29708728	rs1610607	0.634513	0.965137
6	29905193	rs1632893	6	29710963	rs1610613	0.634513	0.965137
6	29905193	rs1632893	6	29721518	rs1610626	0.634513	0.965137
6	29905193	rs1632893	6	29728057	rs1610627	0.634513	0.965137
6	29905193	rs1632893	6	29729286	rs1610630	0.634513	0.965137
6	29905193	rs1632893	6	29729003	rs1610728	0.634513	0.965137
6	29905193	rs1632893	6	29720162	rs1610737	0.634513	0.965137
6	29905193	rs1632893	6	29720176	rs1610738	0.634513	0.965137
6	29905193	rs1632893	6	29728763	rs1611278	0.634513	0.965137
6	29905193	rs1632893	6	29728818	rs1611279	0.634513	0.965137
6	29905193	rs1632893	6	29721638	rs1611294	0.634513	0.965137
6	29905193	rs1632893	6	29721755	rs1611297	0.634513	0.965137
6	29905193	rs1632893	6	29725598	rs1626636	0.634513	0.965137
6	29905193	rs1632893	6	29728308	rs1633055	0.634513	0.965137
6	29905193	rs1632893	6	29727092	rs1633056	0.634513	0.965137
6	29905193	rs1632893	6	29727023	rs1633057	0.634513	0.965137
6	29905193	rs1632893	6	29726761	rs1633058	0.634513	0.965137
6	29905193	rs1632893	6	29726475	rs1633060	0.634513	0.965137
6	29905193	rs1632893	6	29726423	rs1633061	0.634513	0.965137
6	29905193	rs1632893	6	29726196	rs1633062	0.634513	0.965137
6	29905193	rs1632893	6	29726015	rs1633064	0.634513	0.965137
6	29905193	rs1632893	6	29724201	rs1633069	0.634513	0.965137
6	29905193	rs1632893	6	29724117	rs1633071	0.634513	0.965137
6	29905193	rs1632893	6	29723763	rs1633074	0.634513	0.965137
6	29905193	rs1632893	6	29723298	rs1633076	0.634513	0.965137
6	29905193	rs1632893	6	29705824	rs1736910	0.634513	0.965137
6	29905193	rs1632893	6	29704379	rs1736914	0.634513	0.965137
6	29905193	rs1632893	6	29704083	rs1736916	0.634513	0.965137
6	29905193	rs1632893	6	29727100	rs1737074	0.634513	0.965137
6	29905193	rs1632893	6	29726712	rs1737075	0.634513	0.965137
6	29905193	rs1632893	6	29724745	rs1737079	0.634513	0.965137
6	29905193	rs1632893	6	29723689	rs1737081	0.634513	0.965137
6	29905193	rs1632893	6	29700576	rs2248693	0.634513	0.965137
6	29905193	rs1632893	6	29722597	rs2735050	0.634513	0.965137
6	29905193	rs1632893	6	29725898	rs3131858	0.634513	0.965137
6	29905193	rs1632893	6	29722340	rs6933762	0.634513	0.965137
6	29905193	rs1632893	6	29718282	rs733840	0.634513	0.965137
6	29905193	rs1632893	6	29717980	rs733841	0.634513	0.965137
6	29905193	rs1632893	6	29720480	rs909723	0.634513	0.965137
6	29905193	rs1632893	6	29720328	rs909724	0.634513	0.965137
6	29905193	rs1632893	6	29720321	rs909725	0.634513	0.965137
6	29905193	rs1632893	6	29719991	rs909726	0.634513	0.965137
6	29905193	rs1632893	6	29719899	rs909727	0.634513	0.965137
6	29905193	rs1632893	6	29709867	rs909732	0.634513	0.965137
6	29905193	rs1632893	6	29709636	rs909735	0.634513	0.965137
6	29905193	rs1632893	6	29706933	rs932338	0.634513	0.965137
6	29905193	rs1632893	6	29709019	rs932341	0.634513	0.965137
6	29905193	rs1632893	6	29711340	rs1610740	0.634236	0.931457
6	29905193	rs1632893	6	29832332	rs2524035	0.632878	0.980464
6	29905193	rs1632893	6	29730353	rs1633050	0.632829	0.961299
6	29905193	rs1632893	6	29714678	rs1625607	0.632795	0.965108
6	29905193	rs1632893	6	29724310	rs1633068	0.632795	0.965108
6	29905193	rs1632893	6	29713768	rs1737087	0.632795	0.965108
6	29905193	rs1632893	6	29913727	rs2571382	0.631246	0.980468
6	29905193	rs1632893	6	29720604	rs1610623	0.631127	0.961282
6	29905193	rs1632893	6	29717339	rs1737084	0.631127	0.961282
6	29905193	rs1632893	6	29876440	rs9259650	0.630349	1
6	29905193	rs1632893	6	29724147	rs1633070	0.629382	0.965049
6	29905193	rs1632893	6	29712866	rs1633091	0.627697	0.965026
6	29905193	rs1632893	6	29852249	rs9259144	0.627184	1
6	29905193	rs1632893	6	29852402	rs9259148	0.627184	1
6	29905193	rs1632893	6	29854628	rs9259202	0.627184	1
6	29905193	rs1632893	6	29859245	rs9259290	0.627184	1
6	29905193	rs1632893	6	29731272	rs1633046	0.626066	0.953601
6	29905193	rs1632893	6	29731263	rs1737064	0.626066	0.953601
6	29905193	rs1632893	6	29731241	rs1737065	0.626066	0.953601
6	29905193	rs1632893	6	29731228	rs1737066	0.626066	0.953601
6	29905193	rs1632893	6	29857502	rs3115605	0.625611	1
6	29905193	rs1632893	6	29855706	rs3128878	0.625611	1
6	29905193	rs1632893	6	29854082	rs9259182	0.624045	1
6	29905193	rs1632893	6	29854132	rs9259183	0.624045	1
6	29905193	rs1632893	6	29861056	rs3128866	0.622485	1
6	29905193	rs1632893	6	30087776	rs9261434	0.619686	0.899382
6	29905193	rs1632893	6	29732969	rs1737060	0.61932	0.964871
6	29905193	rs1632893	6	29729849	rs1633052	0.617659	0.964833
6	29905193	rs1632893	6	29698781	rs1610600	0.604136	0.938002
6	29905193	rs1632893	6	29694427	rs1059174	0.595872	0.937767
6	29905193	rs1632893	6	29692305	rs1632953	0.595872	0.937767
6	29905193	rs1632893	6	29691391	rs1632954	0.595872	0.937767
6	29905193	rs1632893	6	29691390	rs1632955	0.595872	0.937767
6	29905193	rs1632893	6	29689164	rs1632956	0.595872	0.937767
6	29905193	rs1632893	6	29696209	rs1736921	0.595872	0.937767
6	29905193	rs1632893	6	29693011	rs1736924	0.595872	0.937767
6	29905193	rs1632893	6	29692634	rs1736925	0.595872	0.937767
6	29905193	rs1632893	6	29692562	rs1736926	0.595872	0.937767
6	29905193	rs1632893	6	29685277	rs1611352	0.592525	0.933894
6	29905193	rs1632893	6	29688886	rs1632447	0.592525	0.933894
6	29905193	rs1632893	6	29688641	rs1632959	0.592525	0.933894
6	29905193	rs1632893	6	29684204	rs1632961	0.592525	0.933894
6	29905193	rs1632893	6	29862584	rs9259349	0.589714	1
6	29905193	rs1632893	6	29698426	rs909717	0.585906	0.926204
6	29905193	rs1632893	6	30116562	rs3132675	0.580669	0.897896
6	29905193	rs1632893	6	29729606	rs1610631	0.577663	0.896352
6	29905193	rs1632893	6	29729612	rs1610632	0.577663	0.896352
6	29905193	rs1632893	6	30110524	rs9261494	0.577559	0.893469
6	29905193	rs1632893	6	29681700	rs1610597	0.576599	0.937068
6	29905193	rs1632893	6	29937555	rs1061539	0.566204	0.884975
6	29905193	rs1632893	6	29890701	rs9259784	0.551882	1
6	29905193	rs1632893	6	29823571	rsnone96	0.541909	0.979411
6	29905193	rs1632893	6	29822061	rs3115626	0.540616	0.979392
6	29905193	rs1632893	6	29881244	rs2734926	0.538075	1
6	29905193	rs1632893	6	29829986	rs3094169	0.53678	0.979351
6	29905193	rs1632893	6	29878892	rs441627	0.536042	0.995827
6	29905193	rs1632893	6	29879084	rs381379	0.535624	1
6	29905193	rs1632893	6	29879173	rs391705	0.535624	1
6	29905193	rs1632893	6	29879252	rs406344	0.535624	1
6	29905193	rs1632893	6	29879584	rs9259701	0.534405	1
6	29905193	rs1632893	6	29662443	rs3129029	0.533527	0.931576
6	29905193	rs1632893	6	29661749	rs3131891	0.533527	0.931576
6	29905193	rs1632893	6	29677835	rs1610591	0.533206	0.939373
6	29905193	rs1632893	6	29879655	rs2734929	0.533191	1
6	29905193	rs1632893	6	29880050	rs412982	0.533191	1
6	29905193	rs1632893	6	29879563	rs9259700	0.533191	1
6	29905193	rs1632893	6	29654437	rs3095285	0.532137	0.931516
6	29905193	rs1632893	6	29654812	rs3129043	0.532137	0.931516
6	29905193	rs1632893	6	29679602	rs1611364	0.530499	0.939285
6	29905193	rs1632893	6	29649944	rs3117290	0.528532	0.935247
6	29905193	rs1632893	6	30131349	rs9261536	0.514153	0.829978
6	29905193	rs1632893	6	29671991	rs3116798	0.507484	0.934384
6	29905193	rs1632893	6	29669443	rs3129190	0.507484	0.934384
6	29905193	rs1632893	6	30155045	rs4959045	0.504659	0.827744
6	29905193	rs1632893	6	30154928	rs9261547	0.504659	0.827744
6	29905193	rs1632893	6	30306553	rs3129838	0.500633	0.833722
6	29905193	rs1632893	6	29732244	rs1626392	0.499867	0.970447
6	29905193	rs1632893	6	29796768	rs1632940	0.498592	0.974701
6	29905193	rs1632893	6	29637710	rs3095291	0.492453	0.93365
6	29905193	rs1632893	6	30267748	rs3094631	0.49235	0.821238
6	29905193	rs1632893	6	30267372	rs3129834	0.49235	0.821238
6	29905193	rs1632893	6	30229869	rs3130397	0.49014	0.813944
6	29905193	rs1632893	6	29799481	rs452850	0.49009	0.995672
6	29905193	rs1632893	6	29635928	rs2071653	0.4876	0.933409
6	29905193	rs1632893	6	30210807	rs9261588	0.487465	0.80993
6	29905193	rs1632893	6	30282332	rs3094065	0.486938	0.813081
6	29905193	rs1632893	6	29628620	rs3095292	0.486398	0.933349
6	29905193	rs1632893	6	29916059	rs1655898	0.484905	0.982843
6	29905193	rs1632893	6	29915993	rs1632883	0.483855	0.982856
6	29905193	rs1632893	6	30222508	rs3094079	0.482179	0.801997
6	29905193	rs1632893	6	30220340	rs9261623	0.482179	0.801997
6	29905193	rs1632893	6	29939677	rs9260794	0.471846	0.882587
6	29905193	rs1632893	6	29933236	rs9260740	0.470864	0.893567
6	29905193	rs1632893	6	29924833	rs9260671	0.469654	0.885941
6	29905193	rs1632893	6	29658197	rs3117315	0.461366	0.928096
6	29905193	rs1632893	6	30252502	rs3094068	0.460869	0.812858
6	29905193	rs1632893	6	30245870	rs3132652	0.460869	0.812858
6	29905193	rs1632893	6	29881102	rs1611445	0.459782	1
6	29905193	rs1632893	6	29930619	rs7739434	0.457659	0.89264
6	29905193	rs1632893	6	29755451	rs2743941	0.453572	0.965152
6	29905193	rs1632893	6	29942191	rs2232236	0.450301	0.877004
6	29905193	rs1632893	6	29841162	rs3132711	0.443579	0.982222
6	29905193	rs1632893	6	29838009	rs3873265	0.443579	0.982222
6	29905193	rs1632893	6	29842157	rs9259003	0.443579	0.982222
6	29905193	rs1632893	6	29842172	rs9259004	0.443579	0.982222
6	29905193	rs1632893	6	29733374	rs3132731	0.441218	0.977466
6	29905193	rs1632893	6	29834918	rsnone140	0.440506	0.977791
6	29905193	rs1632893	6	29834951	rsnone141	0.440506	0.977791
6	29905193	rs1632893	6	30027860	rs3132129	0.439673	0.992242
6	29905193	rs1632893	6	30061361	rs9261387	0.439673	0.992242
6	29905193	rs1632893	6	29837188	rs9258883	0.439567	0.97777
6	29905193	rs1632893	6	29761470	rs3115632	0.435129	0.977168
6	29905193	rs1632893	6	29899140	rs2524006	0.433147	1
6	29905193	rs1632893	6	29794501	rs3115630	0.432069	0.976994
6	29905193	rs1632893	6	29634012	rs3130253	0.431396	0.969732
6	29905193	rs1632893	6	29944032	rs4360169	0.428523	0.886288
6	29905193	rs1632893	6	29944030	rs4479980	0.428523	0.886288
6	29905193	rs1632893	6	29777107	rs1632974	0.426985	0.99085
6	29905193	rs1632893	6	29772145	rs1632989	0.426985	0.99085
6	29905193	rs1632893	6	29779470	rs1736961	0.426985	0.99085
6	29905193	rs1632893	6	29774793	rs3016027	0.426985	0.99085
6	29905193	rs1632893	6	29866702	rs9259487	0.425358	1
6	29905193	rs1632893	6	29937924	rs1061535	0.424068	0.889791
6	29905193	rs1632893	6	29755208	rs431305	0.420933	0.990793
6	29905193	rs1632893	6	29768705	rs909718	0.420933	0.990793
6	29905193	rs1632893	6	29852197	rs9259140	0.41861	1
6	29905193	rs1632893	6	29611885	rs3131854	0.418027	0.929561
6	29905193	rs1632893	6	29852036	rs9259137	0.417778	1
6	29905193	rs1632893	6	29870897	rs2571414	0.416949	1
6	29905193	rs1632893	6	29870547	rs9259547	0.416949	1
6	29905193	rs1632893	6	29870679	rs9259549	0.416121	1
6	29905193	rs1632893	6	29869302	rs2437059	0.415297	1
6	29905193	rs1632893	6	29861471	rs3128864	0.414475	1
6	29905193	rs1632893	6	29864562	rs9259446	0.413655	1
6	29905193	rs1632893	6	29779635	rs1632969	0.413335	0.990712
6	29905193	rs1632893	6	29853865	rs2394233	0.412838	1
6	29905193	rs1632893	6	29869360	rs2437060	0.412838	1
6	29905193	rs1632893	6	29862154	rs3115594	0.412838	1
6	29905193	rs1632893	6	29862626	rs3128858	0.412838	1
6	29905193	rs1632893	6	29865395	rs3128913	0.412838	1
6	29905193	rs1632893	6	29866882	rs9259491	0.412838	1
6	29905193	rs1632893	6	29853591	rs2394230	0.412023	1
6	29905193	rs1632893	6	29853641	rs2394231	0.412023	1
6	29905193	rs1632893	6	29859015	rs3128873	0.412023	1
6	29905193	rs1632893	6	29860309	rs9259312	0.412023	1
6	29905193	rs1632893	6	29864315	rs9259440	0.412023	1
6	29905193	rs1632893	6	29866549	rs9259483	0.412023	1
6	29905193	rs1632893	6	29866632	rs9259484	0.412023	1
6	29905193	rs1632893	6	29865058	rs3094660	0.41121	1
6	29905193	rs1632893	6	29858256	rs3128874	0.41121	1
6	29905193	rs1632893	6	29859153	rs9259287	0.41121	1
6	29905193	rs1632893	6	29865236	rs3094147	0.4104	1
6	29905193	rs1632893	6	29855320	rs3128882	0.4104	1
6	29905193	rs1632893	6	29856633	rs7769342	0.409592	1
6	29905193	rs1632893	6	29857965	rs9259269	0.409592	1
6	29905193	rs1632893	6	29858660	rs3129005	0.408787	1
6	29905193	rs1632893	6	29859708	rs9259302	0.408787	1
6	29905193	rs1632893	6	29868064	rs3128994	0.407984	1
6	29905193	rs1632893	6	29857013	rs7774113	0.407984	1
6	29905193	rs1632893	6	29859284	rs9259292	0.407184	1
6	29905193	rs1632893	6	29895529	rs2517761	0.40559	1
6	29905193	rs1632893	6	29864404	rs9259441	0.404796	1
6	29905193	rs1632893	6	29864857	rs9259453	0.404796	1
6	29905193	rs1632893	6	30199016	rs3094138	0.402476	0.646884
6	29905193	rs1632893	6	30140342	rs1063280	0.401894	0.642956
6	29905193	rs1632893	6	30146019	rs9261541	0.401894	0.642956
6	29905193	rs1632893	6	29823606	rsnone97	0.399941	0.981338
6	29905193	rs1632893	6	29828790	rs3094171	0.399941	0.981338
6	29905193	rs1632893	6	29828310	rs3094657	0.399941	0.981338
6	29905193	rs1632893	6	29829596	rs3128906	0.395951	0.981271
6	29905193	rs1632893	6	30200873	rs3094137	0.395176	0.636426
6	29905193	rs1632893	6	30146497	rs9261542	0.394672	0.632651
6	29905193	rs1632893	6	29680021	rs1611371	0.387007	0.931831
6	29905193	rs1632893	6	29680302	rs1611380	0.387007	0.931831
6	29905193	rs1632893	6	29941638	rs9260810	0.386803	0.878773
6	29905193	rs1632893	6	29878738	rs440908	0.385685	1
6	29905193	rs1632893	6	29881347	rs2734925	0.384214	1
6	29905193	rs1632893	6	30074873	rs9261409	0.379387	0.733392
6	29905193	rs1632893	6	29973925	rs4313034	0.375902	0.865352
6	29905193	rs1632893	6	30171881	rs4476873	0.37403	0.620083
6	29905193	rs1632893	6	30075641	rs2240069	0.373227	0.732344
6	29905193	rs1632893	6	30076018	rs3132122	0.370362	0.728546
6	29905193	rs1632893	6	30076426	rs3132123	0.370362	0.728546
6	29905193	rs1632893	6	30076163	rs3132677	0.370362	0.728546
6	29905193	rs1632893	6	30076064	rs3132678	0.370362	0.728546
6	29905193	rs1632893	6	30075843	rs3132679	0.370362	0.728546
6	29905193	rs1632893	6	30189569	rs3130390	0.369343	0.616186
6	29905193	rs1632893	6	29877404	rs2517804	0.369255	1
6	29905193	rs1632893	6	29877864	rs28592582	0.369255	1
6	29905193	rs1632893	6	30076016	rs3132121	0.369129	0.728313
6	29905193	rs1632893	6	29877280	rs2517806	0.367875	1
6	29905193	rs1632893	6	30102958	rs3094677	0.366397	0.893695
6	29905193	rs1632893	6	29672360	rs3116797	0.356633	0.934032
6	29905193	rs1632893	6	29898381	rs9259888	0.355785	1
6	29905193	rs1632893	6	29864203	rs9259437	0.354208	0.995024
6	29905193	rs1632893	6	29976838	rs2275854	0.351123	0.853764
6	29905193	rs1632893	6	29672529	rs3094727	0.35073	0.933559
6	29905193	rs1632893	6	30116078	rs3132676	0.350159	0.627336
6	29905193	rs1632893	6	30179164	rs3130385	0.346019	0.5998
6	29905193	rs1632893	6	29870491	rs9259545	0.343013	1
6	29905193	rs1632893	6	30122154	rs3094134	0.341924	0.875019
6	29905193	rs1632893	6	29724367	rs1633066	0.3367	0.960271
6	29905193	rs1632893	6	29730730	rs1737069	0.336678	0.960239
6	29905193	rs1632893	6	30143491	rs9261538	0.333193	0.87882
6	29905193	rs1632893	6	30181621	rs3094618	0.329872	0.865362
6	29905193	rs1632893	6	30241492	rs3094081	0.32684	0.864356
6	29905193	rs1632893	6	29510630	rs362538	0.326648	0.858172
6	29905193	rs1632893	6	30167294	rs9261558	0.323906	0.621563
6	29905193	rs1632893	6	29772674	rs1632985	0.318244	0.989475
6	29905193	rs1632893	6	29780940	rs753545	0.318244	0.989475
6	29905193	rs1632893	6	29771339	rs1632992	0.314284	0.989406
6	29905193	rs1632893	6	29770322	rs1736981	0.314284	0.989406
6	29905193	rs1632893	6	29769521	rs1736982	0.314284	0.989406
6	29905193	rs1632893	6	29754000	rs1737016	0.314284	0.989406
6	29905193	rs1632893	6	29668221	rs3129068	0.31226	0.963643
6	29905193	rs1632893	6	29923137	rs7768084	0.311076	1
6	29905193	rs1632893	6	29915061	rs2248162	0.308894	0.973967
6	29905193	rs1632893	6	29909988	rs9260114	0.300586	0.973584
6	29905193	rs1632893	6	29937896	rs3202637	0.300225	0.878908
6	29905193	rs1632893	6	29736047	rs1737043	0.300056	0.983839
6	29905193	rs1632893	6	29735693	rs1737046	0.300056	0.983839
6	29905193	rs1632893	6	29734118	rs1737052	0.300056	0.983839
6	29905193	rs1632893	6	29733850	rs1737053	0.300056	0.983839
6	29905193	rs1632893	6	29733742	rs1737055	0.300056	0.983839
6	29905193	rs1632893	6	29923351	rs2904758	0.29844	0.978626
6	29905193	rs1632893	6	29943490	rs2735076	0.291664	0.877927
6	29905193	rs1632893	6	30344281	rs3094063	0.291318	0.821742
6	29905193	rs1632893	6	29674741	rs1476572	0.290363	0.92757
6	29905193	rs1632893	6	29674648	rs1476573	0.290363	0.92757
6	29905193	rs1632893	6	29675615	rs1610584	0.290363	0.92757
6	29905193	rs1632893	6	29675676	rs1610585	0.290363	0.92757
6	29905193	rs1632893	6	29676316	rs1610586	0.290363	0.92757
6	29905193	rs1632893	6	29676551	rs1610587	0.290363	0.92757
6	29905193	rs1632893	6	29677634	rs1610590	0.290363	0.92757
6	29905193	rs1632893	6	29678043	rs1610743	0.290363	0.92757
6	29905193	rs1632893	6	29678718	rs1736930	0.290363	0.92757
6	29905193	rs1632893	6	29677877	rs1736931	0.290363	0.92757
6	29905193	rs1632893	6	29672643	rs2394659	0.290363	0.92757
6	29905193	rs1632893	6	29672686	rs2394660	0.290363	0.92757
6	29905193	rs1632893	6	29672821	rs2894114	0.290363	0.92757
6	29905193	rs1632893	6	29673221	rs3094726	0.290363	0.92757
6	29905193	rs1632893	6	29674197	rs3116788	0.290363	0.92757
6	29905193	rs1632893	6	29674175	rs3116789	0.290363	0.92757
6	29905193	rs1632893	6	29673548	rs3116790	0.290363	0.92757
6	29905193	rs1632893	6	29673245	rs3116791	0.290363	0.92757
6	29905193	rs1632893	6	29673241	rs3116792	0.290363	0.92757
6	29905193	rs1632893	6	29673186	rs3116793	0.290363	0.92757
6	29905193	rs1632893	6	29672926	rs3116794	0.290363	0.92757
6	29905193	rs1632893	6	29672776	rs3116795	0.290363	0.92757
6	29905193	rs1632893	6	29672743	rs3116796	0.290363	0.92757
6	29905193	rs1632893	6	29673483	rs3131863	0.290363	0.92757
6	29905193	rs1632893	6	29679047	rs1610594	0.289268	0.927488
6	29905193	rs1632893	6	29679170	rs1610595	0.289268	0.927488
6	29905193	rs1632893	6	29681463	rs1610596	0.289268	0.927488
6	29905193	rs1632893	6	29681862	rs1610598	0.289268	0.927488
6	29905193	rs1632893	6	29681879	rs1610599	0.289268	0.927488
6	29905193	rs1632893	6	29679189	rs1610745	0.289268	0.927488
6	29905193	rs1632893	6	29681357	rs1610749	0.289268	0.927488
6	29905193	rs1632893	6	29679016	rs1611356	0.289268	0.927488
6	29905193	rs1632893	6	29679143	rs1611357	0.289268	0.927488
6	29905193	rs1632893	6	29679466	rs1611361	0.289268	0.927488
6	29905193	rs1632893	6	29679551	rs1611363	0.289268	0.927488
6	29905193	rs1632893	6	29679621	rs1611365	0.289268	0.927488
6	29905193	rs1632893	6	29679760	rs1611366	0.289268	0.927488
6	29905193	rs1632893	6	29679851	rs1611369	0.289268	0.927488
6	29905193	rs1632893	6	29679981	rs1611370	0.289268	0.927488
6	29905193	rs1632893	6	29680072	rs1611372	0.289268	0.927488
6	29905193	rs1632893	6	29680084	rs1611373	0.289268	0.927488
6	29905193	rs1632893	6	29680142	rs1611376	0.289268	0.927488
6	29905193	rs1632893	6	29680205	rs1611378	0.289268	0.927488
6	29905193	rs1632893	6	29680270	rs1611379	0.289268	0.927488
6	29905193	rs1632893	6	29680492	rs1611381	0.289268	0.927488
6	29905193	rs1632893	6	29680543	rs1611382	0.289268	0.927488
6	29905193	rs1632893	6	29680547	rs1611383	0.289268	0.927488
6	29905193	rs1632893	6	29680587	rs1611384	0.289268	0.927488
6	29905193	rs1632893	6	29680605	rs1611385	0.289268	0.927488
6	29905193	rs1632893	6	29680758	rs1611386	0.289268	0.927488
6	29905193	rs1632893	6	29680768	rs1611387	0.289268	0.927488
6	29905193	rs1632893	6	29680789	rs1611388	0.289268	0.927488
6	29905193	rs1632893	6	29680967	rs1611389	0.289268	0.927488
6	29905193	rs1632893	6	29682901	rs1627465	0.289268	0.927488
6	29905193	rs1632893	6	29682866	rs1627567	0.289268	0.927488
6	29905193	rs1632893	6	29682701	rs1629180	0.289268	0.927488
6	29905193	rs1632893	6	29683528	rs1632963	0.289268	0.927488
6	29905193	rs1632893	6	29682487	rs2517915	0.289268	0.927488
6	29905193	rs1632893	6	29682617	rs2524271	0.289268	0.927488
6	29905193	rs1632893	6	29682400	rs2524272	0.289268	0.927488
6	29905193	rs1632893	6	29680971	rs2524273	0.289268	0.927488
6	29905193	rs1632893	6	29680915	rs2524274	0.289268	0.927488
6	29905193	rs1632893	6	29682570	rs3129192	0.289268	0.927488
6	29905193	rs1632893	6	29681326	rs734257	0.289268	0.927488
6	29905193	rs1632893	6	29681317	rs734258	0.289268	0.927488
6	29905193	rs1632893	6	29681087	rs734260	0.289268	0.927488
6	29905193	rs1632893	6	29678470	rs1610592	0.289225	0.927418
6	29905193	rs1632893	6	29678520	rs1610593	0.289225	0.927418
6	29905193	rs1632893	6	29942293	rs3823359	0.288045	0.872464
6	29905193	rs1632893	6	29679434	rs1611360	0.287572	0.927259
6	29905193	rs1632893	6	29679799	rs1611367	0.287572	0.927259
6	29905193	rs1632893	6	29679801	rs1611368	0.287572	0.927259
6	29905193	rs1632893	6	29698661	rs1611349	0.287431	0.936187
6	29905193	rs1632893	6	29682542	rs3129191	0.287009	0.927183
6	29905193	rs1632893	6	29833128	rs2251892	0.278552	0.966944
6	29905193	rs1632893	6	30385198	rs3131110	0.27709	0.798628
6	29905193	rs1632893	6	29873356	rs1611536	0.277017	1
6	29905193	rs1632893	6	29872451	rs1611522	0.276093	1
6	29905193	rs1632893	6	29877574	rs6911762	0.276093	1
6	29905193	rs1632893	6	29875612	rs9259630	0.276093	1
6	29905193	rs1632893	6	29872957	rs1611527	0.275633	1
6	29905193	rs1632893	6	29873909	rs9259591	0.275633	1
6	29905193	rs1632893	6	29943688	rs2394251	0.27534	0.857047
6	29905193	rs1632893	6	29875305	rs2428528	0.275174	1
6	29905193	rs1632893	6	29872423	rs1611521	0.274716	1
6	29905193	rs1632893	6	29873050	rs1611528	0.274716	1
6	29905193	rs1632893	6	29874385	rs2428530	0.274716	1
6	29905193	rs1632893	6	29875821	rs3863206	0.274716	1
6	29905193	rs1632893	6	29875525	rs2428527	0.274258	1
6	29905193	rs1632893	6	29876176	rs2975026	0.274258	1
6	29905193	rs1632893	6	29874792	rs9259610	0.274258	1
6	29905193	rs1632893	6	29909033	rs9260078	0.27404	0.972257
6	29905193	rs1632893	6	29872821	rs1611526	0.272893	1
6	29905193	rs1632893	6	29874615	rs9259606	0.27244	1
6	29905193	rs1632893	6	29875458	rs9259628	0.27244	1
6	29905193	rs1632893	6	29832919	rs2975031	0.268983	0.977172
6	29905193	rs1632893	6	29876530	rs2524036	0.267963	1
6	29905193	rs1632893	6	29884646	rs1632919	0.267079	1
6	29905193	rs1632893	6	29885026	rs2517793	0.265761	1
6	29905193	rs1632893	6	29885042	rs431613	0.265761	1
6	29905193	rs1632893	6	29884796	rs1632918	0.264451	1
6	29905193	rs1632893	6	29884521	rs2905779	0.263583	1
6	29905193	rs1632893	6	30354303	rs2097775	0.263148	0.532684
6	29905193	rs1632893	6	29641329	rs61730330	0.26313	0.931202
6	29905193	rs1632893	6	29833541	rs3094165	0.260146	1
6	29905193	rs1632893	6	30564343	rs3130245	0.260096	0.779197
6	29905193	rs1632893	6	30484966	rs9262081	0.259902	0.784459
6	29905193	rs1632893	6	30711805	rs3094124	0.258599	0.75331
6	29905193	rs1632893	6	29923554	rs2571390	0.257537	0.971457
6	29905193	rs1632893	6	30528654	rs3130040	0.257242	0.777659
6	29905193	rs1632893	6	29546229	rs6922798	0.255684	0.900696
6	29905193	rs1632893	6	30541852	rs3132611	0.254618	0.770948
6	29905193	rs1632893	6	30628082	rs3130000	0.254077	0.781218
6	29905193	rs1632893	6	30433611	rs2524172	0.253735	0.545507
6	29905193	rs1632893	6	29697517	rs1736919	0.252893	0.927657
6	29905193	rs1632893	6	30685066	rs3132587	0.251229	0.779653
6	29905193	rs1632893	6	29704400	rs1736913	0.243139	0.969926
6	29905193	rs1632893	6	29670398	rs3129052	0.243022	0.964154
6	29905193	rs1632893	6	29670561	rs3131869	0.243022	0.964154
6	29905193	rs1632893	6	29670512	rs4711196	0.243022	0.964154
6	29905193	rs1632893	6	30071110	rs2240070	0.242334	0.750252
6	29905193	rs1632893	6	29909376	rs9260087	0.24217	0.970366
6	29905193	rs1632893	6	29909616	rs9260104	0.239756	0.970247
6	29905193	rs1632893	6	30073195	rs3132680	0.239384	0.734374
6	29905193	rs1632893	6	30657015	rs3094092	0.238382	0.745963
6	29905193	rs1632893	6	30599176	rs3094106	0.237631	0.527912
6	29905193	rs1632893	6	29906564	rs367077	0.235773	0.969993
6	29905193	rs1632893	6	29929536	rs9260707	0.235605	0.98572
6	29905193	rs1632893	6	29918099	rs2517713	0.235375	0.969958
6	29905193	rs1632893	6	29915330	rs2517722	0.235375	0.969958
6	29905193	rs1632893	6	29915268	rs2517723	0.235375	0.969958
6	29905193	rs1632893	6	29914950	rs2524037	0.235375	0.969958
6	29905193	rs1632893	6	29914315	rs2571383	0.235375	0.969958
6	29905193	rs1632893	6	29920536	rs2975042	0.235375	0.969958
6	29905193	rs1632893	6	29914500	rs396379	0.235375	0.969958
6	29905193	rs1632893	6	29916505	rs417162	0.235375	0.969958
6	29905193	rs1632893	6	29906049	rs2517731	0.234978	0.969924
6	29905193	rs1632893	6	29911538	rs2735111	0.234978	0.969924
6	29905193	rs1632893	6	29923580	rs2844810	0.234978	0.969924
6	29905193	rs1632893	6	29907755	rs366907	0.234978	0.969924
6	29905193	rs1632893	6	29906772	rs414215	0.234978	0.969924
6	29905193	rs1632893	6	29906512	rs428081	0.234978	0.969924
6	29905193	rs1632893	6	29907243	rs9260029	0.234978	0.969924
6	29905193	rs1632893	6	29908044	rs9260046	0.234978	0.969924
6	29905193	rs1632893	6	29908590	rs9260065	0.234978	0.969924
6	29905193	rs1632893	6	29908838	rs9260072	0.234978	0.969924
6	29905193	rs1632893	6	29908954	rs9260077	0.234978	0.969924
6	29905193	rs1632893	6	29909153	rs9260081	0.234978	0.969924
6	29905193	rs1632893	6	29909916	rs9260111	0.234978	0.969924
6	29905193	rs1632893	6	29910176	rs9260118	0.234978	0.969924
6	29905193	rs1632893	6	29910189	rs9260119	0.234978	0.969924
6	29905193	rs1632893	6	29737563	rs1737030	0.234719	0.98749
6	29905193	rs1632893	6	29914706	rs1961135	0.234582	0.96989
6	29905193	rs1632893	6	29918436	rs2508037	0.234582	0.96989
6	29905193	rs1632893	6	29914034	rs2523954	0.234582	0.96989
6	29905193	rs1632893	6	29918684	rs2916806	0.234582	0.96989
6	29905193	rs1632893	6	29918770	rs2916807	0.234582	0.96989
6	29905193	rs1632893	6	29920549	rs2916809	0.234582	0.96989
6	29905193	rs1632893	6	29918734	rs2975043	0.234582	0.96989
6	29905193	rs1632893	6	29914377	rs376646	0.234582	0.96989
6	29905193	rs1632893	6	29919141	rs9260429	0.234582	0.96989
6	29905193	rs1632893	6	29910027	rs9260115	0.234187	0.969855
6	29905193	rs1632893	6	29939182	rs113906032	0.233851	1
6	29905193	rs1632893	6	29917260	rs2517716	0.233398	0.969786
6	29905193	rs1632893	6	29922887	rs7763507	0.233026	0.969796
6	29905193	rs1632893	6	29918861	rs9260403	0.233026	0.969796
6	29905193	rs1632893	6	29918296	rs2517710	0.232264	0.969771
6	29905193	rs1632893	6	29922653	rs9260599	0.229547	0.969527
6	29905193	rs1632893	6	29919659	rs2517706	0.229183	0.969538
6	29905193	rs1632893	6	29920238	rs9260483	0.228821	0.969549
6	29905193	rs1632893	6	29806901	rs407238	0.227811	0.968961
6	29905193	rs1632893	6	30068610	rs6457150	0.226903	0.829575
6	29905193	rs1632893	6	29032262	rs3129803	0.225949	0.718671
6	29905193	rs1632893	6	30414011	rs1264510	0.225651	0.486117
6	29905193	rs1632893	6	30068149	rs9261401	0.224995	0.829027
6	29905193	rs1632893	6	29890271	rs451325	0.222028	1
6	29905193	rs1632893	6	30072625	rs3094136	0.221957	0.81902
6	29905193	rs1632893	6	29934109	rs2571405	0.221859	0.871099
6	29905193	rs1632893	6	29871719	rs2517863	0.221333	1
6	29905193	rs1632893	6	29834201	rsnone133	0.220987	1
6	29905193	rs1632893	6	29834782	rsnone136	0.220987	1
6	29905193	rs1632893	6	29834852	rsnone138	0.220987	1
6	29905193	rs1632893	6	29834865	rsnone139	0.220987	1
6	29905193	rs1632893	6	29835073	rsnone143	0.220987	1
6	29905193	rs1632893	6	29835111	rsnone144	0.220987	1
6	29905193	rs1632893	6	29835633	rsnone146	0.220987	1
6	29905193	rs1632893	6	29835834	rsnone147	0.220987	1
6	29905193	rs1632893	6	29835882	rsnone148	0.220987	1
6	29905193	rs1632893	6	29835927	rsnone149	0.220987	1
6	29905193	rs1632893	6	29835979	rsnone150	0.220987	1
6	29905193	rs1632893	6	29835987	rsnone151	0.220987	1
6	29905193	rs1632893	6	29836206	rsnone154	0.220987	1
6	29905193	rs1632893	6	29836259	rsnone155	0.220987	1
6	29905193	rs1632893	6	29836308	rsnone156	0.220987	1
6	29905193	rs1632893	6	29837703	rs2394224	0.220987	1
6	29905193	rs1632893	6	29838144	rs2394226	0.220987	1
6	29905193	rs1632893	6	29840937	rs2394227	0.220987	1
6	29905193	rs1632893	6	29840951	rs2394228	0.220987	1
6	29905193	rs1632893	6	29837720	rs2893988	0.220987	1
6	29905193	rs1632893	6	29837801	rs2893989	0.220987	1
6	29905193	rs1632893	6	29840943	rs2893991	0.220987	1
6	29905193	rs1632893	6	29840435	rs3094148	0.220987	1
6	29905193	rs1632893	6	29840296	rs3094149	0.220987	1
6	29905193	rs1632893	6	29839949	rs3094150	0.220987	1
6	29905193	rs1632893	6	29839307	rs3094151	0.220987	1
6	29905193	rs1632893	6	29839207	rs3094152	0.220987	1
6	29905193	rs1632893	6	29838880	rs3094153	0.220987	1
6	29905193	rs1632893	6	29838828	rs3094154	0.220987	1
6	29905193	rs1632893	6	29833847	rs3094164	0.220987	1
6	29905193	rs1632893	6	29839816	rs3094654	0.220987	1
6	29905193	rs1632893	6	29839667	rs3094655	0.220987	1
6	29905193	rs1632893	6	29842879	rs3115619	0.220987	1
6	29905193	rs1632893	6	29842729	rs3115620	0.220987	1
6	29905193	rs1632893	6	29840153	rs3115622	0.220987	1
6	29905193	rs1632893	6	29842783	rs3128886	0.220987	1
6	29905193	rs1632893	6	29840838	rs3128890	0.220987	1
6	29905193	rs1632893	6	29840220	rs3128891	0.220987	1
6	29905193	rs1632893	6	29839997	rs3128892	0.220987	1
6	29905193	rs1632893	6	29839902	rs3128893	0.220987	1
6	29905193	rs1632893	6	29839360	rs3128894	0.220987	1
6	29905193	rs1632893	6	29839273	rs3128895	0.220987	1
6	29905193	rs1632893	6	29837036	rs3128897	0.220987	1
6	29905193	rs1632893	6	29833877	rs3128899	0.220987	1
6	29905193	rs1632893	6	29841544	rs3129007	0.220987	1
6	29905193	rs1632893	6	29840510	rs3129008	0.220987	1
6	29905193	rs1632893	6	29838809	rs3129009	0.220987	1
6	29905193	rs1632893	6	29838804	rs3129010	0.220987	1
6	29905193	rs1632893	6	29841636	rs3132708	0.220987	1
6	29905193	rs1632893	6	29841456	rs3132709	0.220987	1
6	29905193	rs1632893	6	29841400	rs3132710	0.220987	1
6	29905193	rs1632893	6	29841021	rs3132712	0.220987	1
6	29905193	rs1632893	6	29840648	rs3132714	0.220987	1
6	29905193	rs1632893	6	29840484	rs3132715	0.220987	1
6	29905193	rs1632893	6	29839320	rs3132716	0.220987	1
6	29905193	rs1632893	6	29838903	rs3132717	0.220987	1
6	29905193	rs1632893	6	29836577	rs3132718	0.220987	1
6	29905193	rs1632893	6	29837858	rs3873264	0.220987	1
6	29905193	rs1632893	6	29837395	rs9258892	0.220987	1
6	29905193	rs1632893	6	29837464	rs9258894	0.220987	1
6	29905193	rs1632893	6	29837620	rs9258902	0.220987	1
6	29905193	rs1632893	6	29838185	rs9258912	0.220987	1
6	29905193	rs1632893	6	29838243	rs9258913	0.220987	1
6	29905193	rs1632893	6	29838320	rs9258914	0.220987	1
6	29905193	rs1632893	6	29838346	rs9258915	0.220987	1
6	29905193	rs1632893	6	29839381	rs9258940	0.220987	1
6	29905193	rs1632893	6	29840382	rs9258966	0.220987	1
6	29905193	rs1632893	6	29841719	rs9258993	0.220987	1
6	29905193	rs1632893	6	29841722	rs9258994	0.220987	1
6	29905193	rs1632893	6	29841801	rs9258995	0.220987	1
6	29905193	rs1632893	6	29841909	rs9258996	0.220987	1
6	29905193	rs1632893	6	29841915	rs9258997	0.220987	1
6	29905193	rs1632893	6	29842016	rs9258999	0.220987	1
6	29905193	rs1632893	6	29842117	rs9259002	0.220987	1
6	29905193	rs1632893	6	29842342	rs9259010	0.220987	1
6	29905193	rs1632893	6	29850856	rs9259117	0.220987	1
6	29905193	rs1632893	6	30434999	rs2516670	0.220735	0.482537
6	29905193	rs1632893	6	29850539	rs3094649	0.220641	1
6	29905193	rs1632893	6	29849982	rs3115615	0.220641	1
6	29905193	rs1632893	6	29850088	rs3132704	0.220641	1
6	29905193	rs1632893	6	29849883	rs3132705	0.220641	1
6	29905193	rs1632893	6	29837214	rs9258884	0.220296	1
6	29905193	rs1632893	6	29837504	rs9258896	0.220296	1
6	29905193	rs1632893	6	29850727	rs9259113	0.219952	1
6	29905193	rs1632893	6	29843430	rs9259034	0.219265	1
6	29905193	rs1632893	6	29924728	rs892666	0.218909	0.986735
6	29905193	rs1632893	6	29940488	rs5009448	0.218464	0.864408
6	29905193	rs1632893	6	29834061	rsnone132	0.218239	1
6	29905193	rs1632893	6	29838403	rs9258917	0.217559	1
6	29905193	rs1632893	6	29850329	rs3132702	0.216544	1
6	29905193	rs1632893	6	29838099	rsnone161	0.216206	1
6	29905193	rs1632893	6	29837142	rs9258881	0.214864	1
6	29905193	rs1632893	6	29922391	rs9260579	0.214233	0.974605
6	29905193	rs1632893	6	29972083	rs112112975	0.213458	0.955403
6	29905193	rs1632893	6	29837108	rs3094156	0.212869	1
6	29905193	rs1632893	6	29837119	rs3094155	0.21188	1
6	29905193	rs1632893	6	29915887	rs2517720	0.210964	0.967901
6	29905193	rs1632893	6	30382328	rs1264543	0.210872	0.565747
6	29905193	rs1632893	6	29713465	rs1633089	0.209671	0.947553
6	29905193	rs1632893	6	29719521	rs1610622	0.209308	0.947485
6	29905193	rs1632893	6	29718383	rs1610733	0.209308	0.947485
6	29905193	rs1632893	6	29718401	rs1610734	0.209308	0.947485
6	29905193	rs1632893	6	29718544	rs1610736	0.209308	0.947485
6	29905193	rs1632893	6	29715062	rs1622228	0.209308	0.947485
6	29905193	rs1632893	6	29714965	rs1623122	0.209308	0.947485
6	29905193	rs1632893	6	29717826	rs1633080	0.209308	0.947485
6	29905193	rs1632893	6	29716300	rs1633084	0.209308	0.947485
6	29905193	rs1632893	6	29715997	rs1633085	0.209308	0.947485
6	29905193	rs1632893	6	29717811	rs1737083	0.209308	0.947485
6	29905193	rs1632893	6	29719561	rs909728	0.209308	0.947485
6	29905193	rs1632893	6	29842977	rs3115618	0.20927	1
6	29905193	rs1632893	6	29921773	rs9260555	0.209111	0.974284
6	29905193	rs1632893	6	29716390	rs1737085	0.208946	0.947417
6	29905193	rs1632893	6	29908649	rs9260067	0.207583	0.967681
6	29905193	rs1632893	6	29730002	rs1611282	0.207485	0.967454
6	29905193	rs1632893	6	29730848	rs1611284	0.206511	0.967449
6	29905193	rs1632893	6	29841702	rs1611653	0.20638	1
6	29905193	rs1632893	6	29922421	rs9260581	0.204448	0.973944
6	29905193	rs1632893	6	29832019	rs115196869	0.202377	1
6	29905193	rs1632893	6	29905121	rs9259992	0.201979	1
6	29905193	rs1632893	6	30335350	rs2057726	0.199525	0.569965
6	29905193	rs1632893	6	29921822	rs9260559	0.198922	0.973455
6	29905193	rs1632893	6	29906691	rs2860580	0.197681	0.96666
6	29905193	rs1632893	6	29939240	rs2523966	0.195311	0.978828
6	29905193	rs1632893	6	29818000	rs3094178	0.194437	0.985681
6	29905193	rs1632893	6	29921220	rs9260530	0.194232	0.973119
6	29905193	rs1632893	6	29834449	rsnone134	0.192746	0.964913
6	29905193	rs1632893	6	30140913	rs2844787	0.190518	0.637654
6	29905193	rs1632893	6	29688501	rs2517910	0.190283	0.946196
6	29905193	rs1632893	6	29818021	rs3115628	0.189067	0.985448
6	29905193	rs1632893	6	29918917	rs9260408	0.186683	0.965086
6	29905193	rs1632893	6	29911419	rs2735112	0.186162	0.971891
6	29905193	rs1632893	6	30430482	rs2516676	0.185166	0.45034
6	29905193	rs1632893	6	29937833	rs2256543	0.183629	0.977858
6	29905193	rs1632893	6	30651587	rs3129996	0.181877	0.571165
6	29905193	rs1632893	6	29633019	rs2535253	0.180627	0.903374
6	29905193	rs1632893	6	29748394	rs1611232	0.179936	0.985027
6	29905193	rs1632893	6	29660674	rs3131893	0.179801	0.89778
6	29905193	rs1632893	6	30405956	rs1264521	0.178106	0.444546
6	29905193	rs1632893	6	30065298	rs9261395	0.177998	0.804943
6	29905193	rs1632893	6	30055377	rs6904455	0.176548	0.804333
6	29905193	rs1632893	6	29817106	rsnone92	0.176508	0.970437
6	29905193	rs1632893	6	29799269	rs1611141	0.176278	0.949361
6	29905193	rs1632893	6	30054757	rs2057728	0.174722	0.80349
6	29905193	rs1632893	6	30405926	rs1264522	0.17435	0.442668
6	29905193	rs1632893	6	30420187	rs2524199	0.173763	0.444744
6	29905193	rs1632893	6	29711362	rs760145	0.173667	0.940865
6	29905193	rs1632893	6	29780740	rs885936	0.173436	0.992197
6	29905193	rs1632893	6	29702709	rs2248927	0.173246	0.977561
6	29905193	rs1632893	6	29705507	rs2517942	0.173246	0.977561
6	29905193	rs1632893	6	29703433	rs2517945	0.173246	0.977561
6	29905193	rs1632893	6	29705810	rs2523392	0.173246	0.977561
6	29905193	rs1632893	6	29704673	rs2523394	0.173246	0.977561
6	29905193	rs1632893	6	29700500	rs2523398	0.172702	0.9775
6	29905193	rs1632893	6	29700079	rs2523399	0.172702	0.9775
6	29905193	rs1632893	6	29699784	rs2523400	0.172702	0.9775
6	29905193	rs1632893	6	29700615	rs2735054	0.172702	0.9775
6	29905193	rs1632893	6	29708978	rs2844847	0.172468	0.977576
6	29905193	rs1632893	6	29699448	rs2735055	0.172431	0.977469
6	29905193	rs1632893	6	29648468	rs3129057	0.172408	0.900658
6	29905193	rs1632893	6	29648941	rs416571	0.172408	0.900658
6	29905193	rs1632893	6	29649547	rs385492	0.171448	0.90024
6	29905193	rs1632893	6	29796103	rs1626038	0.171138	0.948333
6	29905193	rs1632893	6	29796115	rs1736927	0.171138	0.948333
6	29905193	rs1632893	6	29795253	rs1632943	0.170567	0.94819
6	29905193	rs1632893	6	29795145	rs1736932	0.170567	0.94819
6	29905193	rs1632893	6	29662913	rs3116808	0.170431	0.894088
6	29905193	rs1632893	6	29798749	rs1063320	0.170282	0.948118
6	29905193	rs1632893	6	29796257	rs1625035	0.170282	0.948118
6	29905193	rs1632893	6	29798617	rs1710	0.170282	0.948118
6	29905193	rs1632893	6	29798459	rs915668	0.170282	0.948118
6	29905193	rs1632893	6	29798425	rs915669	0.170282	0.948118
6	29905193	rs1632893	6	29784876	rsnone22	0.170239	0.947998
6	29905193	rs1632893	6	29785030	rsnone23	0.170239	0.947998
6	29905193	rs1632893	6	29784514	rs1625361	0.170239	0.947998
6	29905193	rs1632893	6	29661355	rs2394658	0.17011	0.893941
6	29905193	rs1632893	6	29661456	rs2894113	0.17011	0.893941
6	29905193	rs1632893	6	29662374	rs3094736	0.17011	0.893941
6	29905193	rs1632893	6	29661943	rs3116809	0.17011	0.893941
6	29905193	rs1632893	6	29661894	rs3116810	0.17011	0.893941
6	29905193	rs1632893	6	29659133	rs3117317	0.17011	0.893941
6	29905193	rs1632893	6	29660077	rs427236	0.17011	0.893941
6	29905193	rs1632893	6	29785138	rsnone25	0.169998	0.948047
6	29905193	rs1632893	6	29787174	rsnone35	0.169998	0.948047
6	29905193	rs1632893	6	29787258	rsnone37	0.169998	0.948047
6	29905193	rs1632893	6	29787903	rsnone39	0.169998	0.948047
6	29905193	rs1632893	6	29790878	rsnone45	0.169998	0.948047
6	29905193	rs1632893	6	29797696	rs1130363	0.169998	0.948047
6	29905193	rs1632893	6	29788997	rs1610676	0.169998	0.948047
6	29905193	rs1632893	6	29789190	rs1610678	0.169998	0.948047
6	29905193	rs1632893	6	29789999	rs1611149	0.169998	0.948047
6	29905193	rs1632893	6	29792011	rs1611164	0.169998	0.948047
6	29905193	rs1632893	6	29792114	rs1611165	0.169998	0.948047
6	29905193	rs1632893	6	29795768	rs1629329	0.169998	0.948047
6	29905193	rs1632893	6	29796640	rs1632942	0.169998	0.948047
6	29905193	rs1632893	6	29794049	rs1632948	0.169998	0.948047
6	29905193	rs1632893	6	29786487	rs1633053	0.169998	0.948047
6	29905193	rs1632893	6	29785513	rs1633077	0.169998	0.948047
6	29905193	rs1632893	6	29797173	rs1736920	0.169998	0.948047
6	29905193	rs1632893	6	29794443	rs1736935	0.169998	0.948047
6	29905193	rs1632893	6	29793362	rs1736940	0.169998	0.948047
6	29905193	rs1632893	6	29786432	rs1736947	0.169998	0.948047
6	29905193	rs1632893	6	29785594	rs2735027	0.169998	0.948047
6	29905193	rs1632893	6	29832966	rs2975030	0.169971	0.955913
6	29905193	rs1632893	6	30160055	rs2284165	0.169498	0.565743
6	29905193	rs1632893	6	29732590	rs1737063	0.167378	0.953632
6	29905193	rs1632893	6	29732595	rs1737062	0.166825	0.953496
6	29905193	rs1632893	6	29547465	rs113663086	0.166179	0.912611
6	29905193	rs1632893	6	29548775	rs6936331	0.166179	0.912611
6	29905193	rs1632893	6	29920422	rs9260492	0.166001	0.962694
6	29905193	rs1632893	6	29923503	rs2571389	0.165734	0.962644
6	29905193	rs1632893	6	29592532	rs112092209	0.165489	0.89798
6	29905193	rs1632893	6	29919779	rs7747253	0.165468	0.962594
6	29905193	rs1632893	6	29918887	rs9260405	0.165468	0.962594
6	29905193	rs1632893	6	29920713	rs9260500	0.165468	0.962594
6	29905193	rs1632893	6	30073847	rs2844795	0.165244	0.730741
6	29905193	rs1632893	6	29552891	rs75475328	0.164155	0.598192
6	29905193	rs1632893	6	29923023	rs7767668	0.16048	0.961613
6	29905193	rs1632893	6	29836741	rs1611637	0.16033	1
6	29905193	rs1632893	6	30134330	rs9261537	0.160312	0.579362
6	29905193	rs1632893	6	30044388	rs3132682	0.160221	0.814559
6	29905193	rs1632893	6	29664177	rs3116807	0.160213	0.89611
6	29905193	rs1632893	6	29664648	rs3131885	0.159401	0.889047
6	29905193	rs1632893	6	29699055	rsnone4	0.159205	0.968615
6	29905193	rs1632893	6	29726550	rs1633059	0.159104	0.943194
6	29905193	rs1632893	6	29919109	rs9260426	0.158583	0.968893
6	29905193	rs1632893	6	29603512	rs111508444	0.15697	0.546082
6	29905193	rs1632893	6	30062133	rs2394736	0.152261	0.790256
6	29905193	rs1632893	6	30063368	rs6457144	0.152261	0.790256
6	29905193	rs1632893	6	30055643	rs6909253	0.152261	0.790256
6	29905193	rs1632893	6	30055799	rs6909437	0.152261	0.790256
6	29905193	rs1632893	6	30332146	rs3094055	0.15049	0.503943
6	29905193	rs1632893	6	30575603	rs1264420	0.149929	0.503613
6	29905193	rs1632893	6	29944004	rs2245961	0.149863	0.842969
6	29905193	rs1632893	6	30047965	rs7382061	0.149674	0.783514
6	29905193	rs1632893	6	29929073	rs2517690	0.148354	0.990954
6	29905193	rs1632893	6	29932380	rs2571402	0.148354	0.990954
6	29905193	rs1632893	6	29928575	rs378337	0.148354	0.990954
6	29905193	rs1632893	6	29928270	rs437464	0.148354	0.990954
6	29905193	rs1632893	6	29931799	rs4628142	0.14813	0.990939
6	29905193	rs1632893	6	30348042	rs1245218	0.1479	0.499588
6	29905193	rs1632893	6	29606794	rs3131857	0.147769	0.926907
6	29905193	rs1632893	6	29555681	rs3095275	0.147433	0.390638
6	29905193	rs1632893	6	30064562	rs9261394	0.147316	0.786706
6	29905193	rs1632893	6	30365320	rs1264569	0.146994	0.493221
6	29905193	rs1632893	6	29922215	rs5027914	0.146082	0.967402
6	29905193	rs1632893	6	30323895	rs3130378	0.143845	0.507569
6	29905193	rs1632893	6	29745439	rs2394685	0.143692	0.965175
6	29905193	rs1632893	6	29663407	rs3129091	0.143346	0.881185
6	29905193	rs1632893	6	30069982	rs1111180	0.142723	0.794234
6	29905193	rs1632893	6	29781049	rs1611182	0.142415	0.981774
6	29905193	rs1632893	6	29944314	rs2844803	0.140832	0.964788
6	29905193	rs1632893	6	30335554	rs3129808	0.140052	0.499662
6	29905193	rs1632893	6	30337916	rs3129811	0.140052	0.499662
6	29905193	rs1632893	6	30325531	rs3130379	0.140052	0.499662
6	29905193	rs1632893	6	30092707	rs1419675	0.139863	0.616597
6	29905193	rs1632893	6	29799354	rs1611144	0.139787	0.948439
6	29905193	rs1632893	6	29990708	rs3132684	0.139097	0.822866
6	29905193	rs1632893	6	29672941	rs2394661	0.139017	0.940915
6	29905193	rs1632893	6	29933439	rs2844806	0.138722	0.862928
6	29905193	rs1632893	6	30041559	rs9261301	0.138542	0.811762
6	29905193	rs1632893	6	29893848	rs2517777	0.13843	1
6	29905193	rs1632893	6	29893195	rs1056241	0.138225	1
6	29905193	rs1632893	6	30455920	rs1264459	0.13762	0.415638
6	29905193	rs1632893	6	30339564	rs3130361	0.137593	0.495256
6	29905193	rs1632893	6	29932007	rs2252963	0.137176	0.990317
6	29905193	rs1632893	6	29932330	rs2517681	0.137176	0.990317
6	29905193	rs1632893	6	29942983	rs378971	0.136528	0.964122
6	29905193	rs1632893	6	29796152	rs1625907	0.136	0.947388
6	29905193	rs1632893	6	29795136	rs1736933	0.135549	0.947222
6	29905193	rs1632893	6	29791256	rs1610679	0.135325	0.947139
6	29905193	rs1632893	6	29795993	rs1130355	0.1351	0.947056
6	29905193	rs1632893	6	29795421	rs1233333	0.1351	0.947056
6	29905193	rs1632893	6	29789171	rs1610677	0.1351	0.947056
6	29905193	rs1632893	6	29791493	rs1610680	0.1351	0.947056
6	29905193	rs1632893	6	29791220	rs1611157	0.1351	0.947056
6	29905193	rs1632893	6	29791736	rs1611160	0.1351	0.947056
6	29905193	rs1632893	6	29796306	rs1624337	0.1351	0.947056
6	29905193	rs1632893	6	29795657	rs1630185	0.1351	0.947056
6	29905193	rs1632893	6	29795636	rs1630223	0.1351	0.947056
6	29905193	rs1632893	6	29798039	rs1632932	0.1351	0.947056
6	29905193	rs1632893	6	29797933	rs1632933	0.1351	0.947056
6	29905193	rs1632893	6	29797899	rs1632934	0.1351	0.947056
6	29905193	rs1632893	6	29797553	rs1632937	0.1351	0.947056
6	29905193	rs1632893	6	29796986	rs1632938	0.1351	0.947056
6	29905193	rs1632893	6	29796935	rs1632939	0.1351	0.947056
6	29905193	rs1632893	6	29794989	rs1632944	0.1351	0.947056
6	29905193	rs1632893	6	29794860	rs1632946	0.1351	0.947056
6	29905193	rs1632893	6	29794658	rs1632947	0.1351	0.947056
6	29905193	rs1632893	6	29792958	rs1632951	0.1351	0.947056
6	29905193	rs1632893	6	29797951	rs1736912	0.1351	0.947056
6	29905193	rs1632893	6	29796838	rs1736923	0.1351	0.947056
6	29905193	rs1632893	6	29794906	rs2249863	0.1351	0.947056
6	29905193	rs1632893	6	29794933	rs2735022	0.1351	0.947056
6	29905193	rs1632893	6	29794956	rs35674592	0.1351	0.947056
6	29905193	rs1632893	6	29796685	rs1632941	0.134925	0.947144
6	29905193	rs1632893	6	29676823	rs7762253	0.134454	0.955353
6	29905193	rs1632893	6	29909840	rs2734904	0.134329	0.964867
6	29905193	rs1632893	6	29609951	rs1233372	0.133554	0.884504
6	29905193	rs1632893	6	29910276	rs41560714	0.133005	1
6	29905193	rs1632893	6	29665228	rs9258051	0.132745	0.943652
6	29905193	rs1632893	6	29910358	rs1143146	0.132416	0.964378
6	29905193	rs1632893	6	29785893	rsnone28	0.132338	0.938717
6	29905193	rs1632893	6	29937740	rs2256539	0.131621	0.846936
6	29905193	rs1632893	6	29909372	rs9260086	0.131397	0.964223
6	29905193	rs1632893	6	29794317	rs1736936	0.131315	0.946239
6	29905193	rs1632893	6	29793590	rs1736938	0.131315	0.946239
6	29905193	rs1632893	6	29909559	rs9260101	0.131187	0.964167
6	29905193	rs1632893	6	29915751	rs2735096	0.129265	0.972072
6	29905193	rs1632893	6	29784192	rs1633097	0.128762	0.937688
6	29905193	rs1632893	6	30912337	rs2844703	0.128697	0.624608
6	29905193	rs1632893	6	29784640	rsnone20	0.128385	0.937703
6	29905193	rs1632893	6	29913067	rs3823342	0.127412	1
6	29905193	rs1632893	6	29720997	rs1610624	0.126969	0.941543
6	29905193	rs1632893	6	29721738	rs1611296	0.126969	0.941543
6	29905193	rs1632893	6	29725724	rs1625695	0.126969	0.941543
6	29905193	rs1632893	6	29725321	rs1737076	0.126969	0.941543
6	29905193	rs1632893	6	29724939	rs1737078	0.126969	0.941543
6	29905193	rs1632893	6	29723979	rs1737080	0.126969	0.941543
6	29905193	rs1632893	6	30904272	rs2844649	0.126755	0.617126
6	29905193	rs1632893	6	30872573	rs3131922	0.126755	0.617126
6	29905193	rs1632893	6	30861729	rs3132572	0.126755	0.617126
6	29905193	rs1632893	6	29487968	rs12210150	0.126706	0.35658
6	29905193	rs1632893	6	29731856	rs1633044	0.126694	0.941218
6	29905193	rs1632893	6	30075864	rs2023472	0.123208	0.729249
6	29905193	rs1632893	6	29714060	rs1633087	0.122524	0.9401
6	29905193	rs1632893	6	29713273	rs1633090	0.122524	0.9401
6	29905193	rs1632893	6	29714413	rs1737086	0.122524	0.9401
6	29905193	rs1632893	6	29715762	rs1633086	0.122105	0.939882
6	29905193	rs1632893	6	29716901	rs1633081	0.121896	0.939772
6	29905193	rs1632893	6	29716847	rs1633082	0.121896	0.939772
6	29905193	rs1632893	6	29716589	rs1633083	0.121896	0.939772
6	29905193	rs1632893	6	29717902	rs1737082	0.121687	0.939662
6	29905193	rs1632893	6	29718094	rs733839	0.121687	0.939662
6	29905193	rs1632893	6	29931940	rs2252960	0.121567	0.989184
6	29905193	rs1632893	6	30278310	rs112856958	0.121417	0.743724
6	29905193	rs1632893	6	30902533	rs2844650	0.121133	0.595412
6	29905193	rs1632893	6	29833253	rs2734975	0.120962	1
6	29905193	rs1632893	6	30366076	rs1264568	0.120772	0.468884
6	29905193	rs1632893	6	30914751	rs2517451	0.120514	0.599093
6	29905193	rs1632893	6	30105743	rs2107202	0.119773	0.563129
6	29905193	rs1632893	6	29927611	rs2517696	0.119577	0.989099
6	29905193	rs1632893	6	29926597	rs1632994	0.119394	0.989078
6	29905193	rs1632893	6	29930466	rs2523934	0.119394	0.989078
6	29905193	rs1632893	6	29928137	rs441808	0.119394	0.989078
6	29905193	rs1632893	6	29677787	rs7767671	0.11903	0.933485
6	29905193	rs1632893	6	30367746	rs1579221	0.118729	0.46759
6	29905193	rs1632893	6	29798140	rs915667	0.118716	0.94057
6	29905193	rs1632893	6	29938674	rs2517670	0.118116	0.836812
6	29905193	rs1632893	6	29940260	rs2523957	0.118116	0.836812
6	29905193	rs1632893	6	29939148	rs2523968	0.118116	0.836812
6	29905193	rs1632893	6	29938932	rs2735079	0.118116	0.836812
6	29905193	rs1632893	6	29938853	rs2735080	0.118116	0.836812
6	29905193	rs1632893	6	29939885	rs380924	0.118116	0.836812
6	29905193	rs1632893	6	29939852	rs435766	0.118116	0.836812
6	29905193	rs1632893	6	29941857	rs2523948	0.117836	0.830829
6	29905193	rs1632893	6	29842444	rs1611657	0.117766	1
6	29905193	rs1632893	6	29833664	rs2844824	0.117766	1
6	29905193	rs1632893	6	29849687	rs2734959	0.117591	1
6	29905193	rs1632893	6	29940750	rs2256919	0.117487	0.83084
6	29905193	rs1632893	6	29823729	rsnone98	0.117018	0.958342
6	29905193	rs1632893	6	29823782	rsnone99	0.117018	0.958342
6	29905193	rs1632893	6	29823819	rsnone101	0.117018	0.958342
6	29905193	rs1632893	6	29823994	rsnone102	0.117018	0.958342
6	29905193	rs1632893	6	29824059	rsnone103	0.117018	0.958342
6	29905193	rs1632893	6	29824904	rsnone109	0.117018	0.958342
6	29905193	rs1632893	6	29825109	rsnone111	0.117018	0.958342
6	29905193	rs1632893	6	29825239	rsnone112	0.117018	0.958342
6	29905193	rs1632893	6	29825551	rsnone115	0.117018	0.958342
6	29905193	rs1632893	6	29825846	rsnone117	0.117018	0.958342
6	29905193	rs1632893	6	29826011	rsnone119	0.117018	0.958342
6	29905193	rs1632893	6	29826066	rsnone120	0.117018	0.958342
6	29905193	rs1632893	6	29826488	rsnone122	0.117018	0.958342
6	29905193	rs1632893	6	29826810	rsnone125	0.117018	0.958342
6	29905193	rs1632893	6	29826962	rsnone127	0.117018	0.958342
6	29905193	rs1632893	6	29831351	rs1362091	0.117018	0.958342
6	29905193	rs1632893	6	29825284	rs1611671	0.117018	0.958342
6	29905193	rs1632893	6	29827753	rs1611699	0.117018	0.958342
6	29905193	rs1632893	6	29827788	rs1611700	0.117018	0.958342
6	29905193	rs1632893	6	29828493	rs1611705	0.117018	0.958342
6	29905193	rs1632893	6	29828669	rs1611707	0.117018	0.958342
6	29905193	rs1632893	6	29828744	rs1611708	0.117018	0.958342
6	29905193	rs1632893	6	29828886	rs1611709	0.117018	0.958342
6	29905193	rs1632893	6	29828916	rs1611710	0.117018	0.958342
6	29905193	rs1632893	6	29829108	rs1611711	0.117018	0.958342
6	29905193	rs1632893	6	29829577	rs1611717	0.117018	0.958342
6	29905193	rs1632893	6	29829994	rs1611720	0.117018	0.958342
6	29905193	rs1632893	6	29830570	rs1611724	0.117018	0.958342
6	29905193	rs1632893	6	29830800	rs1611728	0.117018	0.958342
6	29905193	rs1632893	6	29830823	rs1611729	0.117018	0.958342
6	29905193	rs1632893	6	29831008	rs1611732	0.117018	0.958342
6	29905193	rs1632893	6	29831571	rs1611737	0.117018	0.958342
6	29905193	rs1632893	6	29831798	rs1611739	0.117018	0.958342
6	29905193	rs1632893	6	29832043	rs1611742	0.117018	0.958342
6	29905193	rs1632893	6	29832046	rs1611743	0.117018	0.958342
6	29905193	rs1632893	6	29821402	rs2247720	0.117018	0.958342
6	29905193	rs1632893	6	29823027	rs2428510	0.117018	0.958342
6	29905193	rs1632893	6	29825275	rs2517847	0.117018	0.958342
6	29905193	rs1632893	6	29823296	rs2517854	0.117018	0.958342
6	29905193	rs1632893	6	29821204	rs2517864	0.117018	0.958342
6	29905193	rs1632893	6	29820717	rs2523756	0.117018	0.958342
6	29905193	rs1632893	6	29823161	rs2734979	0.117018	0.958342
6	29905193	rs1632893	6	29823319	rs2844826	0.117018	0.958342
6	29905193	rs1632893	6	29822954	rs3094174	0.117018	0.958342
6	29905193	rs1632893	6	29822923	rs3094175	0.117018	0.958342
6	29905193	rs1632893	6	29821269	rs3094177	0.117018	0.958342
6	29905193	rs1632893	6	29831058	rs765649	0.117018	0.958342
6	29905193	rs1632893	6	29822189	rs9258646	0.117018	0.958342
6	29905193	rs1632893	6	29822241	rs9258648	0.117018	0.958342
6	29905193	rs1632893	6	29822242	rs9258649	0.117018	0.958342
6	29905193	rs1632893	6	29822301	rs9258650	0.117018	0.958342
6	29905193	rs1632893	6	29822355	rs9258651	0.117018	0.958342
6	29905193	rs1632893	6	29824287	rs9258689	0.117018	0.958342
6	29905193	rs1632893	6	29824497	rs9258692	0.117018	0.958342
6	29905193	rs1632893	6	29824742	rs9258702	0.117018	0.958342
6	29905193	rs1632893	6	29830660	rs9258772	0.117018	0.958342
6	29905193	rs1632893	6	29830768	rs9258777	0.117018	0.958342
6	29905193	rs1632893	6	29792575	rsnone48	0.116846	0.959061
6	29905193	rs1632893	6	29825414	rs1611672	0.116826	0.958265
6	29905193	rs1632893	6	29819909	rs2508053	0.116826	0.958265
6	29905193	rs1632893	6	29782027	rs1610706	0.116059	0.931364
6	29905193	rs1632893	6	29677249	rs3871467	0.115544	0.949471
6	29905193	rs1632893	6	29673818	rs4248137	0.115544	0.949471
6	29905193	rs1632893	6	29673929	rs4248138	0.115544	0.949471
6	29905193	rs1632893	6	29676537	rs6457009	0.115544	0.949471
6	29905193	rs1632893	6	29824160	rs9258682	0.115386	0.958007
6	29905193	rs1632893	6	29683944	rs2517912	0.115352	0.949382
6	29905193	rs1632893	6	29682889	rs2735062	0.115352	0.949382
6	29905193	rs1632893	6	29825489	rs1611676	0.114395	0.95743
6	29905193	rs1632893	6	29824092	rsnone104	0.114238	0.958192
6	29905193	rs1632893	6	29824096	rsnone105	0.114238	0.958192
6	29905193	rs1632893	6	29143451	rs28757219	0.113992	0.394276
6	29905193	rs1632893	6	29896680	rs2517754	0.113626	1
6	29905193	rs1632893	6	30766204	rs3129987	0.113277	0.402059
6	29905193	rs1632893	6	29783822	rsnone18	0.113206	0.930116
6	29905193	rs1632893	6	30272417	rs261945	0.113067	0.563733
6	29905193	rs1632893	6	29783382	rsnone15	0.113008	0.929994
6	29905193	rs1632893	6	29081161	rs3129106	0.112917	0.396848
6	29905193	rs1632893	6	29785384	rsnone27	0.112646	0.988273
6	29905193	rs1632893	6	29785235	rs1619379	0.112646	0.988273
6	29905193	rs1632893	6	29782010	rs1610705	0.112557	0.930198
6	29905193	rs1632893	6	29782690	rs1736956	0.112557	0.930198
6	29905193	rs1632893	6	29819648	rs3880454	0.111357	0.956629
6	29905193	rs1632893	6	30074028	rs9261407	0.110782	0.38059
6	29905193	rs1632893	6	30023868	rs3869070	0.110705	0.798081
6	29905193	rs1632893	6	29928649	rs2428521	0.110306	0.98823
6	29905193	rs1632893	6	29929253	rs2517689	0.110306	0.98823
6	29905193	rs1632893	6	29929055	rs2517691	0.110306	0.98823
6	29905193	rs1632893	6	29928826	rs2517692	0.110306	0.98823
6	29905193	rs1632893	6	29930451	rs2844807	0.110306	0.98823
6	29905193	rs1632893	6	29928628	rs2904757	0.110306	0.98823
6	29905193	rs1632893	6	29928407	rs437289	0.110306	0.98823
6	29905193	rs1632893	6	29928196	rs446787	0.110306	0.98823
6	29905193	rs1632893	6	29722005	rs182978364	0.109517	1
6	29905193	rs1632893	6	29963065	rs6457121	0.108205	0.800335
6	29905193	rs1632893	6	29964363	rs9261006	0.108205	0.800335
6	29905193	rs1632893	6	29949821	rs2394255	0.107961	0.800029
6	29905193	rs1632893	6	29951928	rs3873293	0.107961	0.800029
6	29905193	rs1632893	6	29950833	rs3891158	0.107961	0.800029
6	29905193	rs1632893	6	29957078	rs6457120	0.107717	0.799722
6	29905193	rs1632893	6	29917673	rs2975044	0.107178	1
6	29905193	rs1632893	6	29665380	rs9258053	0.106858	0.943391
6	29905193	rs1632893	6	29932536	rs9501312	0.106739	1
6	29905193	rs1632893	6	29666005	rs3116806	0.106673	0.943277
6	29905193	rs1632893	6	29666402	rs3129078	0.106673	0.943277
6	29905193	rs1632893	6	29666220	rs3129080	0.106673	0.943277
6	29905193	rs1632893	6	29664749	rs3129083	0.106673	0.943277
6	29905193	rs1632893	6	29665438	rs3131880	0.106673	0.943277
6	29905193	rs1632893	6	29664452	rs3131886	0.106673	0.943277
6	29905193	rs1632893	6	29666874	rs3116805	0.106551	0.943437
6	29905193	rs1632893	6	29670067	rs3129060	0.106551	0.943437
6	29905193	rs1632893	6	29669482	rs3129064	0.106551	0.943437
6	29905193	rs1632893	6	29667592	rs7758444	0.106551	0.943437
6	29905193	rs1632893	6	29667273	rs7776082	0.106551	0.943437
6	29905193	rs1632893	6	29669188	rs9258105	0.106551	0.943437
6	29905193	rs1632893	6	29665270	rs9258052	0.106489	0.943164
6	29905193	rs1632893	6	29667706	rs9258089	0.106367	0.943324
6	29905193	rs1632893	6	29975453	rs2240619	0.106267	0.79254
6	29905193	rs1632893	6	30000520	rs3094144	0.106267	0.79254
6	29905193	rs1632893	6	29999109	rs3098018	0.106267	0.79254
6	29905193	rs1632893	6	29980493	rs3115635	0.106267	0.79254
6	29905193	rs1632893	6	30002441	rs3121594	0.106267	0.79254
6	29905193	rs1632893	6	29987474	rs3869065	0.106267	0.79254
6	29905193	rs1632893	6	29983039	rs6457126	0.106267	0.79254
6	29905193	rs1632893	6	30018015	rs9261244	0.106267	0.79254
6	29905193	rs1632893	6	29967302	rs6923777	0.106023	0.792223
6	29905193	rs1632893	6	29797782	rs1611627	0.10525	0.936965
6	29905193	rs1632893	6	29795809	rs1628628	0.10525	0.936965
6	29905193	rs1632893	6	29709234	rs2743951	0.105159	0.977985
6	29905193	rs1632893	6	29691090	rs1362125	0.104865	0.947158
6	29905193	rs1632893	6	29706128	rs2523389	0.104638	0.977755
6	29905193	rs1632893	6	29706049	rs2523391	0.104638	0.977755
6	29905193	rs1632893	6	29706277	rs2844831	0.104638	0.977755
6	29905193	rs1632893	6	29691857	rs2072895	0.104512	0.94697
6	29905193	rs1632893	6	29691772	rs2076179	0.104512	0.94697
6	29905193	rs1632893	6	29695713	rs2523404	0.104512	0.94697
6	29905193	rs1632893	6	29695305	rs2523405	0.104512	0.94697
6	29905193	rs1632893	6	29695854	rs2735059	0.104512	0.94697
6	29905193	rs1632893	6	29695466	rs2735060	0.104512	0.94697
6	29905193	rs1632893	6	29703262	rs2394160	0.104473	0.977714
6	29905193	rs1632893	6	29705659	rs2523393	0.104473	0.977714
6	29905193	rs1632893	6	29701308	rs2523396	0.104473	0.977714
6	29905193	rs1632893	6	29701564	rs2735052	0.104473	0.977714
6	29905193	rs1632893	6	29705405	rs2743917	0.104473	0.977714
6	29905193	rs1632893	6	29704259	rs2743919	0.104473	0.977714
6	29905193	rs1632893	6	29705219	rs2844832	0.104473	0.977714
6	29905193	rs1632893	6	29702510	rs2523395	0.104142	0.977631
6	29905193	rs1632893	6	29700840	rs2523397	0.104142	0.977631
6	29905193	rs1632893	6	29708090	rs2523387	0.104024	0.977808
6	29905193	rs1632893	6	29707704	rs2523388	0.104024	0.977808
6	29905193	rs1632893	6	29707546	rs2844830	0.104024	0.977808
6	29905193	rs1632893	6	29702679	rs2394159	0.103528	1
6	29905193	rs1632893	6	29705688	rs2735051	0.103528	1
6	29905193	rs1632893	6	29704921	rs2743918	0.103528	1
6	29905193	rs1632893	6	29699713	rs2743922	0.103215	1
6	29905193	rs1632893	6	29710833	rs2076176	0.10306	1
6	29905193	rs1632893	6	29709734	rs2517939	0.10306	1
6	29905193	rs1632893	6	29711191	rs2743948	0.10306	1
6	29905193	rs1632893	6	29711124	rs2743949	0.10306	1
6	29905193	rs1632893	6	29712036	rs2844846	0.10306	1
6	29905193	rs1632893	6	29699156	rs2523402	0.102749	1
6	29905193	rs1632893	6	29942324	rs2523945	0.102712	0.976009
6	29905193	rs1632893	6	29941943	rs2523946	0.102712	0.976009
6	29905193	rs1632893	6	29942497	rs393282	0.102548	0.97596
6	29905193	rs1632893	6	29941769	rs437941	0.102548	0.97596
6	29905193	rs1632893	6	29935850	rs6415118	0.102265	0.820918
6	29905193	rs1632893	6	29943715	rs3823363	0.102166	0.811434
6	29905193	rs1632893	6	29819077	rs2247504	0.101401	0.9539
6	29905193	rs1632893	6	29768917	rs1610649	0.100513	0.98682
6	29905193	rs1632893	6	29942126	rs2844804	0.100393	0.964204
6	29905193	rs1632893	6	29664637	rs3129085	0.099944	0.939265
6	29905193	rs1632893	6	29663889	rs3131888	0.0989318	0.950719
6	29905193	rs1632893	6	30081108	rs9261425	0.0988753	0.659506
6	29905193	rs1632893	6	29916391	rs2517718	0.0983944	0.965384
6	29905193	rs1632893	6	30378447	rs1264547	0.0982152	0.446696
6	29905193	rs1632893	6	30377173	rs1264551	0.0982152	0.446696
6	29905193	rs1632893	6	30432455	rs2245514	0.0976707	0.443521
6	29905193	rs1632893	6	30441204	rs2516667	0.0976707	0.443521
6	29905193	rs1632893	6	30435801	rs2516669	0.0976707	0.443521
6	29905193	rs1632893	6	30432844	rs2524173	0.0976707	0.443521
6	29905193	rs1632893	6	30384509	rs1150771	0.097334	0.445653
6	29905193	rs1632893	6	29922754	rs9260603	0.0969885	1
6	29905193	rs1632893	6	29665061	rs9258050	0.0969728	0.938442
6	29905193	rs1632893	6	30766634	rs3130643	0.0969031	0.349671
6	29905193	rs1632893	6	30379558	rs1264545	0.0968958	0.44513
6	29905193	rs1632893	6	29916804	rs1655901	0.096693	1
6	29905193	rs1632893	6	30413701	rs1264512	0.0960239	0.444081
6	29905193	rs1632893	6	30409594	rs1264519	0.0960239	0.444081
6	29905193	rs1632893	6	29804165	rsnone52	0.0959074	0.964676
6	29905193	rs1632893	6	30419620	rs1078792	0.0955903	0.443555
6	29905193	rs1632893	6	30397219	rs1264529	0.0955903	0.443555
6	29905193	rs1632893	6	30397184	rs1264530	0.0955903	0.443555
6	29905193	rs1632893	6	30395114	rs1264532	0.0955903	0.443555
6	29905193	rs1632893	6	30393757	rs1264534	0.0955903	0.443555
6	29905193	rs1632893	6	30388701	rs1264539	0.0955903	0.443555
6	29905193	rs1632893	6	30420764	rs2516671	0.0955903	0.443555
6	29905193	rs1632893	6	29996734	rs3132120	0.0954342	0.791852
6	29905193	rs1632893	6	30639412	rs3094094	0.0947105	0.762969
6	29905193	rs1632893	6	30405824	rs1264523	0.0944882	0.44004
6	29905193	rs1632893	6	29917168	rs2517717	0.0942109	1
6	29905193	rs1632893	6	29830505	rs1611723	0.0937555	0.948051
6	29905193	rs1632893	6	30403974	rs1264525	0.0929663	0.43601
6	29905193	rs1632893	6	30403270	rs1264526	0.0929663	0.43601
6	29905193	rs1632893	6	29780621	rs739780	0.0928575	0.985973
6	29905193	rs1632893	6	30486679	rs2534803	0.09261	0.444576
6	29905193	rs1632893	6	30486456	rs2534804	0.09261	0.444576
6	29905193	rs1632893	6	30486063	rs2534805	0.09261	0.444576
6	29905193	rs1632893	6	29698031	rs2735057	0.0924904	1
6	29905193	rs1632893	6	29611431	rs29232	0.0924169	0.93984
6	29905193	rs1632893	6	29691019	rs1362126	0.0923481	1
6	29905193	rs1632893	6	29690694	rs3998799	0.0923481	1
6	29905193	rs1632893	6	30355857	rs112304801	0.0923097	0.90665
6	29905193	rs1632893	6	30539438	rs3132612	0.092286	0.443797
6	29905193	rs1632893	6	30475147	rs2534817	0.0921861	0.444026
6	29905193	rs1632893	6	30552502	rs1264439	0.0920225	0.441291
6	29905193	rs1632893	6	30566620	rs1269552	0.0920225	0.441291
6	29905193	rs1632893	6	30541237	rs1264451	0.0918615	0.443243
6	29905193	rs1632893	6	30579315	rs2252745	0.0915972	0.440737
6	29905193	rs1632893	6	29944458	rs3823379	0.0915761	0.796661
6	29905193	rs1632893	6	29935108	rs9260757	0.0915371	0.973717
6	29905193	rs1632893	6	29671300	rs9258119	0.0913575	1
6	29905193	rs1632893	6	29760111	rs1737006	0.0912899	0.985886
6	29905193	rs1632893	6	29825434	rsnone113	0.0907558	0.949123
6	29905193	rs1632893	6	29602936	rs3130248	0.0906349	0.879895
6	29905193	rs1632893	6	29758525	rs1610640	0.09027	0.985647
6	29905193	rs1632893	6	29759996	rs1610645	0.09027	0.985647
6	29905193	rs1632893	6	29762068	rs1610647	0.09027	0.985647
6	29905193	rs1632893	6	29768958	rs1610651	0.09027	0.985647
6	29905193	rs1632893	6	29771066	rs1610657	0.09027	0.985647
6	29905193	rs1632893	6	29780093	rs1610669	0.09027	0.985647
6	29905193	rs1632893	6	29780325	rs1610670	0.09027	0.985647
6	29905193	rs1632893	6	29781479	rs1610701	0.09027	0.985647
6	29905193	rs1632893	6	29781613	rs1610703	0.09027	0.985647
6	29905193	rs1632893	6	29769696	rs1610712	0.09027	0.985647
6	29905193	rs1632893	6	29771111	rs1610716	0.09027	0.985647
6	29905193	rs1632893	6	29760188	rs1610718	0.09027	0.985647
6	29905193	rs1632893	6	29778754	rs1611178	0.09027	0.985647
6	29905193	rs1632893	6	29771905	rs1611193	0.09027	0.985647
6	29905193	rs1632893	6	29771922	rs1611194	0.09027	0.985647
6	29905193	rs1632893	6	29760510	rs1611211	0.09027	0.985647
6	29905193	rs1632893	6	29761726	rs1611219	0.09027	0.985647
6	29905193	rs1632893	6	29761835	rs1611220	0.09027	0.985647
6	29905193	rs1632893	6	29761880	rs1611221	0.09027	0.985647
6	29905193	rs1632893	6	29761952	rs1611223	0.09027	0.985647
6	29905193	rs1632893	6	29768385	rs1615839	0.09027	0.985647
6	29905193	rs1632893	6	29772670	rs1632986	0.09027	0.985647
6	29905193	rs1632893	6	29769621	rs1632995	0.09027	0.985647
6	29905193	rs1632893	6	29769507	rs1632996	0.09027	0.985647
6	29905193	rs1632893	6	29764759	rs1633003	0.09027	0.985647
6	29905193	rs1632893	6	29773479	rs1736977	0.09027	0.985647
6	29905193	rs1632893	6	29757965	rs1737009	0.09027	0.985647
6	29905193	rs1632893	6	29756838	rs1737011	0.09027	0.985647
6	29905193	rs1632893	6	29756410	rs1737012	0.09027	0.985647
6	29905193	rs1632893	6	29755922	rs1737014	0.09027	0.985647
6	29905193	rs1632893	6	29774856	rs2517921	0.09027	0.985647
6	29905193	rs1632893	6	29769063	rs885937	0.09027	0.985647
6	29905193	rs1632893	6	29768037	rs1736984	0.0901429	0.985711
6	29905193	rs1632893	6	29770423	rs1610656	0.0901249	0.985612
6	29905193	rs1632893	6	29765716	rs1736998	0.0901249	0.985612
6	29905193	rs1632893	6	29753472	rs1737017	0.0901249	0.985612
6	29905193	rs1632893	6	29770450	rs28627687	0.0901249	0.985612
6	29905193	rs1632893	6	29768467	rs909720	0.0901249	0.985612
6	29905193	rs1632893	6	29899147	rs2394704	0.0900962	1
6	29905193	rs1632893	6	29761062	rs1610720	0.0899801	0.985578
6	29905193	rs1632893	6	29759876	rs1611207	0.0899801	0.985578
6	29905193	rs1632893	6	29757000	rs1737010	0.0899801	0.985578
6	29905193	rs1632893	6	29753454	rs1737018	0.0898353	0.985542
6	29905193	rs1632893	6	29931905	rs2517683	0.0898353	0.985542
6	29905193	rs1632893	6	29792008	rs1611163	0.0889703	0.985328
6	29905193	rs1632893	6	29792269	rs1611166	0.0889703	0.985328
6	29905193	rs1632893	6	29759824	rs1611206	0.0888454	0.985395
6	29905193	rs1632893	6	29792488	rsnone47	0.0886833	0.985255
6	29905193	rs1632893	6	29793724	rs1632949	0.0886833	0.985255
6	29905193	rs1632893	6	29792996	rs1632950	0.0886833	0.985255
6	29905193	rs1632893	6	29794482	rs1736934	0.0886833	0.985255
6	29905193	rs1632893	6	29793876	rs1736937	0.0886833	0.985255
6	29905193	rs1632893	6	29793385	rs1736939	0.0886833	0.985255
6	29905193	rs1632893	6	29670478	rs4713235	0.0885181	0.948086
6	29905193	rs1632893	6	29666111	rs3131875	0.0879563	0.947954
6	29905193	rs1632893	6	30243236	rs3132653	0.0879391	0.557788
6	29905193	rs1632893	6	30243235	rs3132654	0.0879391	0.557788
6	29905193	rs1632893	6	30275246	rs928822	0.0879391	0.557788
6	29905193	rs1632893	6	29742108	rs1362068	0.0877977	0.97131
6	29905193	rs1632893	6	29742452	rs1362069	0.0877977	0.97131
6	29905193	rs1632893	6	29742299	rs1362070	0.0877977	0.97131
6	29905193	rs1632893	6	29738454	rs1610634	0.0877977	0.97131
6	29905193	rs1632893	6	29748040	rs1611227	0.0877977	0.97131
6	29905193	rs1632893	6	29745761	rs1615251	0.0877977	0.97131
6	29905193	rs1632893	6	29746657	rs1633024	0.0877977	0.97131
6	29905193	rs1632893	6	29746462	rs1633027	0.0877977	0.97131
6	29905193	rs1632893	6	29744934	rs1633031	0.0877977	0.97131
6	29905193	rs1632893	6	29742609	rs1633037	0.0877977	0.97131
6	29905193	rs1632893	6	29745321	rs1737021	0.0877977	0.97131
6	29905193	rs1632893	6	29737993	rs1737028	0.0877977	0.97131
6	29905193	rs1632893	6	29744577	rs2844839	0.0877977	0.97131
6	29905193	rs1632893	6	29747872	rs879389545	0.0877977	0.97131
6	29905193	rs1632893	6	29748646	rs1611235	0.0875032	0.971171
6	29905193	rs1632893	6	29943656	rs2394250	0.0874965	0.971881
6	29905193	rs1632893	6	30002881	rs166327	0.0872944	0.790588
6	29905193	rs1632893	6	29832695	rs1611747	0.0871699	0.944426
6	29905193	rs1632893	6	29800829	rs2517894	0.0871556	0.939331
6	29905193	rs1632893	6	29784753	rsnone21	0.0862442	0.985233
6	29905193	rs1632893	6	29786732	rsnone32	0.0862442	0.985233
6	29905193	rs1632893	6	29786734	rsnone33	0.0862442	0.985233
6	29905193	rs1632893	6	29785996	rs1633067	0.0862442	0.985233
6	29905193	rs1632893	6	29785776	rs1736951	0.0862442	0.985233
6	29905193	rs1632893	6	29785538	rs2735028	0.0862442	0.985233
6	29905193	rs1632893	6	29934022	rs6914699	0.0855249	0.972044
6	29905193	rs1632893	6	29763303	rs6915408	0.0855068	0.984828
6	29905193	rs1632893	6	29916885	rs9260313	0.0853964	0.937624
6	29905193	rs1632893	6	29652199	rs3117292	0.0848971	0.887339
6	29905193	rs1632893	6	29784317	rs1627119	0.0844739	0.984973
6	29905193	rs1632893	6	30679628	rs3094093	0.0841975	0.745643
6	29905193	rs1632893	6	29933881	rs6457110	0.084132	0.971586
6	29905193	rs1632893	6	29773676	rs1632982	0.0840011	0.984513
6	29905193	rs1632893	6	29773999	rs1736976	0.0840011	0.984513
6	29905193	rs1632893	6	29650004	rs3129053	0.0832458	0.894684
6	29905193	rs1632893	6	29651185	rs430133	0.0832458	0.894684
6	29905193	rs1632893	6	29910034	rs2735114	0.0831074	0.960432
6	29905193	rs1632893	6	29653128	rs3095288	0.0830272	0.894858
6	29905193	rs1632893	6	29653274	rs3117293	0.0830272	0.894858
6	29905193	rs1632893	6	29653329	rs3117294	0.0830272	0.894858
6	29905193	rs1632893	6	29653397	rs3117296	0.0830272	0.894858
6	29905193	rs1632893	6	29652576	rs3129045	0.0830272	0.894858
6	29905193	rs1632893	6	29651516	rs385354	0.0829067	0.894208
6	29905193	rs1632893	6	30429440	rs1833080	0.0824724	0.456234
6	29905193	rs1632893	6	29081756	rs12197546	0.082267	0.927419
6	29905193	rs1632893	6	29927722	rs2571400	0.0821195	0.816634
6	29905193	rs1632893	6	30796106	rs3130784	0.0815117	0.291641
6	29905193	rs1632893	6	30796738	rs3130785	0.0815117	0.291641
6	29905193	rs1632893	6	29747606	rs1630062	0.0815113	0.969056
6	29905193	rs1632893	6	30990055	rs1634729	0.0814896	0.470328
6	29905193	rs1632893	6	29944184	rs3823376	0.0808543	0.789559
6	29905193	rs1632893	6	29278917	rs143258807	0.080824	0.87018
6	29905193	rs1632893	6	29749266	rs1611239	0.0806281	0.969831
6	29905193	rs1632893	6	30772629	rs3094113	0.0805196	0.289339
6	29905193	rs1632893	6	30772378	rs3094123	0.0805196	0.289339
6	29905193	rs1632893	6	29623911	rs115393253	0.0794665	0.924977
6	29905193	rs1632893	6	29748329	rs1611231	0.0792888	0.969306
6	29905193	rs1632893	6	29773686	rsnone9	0.0788467	0.983504
6	29905193	rs1632893	6	29769280	rs1610653	0.0788244	0.983365
6	29905193	rs1632893	6	29711524	rs1610741	0.0788176	0.922421
6	29905193	rs1632893	6	29759066	rs1610641	0.0788009	0.983998
6	29905193	rs1632893	6	29759078	rs1610642	0.0788009	0.983998
6	29905193	rs1632893	6	29759517	rs1610717	0.0788009	0.983998
6	29905193	rs1632893	6	29760677	rs1610719	0.0788009	0.983998
6	29905193	rs1632893	6	29761473	rs1610723	0.0788009	0.983998
6	29905193	rs1632893	6	29761516	rs1610724	0.0788009	0.983998
6	29905193	rs1632893	6	29759620	rs1611199	0.0788009	0.983998
6	29905193	rs1632893	6	29759633	rs1611200	0.0788009	0.983998
6	29905193	rs1632893	6	29759688	rs1611202	0.0788009	0.983998
6	29905193	rs1632893	6	29759750	rs1611203	0.0788009	0.983998
6	29905193	rs1632893	6	29760590	rs1611213	0.0788009	0.983998
6	29905193	rs1632893	6	29761717	rs1611218	0.0788009	0.983998
6	29905193	rs1632893	6	29761896	rs1611222	0.0788009	0.983998
6	29905193	rs1632893	6	29762307	rs1737003	0.0788009	0.983998
6	29905193	rs1632893	6	29761211	rs1737004	0.0788009	0.983998
6	29905193	rs1632893	6	29768780	rs1610648	0.0787148	0.98346
6	29905193	rs1632893	6	29768951	rs1610650	0.0787148	0.98346
6	29905193	rs1632893	6	29769717	rs1610713	0.0787148	0.98346
6	29905193	rs1632893	6	29773509	rs1632983	0.0787148	0.98346
6	29905193	rs1632893	6	29762942	rs1633010	0.0787148	0.98346
6	29905193	rs1632893	6	29757608	rs1633014	0.0787148	0.98346
6	29905193	rs1632893	6	29766926	rs1736991	0.0787148	0.98346
6	29905193	rs1632893	6	29768326	rs909722	0.0787148	0.98346
6	29905193	rs1632893	6	29782048	rs1610707	0.0779712	0.916045
6	29905193	rs1632893	6	29766742	rs1736992	0.0779628	0.982638
6	29905193	rs1632893	6	29924359	rs2735089	0.0779594	1
6	29905193	rs1632893	6	29935250	rs3893464	0.0777828	0.789487
6	29905193	rs1632893	6	29759811	rs1611204	0.0777748	0.983792
6	29905193	rs1632893	6	29610435	rs3129077	0.0775907	0.951388
6	29905193	rs1632893	6	29610281	rs3131855	0.0775907	0.951388
6	29905193	rs1632893	6	29924386	rs2571393	0.0775854	1
6	29905193	rs1632893	6	29759823	rs1611205	0.0775144	0.983706
6	29905193	rs1632893	6	29917881	rs2517714	0.0774611	1
6	29905193	rs1632893	6	29907740	rs9260043	0.076965	1
6	29905193	rs1632893	6	30114402	rs3132124	0.0764088	0.596799
6	29905193	rs1632893	6	29707661	rs1736905	0.0764056	0.933842
6	29905193	rs1632893	6	30031345	rs1150739	0.0763329	0.76603
6	29905193	rs1632893	6	29748308	rs1611230	0.0762179	0.96697
6	29905193	rs1632893	6	29745351	rs1618670	0.0762179	0.96697
6	29905193	rs1632893	6	29747561	rs1633019	0.0762179	0.96697
6	29905193	rs1632893	6	29743563	rs1633034	0.0762179	0.96697
6	29905193	rs1632893	6	29743400	rs1633035	0.0762179	0.96697
6	29905193	rs1632893	6	29910892	rs9260145	0.0761024	1
6	29905193	rs1632893	6	29783305	rsnone13	0.075924	0.982135
6	29905193	rs1632893	6	30296071	rs1110464	0.0758955	0.529559
6	29905193	rs1632893	6	30530245	rs2074504	0.0758881	0.42281
6	29905193	rs1632893	6	30912691	rs2844701	0.0753525	0.387568
6	29905193	rs1632893	6	30566807	rs1264426	0.0752288	0.419703
6	29905193	rs1632893	6	30565973	rs1264428	0.0752288	0.419703
6	29905193	rs1632893	6	30562021	rs1264432	0.0752288	0.419703
6	29905193	rs1632893	6	30553871	rs1264437	0.0752288	0.419703
6	29905193	rs1632893	6	30552610	rs1264438	0.0752288	0.419703
6	29905193	rs1632893	6	30548676	rs1264443	0.0752288	0.419703
6	29905193	rs1632893	6	30542999	rs1264448	0.0752288	0.419703
6	29905193	rs1632893	6	30566939	rs1271927	0.0752288	0.419703
6	29905193	rs1632893	6	29768344	rs1611185	0.0751251	1
6	29905193	rs1632893	6	30544941	rs732229	0.0745022	0.418512
6	29905193	rs1632893	6	29671116	rs9258118	0.0730349	0.894114
6	29905193	rs1632893	6	29899627	rs2471863	0.0724829	1
6	29905193	rs1632893	6	29833198	rs2844825	0.0724829	1
6	29905193	rs1632893	6	29734727	rs2523753	0.0722313	0.982936
6	29905193	rs1632893	6	29734477	rs2523754	0.0722313	0.982936
6	29905193	rs1632893	6	29734098	rs2735046	0.0722313	0.982936
6	29905193	rs1632893	6	29665361	rs7764829	0.0720406	0.878491
6	29905193	rs1632893	6	30492591	rs2516652	0.0719273	0.416992
6	29905193	rs1632893	6	30497490	rs2524226	0.0719273	0.416992
6	29905193	rs1632893	6	30497174	rs2534821	0.0719273	0.416992
6	29905193	rs1632893	6	29894226	rs2074487	0.071656	1
6	29905193	rs1632893	6	29896659	rs2517755	0.0714209	1
6	29905193	rs1632893	6	30571471	rs1264423	0.0713421	0.521964
6	29905193	rs1632893	6	30576781	rs1264419	0.0710733	0.521408
6	29905193	rs1632893	6	29754015	rs1002045	0.0709179	0.981106
6	29905193	rs1632893	6	30462084	rs1264456	0.0708844	0.415187
6	29905193	rs1632893	6	29904929	rs2734905	0.0708356	1
6	29905193	rs1632893	6	29800991	rs112449798	0.0708135	1
6	29905193	rs1632893	6	30429383	rs2021368	0.0705752	0.439641
6	29905193	rs1632893	6	30430520	rs2516675	0.0705752	0.439641
6	29905193	rs1632893	6	30512163	rs1058318	0.0705391	0.414583
6	29905193	rs1632893	6	30461085	rs1059655	0.0705391	0.414583
6	29905193	rs1632893	6	30507196	rs2524223	0.0705391	0.414583
6	29905193	rs1632893	6	30485502	rs2534808	0.0705391	0.414583
6	29905193	rs1632893	6	30480877	rs2534814	0.0705391	0.414583
6	29905193	rs1632893	6	30463955	rs2534820	0.0705391	0.414583
6	29905193	rs1632893	6	29671027	rs9258115	0.0704884	0.891394
6	29905193	rs1632893	6	29671030	rs9258116	0.0704884	0.891394
6	29905193	rs1632893	6	30530496	rs2074503	0.0701937	0.413566
6	29905193	rs1632893	6	30528685	rs2516641	0.0701937	0.413566
6	29905193	rs1632893	6	29830706	rs1611726	0.0701141	0.982719
6	29905193	rs1632893	6	29736163	rs3094560	0.0700215	1
6	29905193	rs1632893	6	29927936	rs2735082	0.069995	0.981884
6	29905193	rs1632893	6	29931035	rs2517685	0.0698731	0.981832
6	29905193	rs1632893	6	30589386	rs111296996	0.0697989	0.854255
6	29905193	rs1632893	6	30580944	rs111627757	0.0697989	0.854255
6	29905193	rs1632893	6	30545879	rs113473909	0.0697989	0.854255
6	29905193	rs1632893	6	30822413	rs3095345	0.0697135	0.303622
6	29905193	rs1632893	6	29648895	rs2747432	0.0696055	0.876923
6	29905193	rs1632893	6	29649056	rs3129054	0.0696055	0.876923
6	29905193	rs1632893	6	29790880	rs1611155	0.0691441	0.98151
6	29905193	rs1632893	6	29791542	rs1611158	0.0691441	0.98151
6	29905193	rs1632893	6	29791945	rs1611162	0.0691441	0.98151
6	29905193	rs1632893	6	29649800	rs2982839	0.069134	0.875976
6	29905193	rs1632893	6	29649190	rs3095289	0.069134	0.875976
6	29905193	rs1632893	6	29649105	rs3131847	0.069134	0.875976
6	29905193	rs1632893	6	30471585	rs144809585	0.068989	0.62463
6	29905193	rs1632893	6	29840243	rs2523815	0.0689842	1
6	29905193	rs1632893	6	29651316	rs1018935	0.0689769	0.875658
6	29905193	rs1632893	6	29651324	rs2747434	0.0689769	0.875658
6	29905193	rs1632893	6	29652054	rs2535235	0.0689708	0.876297
6	29905193	rs1632893	6	29651935	rs2747436	0.0689708	0.876297
6	29905193	rs1632893	6	29653186	rs2747442	0.0689708	0.876297
6	29905193	rs1632893	6	29653257	rs2747443	0.0689708	0.876297
6	29905193	rs1632893	6	29653964	rs3095286	0.0689708	0.876297
6	29905193	rs1632893	6	29922740	rs16896742	0.0688696	1
6	29905193	rs1632893	6	29831987	rs9258794	0.0688528	0.936777
6	29905193	rs1632893	6	29651685	rs2535236	0.0688144	0.875981
6	29905193	rs1632893	6	29850684	rs2734957	0.0686408	1
6	29905193	rs1632893	6	30788191	rs3094111	0.0683968	0.275038
6	29905193	rs1632893	6	29773720	rs1632980	0.0683508	0.981496
6	29905193	rs1632893	6	29765270	rs1633001	0.0683508	0.981496
6	29905193	rs1632893	6	29764656	rs1736999	0.0683508	0.981496
6	29905193	rs1632893	6	29763762	rs3129185	0.0683508	0.981496
6	29905193	rs1632893	6	29804778	rsnone55	0.068348	0.922979
6	29905193	rs1632893	6	29805149	rsnone56	0.068348	0.922979
6	29905193	rs1632893	6	29805166	rsnone57	0.068348	0.922979
6	29905193	rs1632893	6	29805456	rsnone58	0.068348	0.922979
6	29905193	rs1632893	6	29805464	rsnone59	0.068348	0.922979
6	29905193	rs1632893	6	29805551	rsnone61	0.068348	0.922979
6	29905193	rs1632893	6	29805741	rsnone63	0.068348	0.922979
6	29905193	rs1632893	6	29805922	rsnone66	0.068348	0.922979
6	29905193	rs1632893	6	29806062	rsnone68	0.068348	0.922979
6	29905193	rs1632893	6	29809645	rsnone76	0.068348	0.922979
6	29905193	rs1632893	6	29806194	rs2254077	0.068348	0.922979
6	29905193	rs1632893	6	29803388	rs2517889	0.068348	0.922979
6	29905193	rs1632893	6	29811022	rs2523769	0.068348	0.922979
6	29905193	rs1632893	6	29807860	rs2523778	0.068348	0.922979
6	29905193	rs1632893	6	29806331	rs2523780	0.068348	0.922979
6	29905193	rs1632893	6	29803650	rs2523790	0.068348	0.922979
6	29905193	rs1632893	6	29803505	rs2523791	0.068348	0.922979
6	29905193	rs1632893	6	29808718	rs2735002	0.068348	0.922979
6	29905193	rs1632893	6	29808464	rs2735005	0.068348	0.922979
6	29905193	rs1632893	6	29801474	rs2517892	0.0682117	0.922792
6	29905193	rs1632893	6	29802551	rs2523792	0.0682117	0.922792
6	29905193	rs1632893	6	29801958	rs2743944	0.0682117	0.922792
6	29905193	rs1632893	6	29754357	rs1737015	0.0680972	0.979673
6	29905193	rs1632893	6	29944558	rs3823381	0.0678045	0.767886
6	29905193	rs1632893	6	29778626	rs1610663	0.0676417	0.980425
6	29905193	rs1632893	6	29778865	rs1610664	0.0676417	0.980425
6	29905193	rs1632893	6	29779832	rs1610668	0.0676417	0.980425
6	29905193	rs1632893	6	29778987	rs1610699	0.0676417	0.980425
6	29905193	rs1632893	6	29761522	rs1610725	0.0676417	0.980425
6	29905193	rs1632893	6	29760605	rs1611214	0.0676417	0.980425
6	29905193	rs1632893	6	29775965	rs1632977	0.0676417	0.980425
6	29905193	rs1632893	6	29775163	rs1632978	0.0676417	0.980425
6	29905193	rs1632893	6	29776360	rs1736970	0.0676417	0.980425
6	29905193	rs1632893	6	29778109	rs2523408	0.0676417	0.980425
6	29905193	rs1632893	6	29782633	rs1736957	0.0675801	0.97917
6	29905193	rs1632893	6	29760819	rs1610646	0.0675225	0.979561
6	29905193	rs1632893	6	29757995	rs1611196	0.0675225	0.979561
6	29905193	rs1632893	6	29767388	rs1632997	0.0675225	0.979561
6	29905193	rs1632893	6	29767880	rs1736986	0.0675225	0.979561
6	29905193	rs1632893	6	29766969	rs28514417	0.0675225	0.979561
6	29905193	rs1632893	6	29768471	rs1610709	0.0674017	0.979493
6	29905193	rs1632893	6	29935798	rs4248140	0.0672526	0.964823
6	29905193	rs1632893	6	30537339	rs3130242	0.0671323	0.408034
6	29905193	rs1632893	6	30537606	rs3132613	0.0671323	0.408034
6	29905193	rs1632893	6	29786644	rsnone31	0.0670885	0.981266
6	29905193	rs1632893	6	29787300	rsnone38	0.0670885	0.981266
6	29905193	rs1632893	6	29788392	rs1155143	0.0670885	0.981266
6	29905193	rs1632893	6	29788606	rs1610675	0.0670885	0.981266
6	29905193	rs1632893	6	29791561	rs1611159	0.0670885	0.981266
6	29905193	rs1632893	6	29786420	rs1736948	0.0670885	0.981266
6	29905193	rs1632893	6	29786005	rs1736950	0.0670885	0.981266
6	29905193	rs1632893	6	29798803	rs1610696	0.0669698	0.98121
6	29905193	rs1632893	6	29906826	rs440674	0.0669468	0.924459
6	29905193	rs1632893	6	29906978	rs451318	0.0669468	0.924459
6	29905193	rs1632893	6	29906092	rs9260014	0.0669468	0.924459
6	29905193	rs1632893	6	29908076	rs9260048	0.0669468	0.924459
6	29905193	rs1632893	6	29825737	rs1611683	0.0669405	1
6	29905193	rs1632893	6	29796327	rs1130356	0.0668512	0.981154
6	29905193	rs1632893	6	29799116	rs1611139	0.0668512	0.981154
6	29905193	rs1632893	6	29793021	rs1736942	0.0668512	0.981154
6	29905193	rs1632893	6	30769478	rs3129988	0.0665288	0.669041
6	29905193	rs1632893	6	29906313	rs453325	0.0664167	0.923745
6	29905193	rs1632893	6	29664271	rs3129088	0.0663525	0.961493
6	29905193	rs1632893	6	29664269	rs3129089	0.0663525	0.961493
6	29905193	rs1632893	6	29737595	rs1737029	0.0660449	0.963211
6	29905193	rs1632893	6	29737481	rs1737031	0.0660449	0.963211
6	29905193	rs1632893	6	29831983	rs1611741	0.0659857	0.981286
6	29905193	rs1632893	6	30094775	rs138118941	0.0659227	0.913069
6	29905193	rs1632893	6	29738665	rs1610726	0.0659216	0.963103
6	29905193	rs1632893	6	29748139	rs1611228	0.0659216	0.963103
6	29905193	rs1632893	6	29752221	rs1611267	0.0659216	0.963103
6	29905193	rs1632893	6	29745884	rs1614309	0.0659216	0.963103
6	29905193	rs1632893	6	29747587	rs1633018	0.0659216	0.963103
6	29905193	rs1632893	6	29747134	rs1633020	0.0659216	0.963103
6	29905193	rs1632893	6	29746367	rs1633028	0.0659216	0.963103
6	29905193	rs1632893	6	29745794	rs1633030	0.0659216	0.963103
6	29905193	rs1632893	6	29744833	rs1633032	0.0659216	0.963103
6	29905193	rs1632893	6	29743788	rs1633033	0.0659216	0.963103
6	29905193	rs1632893	6	29747690	rs1737019	0.0659216	0.963103
6	29905193	rs1632893	6	29747685	rs1737020	0.0659216	0.963103
6	29905193	rs1632893	6	29752278	rs2394171	0.0659216	0.963103
6	29905193	rs1632893	6	29747373	rs2735042	0.0659216	0.963103
6	29905193	rs1632893	6	29744609	rs2844838	0.0659216	0.963103
6	29905193	rs1632893	6	29752671	rs2893981	0.0659216	0.963103
6	29905193	rs1632893	6	29748690	rsnone7	0.0657984	0.962996
6	29905193	rs1632893	6	29748641	rs1611234	0.0656753	0.962887
6	29905193	rs1632893	6	29736995	rs1737036	0.0656753	0.962887
6	29905193	rs1632893	6	29736691	rs1737038	0.0656753	0.962887
6	29905193	rs1632893	6	29736152	rs1737042	0.0656753	0.962887
6	29905193	rs1632893	6	29735289	rs1737047	0.0656753	0.962887
6	29905193	rs1632893	6	29735104	rs1737049	0.0656753	0.962887
6	29905193	rs1632893	6	30532688	rs3132614	0.0651572	0.418886
6	29905193	rs1632893	6	30611676	rs1140809	0.0648584	0.508338
6	29905193	rs1632893	6	29733838	rs2517931	0.0646068	1
6	29905193	rs1632893	6	29733390	rs2735049	0.0646068	1
6	29905193	rs1632893	6	29735492	rs9258290	0.0644593	0.963442
6	29905193	rs1632893	6	29735493	rs9258291	0.0644593	0.963442
6	29905193	rs1632893	6	29832375	rs9258804	0.0644137	0.931996
6	29905193	rs1632893	6	29831372	rs3891491	0.064284	0.931815
6	29905193	rs1632893	6	29831052	rs3891492	0.064284	0.931815
6	29905193	rs1632893	6	29826214	rs9258725	0.064284	0.931815
6	29905193	rs1632893	6	29826336	rs9258726	0.064284	0.931815
6	29905193	rs1632893	6	29826480	rs9258727	0.064284	0.931815
6	29905193	rs1632893	6	29827390	rs9258738	0.064284	0.931815
6	29905193	rs1632893	6	29827663	rs9258739	0.064284	0.931815
6	29905193	rs1632893	6	29830411	rs9258766	0.064284	0.931815
6	29905193	rs1632893	6	29830652	rs9258771	0.064284	0.931815
6	29905193	rs1632893	6	29832016	rs9258795	0.064284	0.931815
6	29905193	rs1632893	6	29832170	rs9258797	0.064025	0.931449
6	29905193	rs1632893	6	29660940	rs3116812	0.063914	0.839009
6	29905193	rs1632893	6	30643357	rs113588780	0.0635256	0.752126
6	29905193	rs1632893	6	30643100	rs113857509	0.0635256	0.752126
6	29905193	rs1632893	6	30658579	rs113918900	0.0635256	0.752126
6	29905193	rs1632893	6	30628918	rs185637175	0.0635256	0.752126
6	29905193	rs1632893	6	29775662	rs2523409	0.0635141	1
6	29905193	rs1632893	6	29855945	rs2734945	0.0630804	1
6	29905193	rs1632893	6	29730504	rs9258275	0.0629625	0.982178
6	29905193	rs1632893	6	30345871	rs2524212	0.0628286	0.593598
6	29905193	rs1632893	6	29720961	rs4713243	0.0627369	0.982081
6	29905193	rs1632893	6	29723674	rs4947236	0.0627369	0.982081
6	29905193	rs1632893	6	30536071	rs3130240	0.0623193	0.413126
6	29905193	rs1632893	6	30528373	rs2516642	0.0620821	0.415031
6	29905193	rs1632893	6	31064305	rs2429722	0.0619565	0.499579
6	29905193	rs1632893	6	29944148	rs3823374	0.0617457	0.980106
6	29905193	rs1632893	6	29944158	rs3823375	0.0617457	0.980106
6	29905193	rs1632893	6	29944253	rs3823377	0.0617457	0.980106
6	29905193	rs1632893	6	30428436	rs2077314	0.0616774	0.49331
6	29905193	rs1632893	6	29412973	rs146648940	0.0614977	0.839065
6	29905193	rs1632893	6	29937977	rs2517671	0.0608355	0.789576
6	29905193	rs1632893	6	30076755	rs2074483	0.0603725	0.788968
6	29905193	rs1632893	6	30562671	rs1264431	0.0600972	0.413643
6	29905193	rs1632893	6	30560861	rs1264433	0.0600972	0.413643
6	29905193	rs1632893	6	30551286	rs1264440	0.0600972	0.413643
6	29905193	rs1632893	6	29872774	rs2517828	0.0600958	1
6	29905193	rs1632893	6	29933225	rs2517678	0.0595611	0.793899
6	29905193	rs1632893	6	29832526	rs9258811	0.0592598	0.926841
6	29905193	rs1632893	6	29832600	rs9258812	0.0592598	0.926841
6	29905193	rs1632893	6	29856330	rs2428512	0.0589475	1
6	29905193	rs1632893	6	30499732	rs1362119	0.0587873	0.413611
6	29905193	rs1632893	6	30503945	rs2516644	0.0587873	0.413611
6	29905193	rs1632893	6	30501566	rs2516646	0.0587873	0.413611
6	29905193	rs1632893	6	30496882	rs2516649	0.0587873	0.413611
6	29905193	rs1632893	6	30494647	rs2516650	0.0587873	0.413611
6	29905193	rs1632893	6	30492696	rs2516651	0.0587873	0.413611
6	29905193	rs1632893	6	30491108	rs2516654	0.0587873	0.413611
6	29905193	rs1632893	6	30490178	rs2516656	0.0587873	0.413611
6	29905193	rs1632893	6	30496816	rs2534823	0.0587873	0.413611
6	29905193	rs1632893	6	30496160	rs2534824	0.0587873	0.413611
6	29905193	rs1632893	6	30495743	rs2534825	0.0587873	0.413611
6	29905193	rs1632893	6	30501053	rs3094718	0.0587873	0.413611
6	29905193	rs1632893	6	30493477	rs3095281	0.0587873	0.413611
6	29905193	rs1632893	6	30500536	rs3130039	0.0587873	0.413611
6	29905193	rs1632893	6	30493665	rs79124435	0.0587873	0.413611
6	29905193	rs1632893	6	29809860	rs1476570	0.0587485	0.911446
6	29905193	rs1632893	6	29787976	rsnone40	0.0587401	1
6	29905193	rs1632893	6	29790905	rs1611156	0.0587401	1
6	29905193	rs1632893	6	29778240	rs1611173	0.0586366	1
6	29905193	rs1632893	6	29775950	rs2735030	0.0586366	1
6	29905193	rs1632893	6	29781011	rs2743936	0.0586366	1
6	29905193	rs1632893	6	30499127	rs2534815	0.0584963	0.412961
6	29905193	rs1632893	6	29390608	rs75843183	0.0583839	0.804914
6	29905193	rs1632893	6	29907907	rs9260044	0.0583556	0.919743
6	29905193	rs1632893	6	29777983	rs1736963	0.0583358	0.976707
6	29905193	rs1632893	6	29772059	rs1611195	0.0582611	0.976929
6	29905193	rs1632893	6	29772395	rs1632988	0.0582611	0.976929
6	29905193	rs1632893	6	29817617	rsnone93	0.0581695	0.95782
6	29905193	rs1632893	6	29783064	rsnone11	0.05815	0.976845
6	29905193	rs1632893	6	29783219	rsnone12	0.05815	0.976845
6	29905193	rs1632893	6	29783529	rsnone16	0.05815	0.976845
6	29905193	rs1632893	6	29783660	rsnone17	0.05815	0.976845
6	29905193	rs1632893	6	29785149	rsnone26	0.05815	0.976845
6	29905193	rs1632893	6	29753729	rs1002044	0.05815	0.976845
6	29905193	rs1632893	6	29754016	rs1002046	0.05815	0.976845
6	29905193	rs1632893	6	29782868	rs1077432	0.05815	0.976845
6	29905193	rs1632893	6	29759310	rs1610643	0.05815	0.976845
6	29905193	rs1632893	6	29759445	rs1610644	0.05815	0.976845
6	29905193	rs1632893	6	29769907	rs1610654	0.05815	0.976845
6	29905193	rs1632893	6	29771080	rs1610658	0.05815	0.976845
6	29905193	rs1632893	6	29771421	rs1610659	0.05815	0.976845
6	29905193	rs1632893	6	29771654	rs1610661	0.05815	0.976845
6	29905193	rs1632893	6	29778607	rs1610662	0.05815	0.976845
6	29905193	rs1632893	6	29779203	rs1610665	0.05815	0.976845
6	29905193	rs1632893	6	29779806	rs1610666	0.05815	0.976845
6	29905193	rs1632893	6	29779829	rs1610667	0.05815	0.976845
6	29905193	rs1632893	6	29781703	rs1610673	0.05815	0.976845
6	29905193	rs1632893	6	29781886	rs1610674	0.05815	0.976845
6	29905193	rs1632893	6	29778419	rs1610697	0.05815	0.976845
6	29905193	rs1632893	6	29778898	rs1610698	0.05815	0.976845
6	29905193	rs1632893	6	29781474	rs1610700	0.05815	0.976845
6	29905193	rs1632893	6	29781987	rs1610704	0.05815	0.976845
6	29905193	rs1632893	6	29768436	rs1610708	0.05815	0.976845
6	29905193	rs1632893	6	29769332	rs1610710	0.05815	0.976845
6	29905193	rs1632893	6	29769497	rs1610711	0.05815	0.976845
6	29905193	rs1632893	6	29769829	rs1610714	0.05815	0.976845
6	29905193	rs1632893	6	29778213	rs1611172	0.05815	0.976845
6	29905193	rs1632893	6	29778318	rs1611175	0.05815	0.976845
6	29905193	rs1632893	6	29778973	rs1611180	0.05815	0.976845
6	29905193	rs1632893	6	29771806	rs1611191	0.05815	0.976845
6	29905193	rs1632893	6	29760523	rs1611212	0.05815	0.976845
6	29905193	rs1632893	6	29773954	rs1624302	0.05815	0.976845
6	29905193	rs1632893	6	29765291	rs1629068	0.05815	0.976845
6	29905193	rs1632893	6	29765001	rs1630969	0.05815	0.976845
6	29905193	rs1632893	6	29777171	rs1632973	0.05815	0.976845
6	29905193	rs1632893	6	29776239	rs1632976	0.05815	0.976845
6	29905193	rs1632893	6	29774959	rs1632979	0.05815	0.976845
6	29905193	rs1632893	6	29772549	rs1632987	0.05815	0.976845
6	29905193	rs1632893	6	29765047	rs1633002	0.05815	0.976845
6	29905193	rs1632893	6	29764663	rs1633004	0.05815	0.976845
6	29905193	rs1632893	6	29764374	rs1633006	0.05815	0.976845
6	29905193	rs1632893	6	29764363	rs1633007	0.05815	0.976845
6	29905193	rs1632893	6	29763087	rs1633009	0.05815	0.976845
6	29905193	rs1632893	6	29762693	rs1633011	0.05815	0.976845
6	29905193	rs1632893	6	29756672	rs1633015	0.05815	0.976845
6	29905193	rs1632893	6	29782786	rs1736955	0.05815	0.976845
6	29905193	rs1632893	6	29782533	rs1736958	0.05815	0.976845
6	29905193	rs1632893	6	29782470	rs1736959	0.05815	0.976845
6	29905193	rs1632893	6	29777892	rs1736964	0.05815	0.976845
6	29905193	rs1632893	6	29777394	rs1736966	0.05815	0.976845
6	29905193	rs1632893	6	29776878	rs1736967	0.05815	0.976845
6	29905193	rs1632893	6	29776715	rs1736968	0.05815	0.976845
6	29905193	rs1632893	6	29776390	rs1736969	0.05815	0.976845
6	29905193	rs1632893	6	29776322	rs1736971	0.05815	0.976845
6	29905193	rs1632893	6	29776152	rs1736972	0.05815	0.976845
6	29905193	rs1632893	6	29775346	rs1736973	0.05815	0.976845
6	29905193	rs1632893	6	29775237	rs1736974	0.05815	0.976845
6	29905193	rs1632893	6	29774989	rs1736975	0.05815	0.976845
6	29905193	rs1632893	6	29768049	rs1736983	0.05815	0.976845
6	29905193	rs1632893	6	29767941	rs1736985	0.05815	0.976845
6	29905193	rs1632893	6	29764548	rs1737000	0.05815	0.976845
6	29905193	rs1632893	6	29762903	rs1737002	0.05815	0.976845
6	29905193	rs1632893	6	29756301	rs1737013	0.05815	0.976845
6	29905193	rs1632893	6	29774620	rs2248870	0.05815	0.976845
6	29905193	rs1632893	6	29774627	rs2248871	0.05815	0.976845
6	29905193	rs1632893	6	29778174	rs2517919	0.05815	0.976845
6	29905193	rs1632893	6	29778171	rs2517920	0.05815	0.976845
6	29905193	rs1632893	6	29774761	rs2523410	0.05815	0.976845
6	29905193	rs1632893	6	29777585	rs2735029	0.05815	0.976845
6	29905193	rs1632893	6	29780529	rs753544	0.05815	0.976845
6	29905193	rs1632893	6	29774709	rs9258448	0.05815	0.976845
6	29905193	rs1632893	6	31068525	rs2517559	0.0581346	0.4005
6	29905193	rs1632893	6	29770451	rs1610715	0.058039	0.976761
6	29905193	rs1632893	6	29797639	rs1049033	0.0579281	0.976677
6	29905193	rs1632893	6	29770187	rs1610655	0.0579281	0.976677
6	29905193	rs1632893	6	29759885	rs1611208	0.0579281	0.976677
6	29905193	rs1632893	6	29759923	rs1611209	0.0579281	0.976677
6	29905193	rs1632893	6	29766596	rs1736994	0.0579281	0.976677
6	29905193	rs1632893	6	29798419	rs915670	0.0579281	0.976677
6	29905193	rs1632893	6	30462381	rs1264455	0.057917	0.411656
6	29905193	rs1632893	6	30489783	rs2429655	0.057917	0.411656
6	29905193	rs1632893	6	29771298	rs1611190	0.0579151	1
6	29905193	rs1632893	6	29799316	rs1611143	0.0578173	0.976591
6	29905193	rs1632893	6	29921700	rs2517703	0.0577099	1
6	29905193	rs1632893	6	29921034	rs28749167	0.0577099	1
6	29905193	rs1632893	6	30476185	rs2023608	0.0576287	0.411002
6	29905193	rs1632893	6	30476034	rs2023609	0.0576287	0.411002
6	29905193	rs1632893	6	30469694	rs2109477	0.0576287	0.411002
6	29905193	rs1632893	6	30482310	rs2429656	0.0576287	0.411002
6	29905193	rs1632893	6	30467067	rs2508023	0.0576287	0.411002
6	29905193	rs1632893	6	30517686	rs2516639	0.0576287	0.411002
6	29905193	rs1632893	6	30505103	rs2516643	0.0576287	0.411002
6	29905193	rs1632893	6	30477709	rs2516648	0.0576287	0.411002
6	29905193	rs1632893	6	30475415	rs2516662	0.0576287	0.411002
6	29905193	rs1632893	6	30467946	rs2516665	0.0576287	0.411002
6	29905193	rs1632893	6	30489356	rs2534802	0.0576287	0.411002
6	29905193	rs1632893	6	30485975	rs2534806	0.0576287	0.411002
6	29905193	rs1632893	6	30485933	rs2534807	0.0576287	0.411002
6	29905193	rs1632893	6	30485365	rs2534809	0.0576287	0.411002
6	29905193	rs1632893	6	30484588	rs2534810	0.0576287	0.411002
6	29905193	rs1632893	6	30481301	rs2534813	0.0576287	0.411002
6	29905193	rs1632893	6	30479180	rs2844717	0.0576287	0.411002
6	29905193	rs1632893	6	30477276	rs2844718	0.0576287	0.411002
6	29905193	rs1632893	6	30476183	rs2844719	0.0576287	0.411002
6	29905193	rs1632893	6	30475717	rs2844720	0.0576287	0.411002
6	29905193	rs1632893	6	30471135	rs2844722	0.0576287	0.411002
6	29905193	rs1632893	6	30470301	rs2844723	0.0576287	0.411002
6	29905193	rs1632893	6	30469190	rs2844724	0.0576287	0.411002
6	29905193	rs1632893	6	30465172	rs2844725	0.0576287	0.411002
6	29905193	rs1632893	6	30484984	rs9262082	0.0576287	0.411002
6	29905193	rs1632893	6	30477947	rs975195	0.0576287	0.411002
6	29905193	rs1632893	6	30477256	rs996588	0.0576287	0.411002
6	29905193	rs1632893	6	30477235	rs996589	0.0576287	0.411002
6	29905193	rs1632893	6	29737162	rs2247422	0.0575052	1
6	29905193	rs1632893	6	29737074	rs2735043	0.0575052	1
6	29905193	rs1632893	6	29733701	rs2735048	0.0575052	1
6	29905193	rs1632893	6	29737677	rs2844843	0.0575052	1
6	29905193	rs1632893	6	29935405	rs3893463	0.0574352	0.760799
6	29905193	rs1632893	6	29765865	rs1633000	0.0571537	0.976067
6	29905193	rs1632893	6	29941617	rs9260809	0.0570299	0.754664
6	29905193	rs1632893	6	30631063	rs4713346	0.0569232	0.657143
6	29905193	rs1632893	6	29735533	rs2844844	0.056792	1
6	29905193	rs1632893	6	29766085	rs1632999	0.0563125	0.975676
6	29905193	rs1632893	6	29766158	rs1736996	0.0563125	0.975676
6	29905193	rs1632893	6	29766125	rs1736997	0.0563125	0.975676
6	29905193	rs1632893	6	31027336	rs2517521	0.056299	0.395752
6	29905193	rs1632893	6	31132085	rs3130933	0.056299	0.395752
6	29905193	rs1632893	6	29911203	rs1059517	0.056084	1
6	29905193	rs1632893	6	29738287	rs1611270	0.0559019	0.954458
6	29905193	rs1632893	6	30364727	rs2072111	0.0556966	0.494982
6	29905193	rs1632893	6	30364524	rs2516688	0.0556966	0.494982
6	29905193	rs1632893	6	30353654	rs2524209	0.0556966	0.494982
6	29905193	rs1632893	6	30353049	rs2524210	0.0556966	0.494982
6	29905193	rs1632893	6	29742846	rs1419641	0.0555551	0.953972
6	29905193	rs1632893	6	29739434	rs1610635	0.0555551	0.953972
6	29905193	rs1632893	6	29739639	rs1610636	0.0555551	0.953972
6	29905193	rs1632893	6	29739906	rs1610637	0.0555551	0.953972
6	29905193	rs1632893	6	29748206	rs1611229	0.0555551	0.953972
6	29905193	rs1632893	6	29748523	rs1611233	0.0555551	0.953972
6	29905193	rs1632893	6	29748837	rs1611238	0.0555551	0.953972
6	29905193	rs1632893	6	29749331	rs1611240	0.0555551	0.953972
6	29905193	rs1632893	6	29738298	rs1611271	0.0555551	0.953972
6	29905193	rs1632893	6	29745726	rs1615962	0.0555551	0.953972
6	29905193	rs1632893	6	29746803	rs1633022	0.0555551	0.953972
6	29905193	rs1632893	6	29746794	rs1633023	0.0555551	0.953972
6	29905193	rs1632893	6	29746305	rs1633029	0.0555551	0.953972
6	29905193	rs1632893	6	29744610	rs2844837	0.0555551	0.953972
6	29905193	rs1632893	6	29739322	rs885938	0.0555551	0.953972
6	29905193	rs1632893	6	29739272	rs885939	0.0555551	0.953972
6	29905193	rs1632893	6	29739057	rs885940	0.0555551	0.953972
6	29905193	rs1632893	6	29894243	rs2074486	0.0554812	1
6	29905193	rs1632893	6	29473664	rs111278202	0.0554648	0.772766
6	29905193	rs1632893	6	29358281	rs112846568	0.0554648	0.772766
6	29905193	rs1632893	6	29445238	rs112868498	0.0554648	0.772766
6	29905193	rs1632893	6	29465817	rs148950104	0.0554648	0.772766
6	29905193	rs1632893	6	30361608	rs2516685	0.0554635	0.494334
6	29905193	rs1632893	6	30359606	rs2524205	0.0554635	0.494334
6	29905193	rs1632893	6	29664343	rs3131887	0.0554586	0.88192
6	29905193	rs1632893	6	29649609	rs2982836	0.0554381	0.881031
6	29905193	rs1632893	6	29735134	rs1612392	0.0553241	0.953642
6	29905193	rs1632893	6	29733223	rs1633041	0.0553241	0.953642
6	29905193	rs1632893	6	29737222	rs1737032	0.0553241	0.953642
6	29905193	rs1632893	6	29737022	rs1737035	0.0553241	0.953642
6	29905193	rs1632893	6	29736792	rs1737037	0.0553241	0.953642
6	29905193	rs1632893	6	29736601	rs1737040	0.0553241	0.953642
6	29905193	rs1632893	6	29736229	rs1737041	0.0553241	0.953642
6	29905193	rs1632893	6	29736011	rs1737044	0.0553241	0.953642
6	29905193	rs1632893	6	29735779	rs1737045	0.0553241	0.953642
6	29905193	rs1632893	6	29735225	rs1737048	0.0553241	0.953642
6	29905193	rs1632893	6	29734696	rs1737050	0.0553241	0.953642
6	29905193	rs1632893	6	29734184	rs1737051	0.0553241	0.953642
6	29905193	rs1632893	6	29733807	rs1737054	0.0553241	0.953642
6	29905193	rs1632893	6	29733537	rs1737056	0.0553241	0.953642
6	29905193	rs1632893	6	29735391	rs2735044	0.0553241	0.953642
6	29905193	rs1632893	6	29076835	rs75320886	0.0553037	0.749621
6	29905193	rs1632893	6	29944651	rsnone165	0.0552671	0.762991
6	29905193	rs1632893	6	30343703	rs2844745	0.0552308	0.493685
6	29905193	rs1632893	6	29654877	rs2747451	0.0551851	0.881191
6	29905193	rs1632893	6	29854795	rs1054175	0.0549817	1
6	29905193	rs1632893	6	29136091	rs112122695	0.0549727	0.500432
6	29905193	rs1632893	6	29733420	rs1737057	0.0548625	0.952969
6	29905193	rs1632893	6	29733288	rs1737059	0.0547042	0.953255
6	29905193	rs1632893	6	30685810	rs4713355	0.054508	0.649979
6	29905193	rs1632893	6	29735455	rs9258288	0.0545013	0.953983
6	29905193	rs1632893	6	29865718	rs2517811	0.0544849	1
6	29905193	rs1632893	6	30076630	rs2240068	0.0544641	0.733589
6	29905193	rs1632893	6	30540890	rs2269709	0.0544332	0.40306
6	29905193	rs1632893	6	29919433	rs2517708	0.0543858	1
6	29905193	rs1632893	6	30521137	rs2074505	0.0543762	0.405744
6	29905193	rs1632893	6	29735469	rs9258289	0.0542965	0.954694
6	29905193	rs1632893	6	29874974	rs2517813	0.0539906	1
6	29905193	rs1632893	6	29914011	rs2975048	0.0539906	1
6	29905193	rs1632893	6	29914057	rs9391669	0.0539906	1
6	29905193	rs1632893	6	29913912	rs9404955	0.0539906	1
6	29905193	rs1632893	6	29908469	rs12202296	0.053892	1
6	29905193	rs1632893	6	29906981	rs13198419	0.053892	1
6	29905193	rs1632893	6	29908804	rs13203830	0.053892	1
6	29905193	rs1632893	6	29908967	rs13207054	0.053892	1
6	29905193	rs1632893	6	29915408	rs2517721	0.053892	1
6	29905193	rs1632893	6	29906109	rs2517730	0.053892	1
6	29905193	rs1632893	6	29915301	rs2735097	0.053892	1
6	29905193	rs1632893	6	29914828	rs2735099	0.053892	1
6	29905193	rs1632893	6	29907313	rs28749120	0.053892	1
6	29905193	rs1632893	6	29907895	rs28749131	0.053892	1
6	29905193	rs1632893	6	29908093	rs28749133	0.053892	1
6	29905193	rs1632893	6	29909044	rs28749141	0.053892	1
6	29905193	rs1632893	6	29906724	rs2904760	0.053892	1
6	29905193	rs1632893	6	29914304	rs2916804	0.053892	1
6	29905193	rs1632893	6	29914399	rs2975047	0.053892	1
6	29905193	rs1632893	6	29914412	rs3016022	0.053892	1
6	29905193	rs1632893	6	29906783	rs9368614	0.053892	1
6	29905193	rs1632893	6	29906813	rs9368615	0.053892	1
6	29905193	rs1632893	6	29923421	rs3115636	0.0537936	1
6	29905193	rs1632893	6	29920191	rs13201160	0.0536952	1
6	29905193	rs1632893	6	29919963	rs16896724	0.0536952	1
6	29905193	rs1632893	6	29918173	rs2517712	0.0536952	1
6	29905193	rs1632893	6	29917439	rs2517715	0.0536952	1
6	29905193	rs1632893	6	29916253	rs2517719	0.0536952	1
6	29905193	rs1632893	6	29917800	rs2735093	0.0536952	1
6	29905193	rs1632893	6	29917503	rs2916805	0.0536952	1
6	29905193	rs1632893	6	29920675	rs2975041	0.0536952	1
6	29905193	rs1632893	6	29917496	rs2975045	0.0536952	1
6	29905193	rs1632893	6	30536133	rs3130041	0.0535974	0.401032
6	29905193	rs1632893	6	30537853	rs3130243	0.0535974	0.401032
6	29905193	rs1632893	6	29906380	rs2517729	0.053597	1
6	29905193	rs1632893	6	29924389	rs2571394	0.053597	1
6	29905193	rs1632893	6	29174394	rs79306850	0.0535511	0.490729
6	29905193	rs1632893	6	29923838	rs2571391	0.0534988	1
6	29905193	rs1632893	6	29913881	rs9404954	0.0534988	1
6	29905193	rs1632893	6	31101250	rs3130563	0.0533522	0.380562
6	29905193	rs1632893	6	31087305	rs9263671	0.0533522	0.380562
6	29905193	rs1632893	6	29625538	rs2262263	0.0533516	0.975336
6	29905193	rs1632893	6	29614627	rs7774576	0.0532456	0.975243
6	29905193	rs1632893	6	29649093	rs3131848	0.0529201	0.891376
6	29905193	rs1632893	6	29650209	rs6902607	0.0529201	0.891376
6	29905193	rs1632893	6	29832846	rs2517827	0.052912	1
6	29905193	rs1632893	6	29913817	rs2975050	0.052912	1
6	29905193	rs1632893	6	29034945	rs112304397	0.0527239	0.74245
6	29905193	rs1632893	6	29123912	rs112822460	0.0527239	0.74245
6	29905193	rs1632893	6	29208240	rs113921037	0.0527239	0.74245
6	29905193	rs1632893	6	29001160	rs187501868	0.0527239	0.74245
6	29905193	rs1632893	6	29922667	rs28780071	0.0527172	1
6	29905193	rs1632893	6	29661418	rs2079895	0.0526768	0.891573
6	29905193	rs1632893	6	29660981	rs2394657	0.0526768	0.891573
6	29905193	rs1632893	6	29661695	rs3129030	0.0526768	0.891573
6	29905193	rs1632893	6	29657941	rs3095296	0.0526555	0.890642
6	29905193	rs1632893	6	29730128	rs1611283	0.0526058	0.952217
6	29905193	rs1632893	6	29652468	rs2747440	0.0525451	0.891209
6	29905193	rs1632893	6	29655113	rs2747454	0.0525451	0.891209
6	29905193	rs1632893	6	29657312	rs2747463	0.0525451	0.891209
6	29905193	rs1632893	6	29659366	rs2907898	0.0524135	0.890843
6	29905193	rs1632893	6	29659355	rs2982841	0.0524135	0.890843
6	29905193	rs1632893	6	31172937	rs3130954	0.0523119	0.38467
6	29905193	rs1632893	6	29937104	rs12193110	0.0523087	0.975388
6	29905193	rs1632893	6	29937148	rs12200176	0.0523087	0.975388
6	29905193	rs1632893	6	29935590	rs4391295	0.0523087	0.975388
6	29905193	rs1632893	6	29935576	rs4538750	0.0523087	0.975388
6	29905193	rs1632893	6	29936307	rs4959037	0.0523087	0.975388
6	29905193	rs1632893	6	29340585	rs10807053	0.0522832	0.665309
6	29905193	rs1632893	6	29936404	rs6927487	0.0520995	0.975203
6	29905193	rs1632893	6	31141970	rs3094189	0.0519482	0.355828
6	29905193	rs1632893	6	29650641	rs2474102	0.0519008	0.871729
6	29905193	rs1632893	6	29710380	rs885941	0.0518869	0.898459
6	29905193	rs1632893	6	29711334	rs1610615	0.051752	0.898056
6	29905193	rs1632893	6	29711173	rs947819	0.051752	0.898056
6	29905193	rs1632893	6	29016844	rs77608686	0.0516721	0.461625
6	29905193	rs1632893	6	29807006	rsnone69	0.0516718	0.907398
6	29905193	rs1632893	6	29812974	rs2517879	0.0515275	0.919539
6	29905193	rs1632893	6	29812807	rs2523767	0.0515275	0.919539
6	29905193	rs1632893	6	29812505	rs2734990	0.0515275	0.919539
6	29905193	rs1632893	6	29811237	rs2844827	0.0515275	0.919539
6	29905193	rs1632893	6	29813409	rs3873257	0.0515275	0.919539
6	29905193	rs1632893	6	29813573	rs3873259	0.0515275	0.919539
6	29905193	rs1632893	6	29813682	rs3873260	0.0515275	0.919539
6	29905193	rs1632893	6	29815787	rs6922901	0.0515275	0.919539
6	29905193	rs1632893	6	30733986	rs2394402	0.0514688	0.401452
6	29905193	rs1632893	6	30726748	rs3095341	0.0514688	0.401452
6	29905193	rs1632893	6	29605935	rs444189	0.0514226	0.825336
6	29905193	rs1632893	6	29812750	rs2523768	0.0512945	0.919055
6	29905193	rs1632893	6	29815754	rs9258566	0.0511646	0.91949
6	29905193	rs1632893	6	29925972	rs2517701	0.0510793	0.97623
6	29905193	rs1632893	6	29925127	rs2844809	0.0510793	0.97623
6	29905193	rs1632893	6	29805809	rsnone64	0.0509669	0.905856
6	29905193	rs1632893	6	29809578	rsnone74	0.0509669	0.905856
6	29905193	rs1632893	6	29804845	rs2394178	0.0509669	0.905856
6	29905193	rs1632893	6	29807685	rs2517886	0.0509669	0.905856
6	29905193	rs1632893	6	29807393	rs2517887	0.0509669	0.905856
6	29905193	rs1632893	6	29803109	rs2517890	0.0509669	0.905856
6	29905193	rs1632893	6	29810113	rs2523773	0.0509669	0.905856
6	29905193	rs1632893	6	29809087	rs2523777	0.0509669	0.905856
6	29905193	rs1632893	6	29808951	rs2734998	0.0509669	0.905856
6	29905193	rs1632893	6	29808775	rs2735000	0.0509669	0.905856
6	29905193	rs1632893	6	29808634	rs2735003	0.0509669	0.905856
6	29905193	rs1632893	6	29808253	rs2735006	0.0509669	0.905856
6	29905193	rs1632893	6	29808199	rs2735007	0.0509669	0.905856
6	29905193	rs1632893	6	29808013	rs2735008	0.0509669	0.905856
6	29905193	rs1632893	6	29807853	rs2735009	0.0509669	0.905856
6	29905193	rs1632893	6	29803886	rs2735019	0.0509669	0.905856
6	29905193	rs1632893	6	29807923	rs2743937	0.0509669	0.905856
6	29905193	rs1632893	6	29808861	rs9258537	0.0509669	0.905856
6	29905193	rs1632893	6	29808877	rs9258538	0.0509669	0.905856
6	29905193	rs1632893	6	29924889	rs2517702	0.0508075	0.976312
6	29905193	rs1632893	6	29483062	rs114572153	0.0507995	0.787903
6	29905193	rs1632893	6	29825566	rsnone116	0.050791	1
6	29905193	rs1632893	6	29818123	rs2523763	0.050791	1
6	29905193	rs1632893	6	29818229	rs2734987	0.050791	1
6	29905193	rs1632893	6	29820278	rs3115627	0.050791	1
6	29905193	rs1632893	6	29784503	rsnone19	0.0506958	1
6	29905193	rs1632893	6	29785101	rsnone24	0.0506958	1
6	29905193	rs1632893	6	29787202	rsnone36	0.0506958	1
6	29905193	rs1632893	6	29791033	rsnone46	0.0506958	1
6	29905193	rs1632893	6	29828051	rs1611702	0.0506958	1
6	29905193	rs1632893	6	29828467	rs1611704	0.0506958	1
6	29905193	rs1632893	6	29821268	rs3094643	0.0506958	1
6	29905193	rs1632893	6	29924220	rs2571392	0.0506006	1
6	29905193	rs1632893	6	29524401	rs2745412	0.0505897	0.34006
6	29905193	rs1632893	6	30059592	rs9261376	0.0504155	0.951537
6	29905193	rs1632893	6	30061500	rs9261388	0.0504155	0.951537
6	29905193	rs1632893	6	30061555	rs9261389	0.0504155	0.951537
6	29905193	rs1632893	6	29773158	rs2394173	0.0504105	1
6	29905193	rs1632893	6	29772098	rs2394688	0.0504105	1
6	29905193	rs1632893	6	29795751	rs6932596	0.0504105	1
6	29905193	rs1632893	6	29795747	rs6932888	0.0504105	1
6	29905193	rs1632893	6	29136425	rs12196488	0.0503781	0.561336
6	29905193	rs1632893	6	29829482	rs1611715	0.0503156	1
6	29905193	rs1632893	6	30061098	rs9261385	0.0503059	0.95136
6	29905193	rs1632893	6	30505948	rs2524224	0.0501594	0.402603
6	29905193	rs1632893	6	29799746	rs2517898	0.0501483	0.829746
6	29905193	rs1632893	6	30506383	rs1468079	0.0500598	0.401853
6	29905193	rs1632893	6	29784693	rs6457058	0.0500315	1
6	29905193	rs1632893	6	29745350	rs2517928	0.0499369	1
6	29905193	rs1632893	6	29745175	rs2517929	0.0499369	1
6	29905193	rs1632893	6	29745075	rs2517930	0.0499369	1
6	29905193	rs1632893	6	29757715	rs2735035	0.0499369	1
6	29905193	rs1632893	6	29755760	rs2743940	0.0499369	1
6	29905193	rs1632893	6	29742257	rs2743945	0.0499369	1
6	29905193	rs1632893	6	29740166	rs2844841	0.0499369	1
6	29905193	rs1632893	6	29744623	rs2975038	0.0499369	1
6	29905193	rs1632893	6	29762303	rs9357085	0.0497482	1
6	29905193	rs1632893	6	30519851	rs2524221	0.0497185	0.399088
6	29905193	rs1632893	6	30519258	rs2844713	0.0497185	0.399088
6	29905193	rs1632893	6	30518619	rs2844714	0.0497185	0.399088
6	29905193	rs1632893	6	30516353	rs2844715	0.0497185	0.399088
6	29905193	rs1632893	6	30122575	rs2517646	0.0496909	0.484276
6	29905193	rs1632893	6	29915766	rs2735095	0.049654	1
6	29905193	rs1632893	6	29916686	rs13214982	0.0495598	1
6	29905193	rs1632893	6	29810288	rsnone79	0.0493235	0.90516
6	29905193	rs1632893	6	30457732	rs1059510	0.0493012	0.391524
6	29905193	rs1632893	6	29802550	rs2523793	0.0492088	0.904897
6	29905193	rs1632893	6	29916679	rs13215316	0.0491842	1
6	29905193	rs1632893	6	30339602	rs2844746	0.0486814	0.445409
6	29905193	rs1632893	6	29798794	rs9380142	0.0485306	1
6	29905193	rs1632893	6	29910801	rs1136692	0.0483446	1
6	29905193	rs1632893	6	29392972	rs2746148	0.0483051	0.325579
6	29905193	rs1632893	6	29896484	rs2571424	0.0482518	1
6	29905193	rs1632893	6	29938507	rs12195207	0.048251	0.972848
6	29905193	rs1632893	6	30823075	rs3130654	0.0480409	0.303577
6	29905193	rs1632893	6	30743241	rs3130667	0.0478389	0.387037
6	29905193	rs1632893	6	30747844	rs3131039	0.0478389	0.387037
6	29905193	rs1632893	6	30745648	rs3132602	0.0478389	0.387037
6	29905193	rs1632893	6	29717380	rs12665401	0.0477891	1
6	29905193	rs1632893	6	29059489	rs111855802	0.047719	0.686719
6	29905193	rs1632893	6	30760696	rs7740279	0.047657	0.388342
6	29905193	rs1632893	6	29375910	rs111276012	0.0476238	0.705626
6	29905193	rs1632893	6	29481668	rs113883709	0.0476238	0.705626
6	29905193	rs1632893	6	29931013	rs2517686	0.0476047	1
6	29905193	rs1632893	6	29833840	rs2523818	0.0476047	1
6	29905193	rs1632893	6	29841280	rs2844820	0.0476047	1
6	29905193	rs1632893	6	30654531	rs9262145	0.0475103	0.309333
6	29905193	rs1632893	6	30762093	rs3131057	0.0473604	0.416246
6	29905193	rs1632893	6	29835026	rsnone142	0.0473287	1
6	29905193	rs1632893	6	29842409	rs2523812	0.0473287	1
[truncated: 35,154 more rows]
