# Supplementary material for: Human leukocyte antigen variants associate with BNT162b2 mRNA vaccine response
Source: Commun Med (Lond). 2024 Apr 4;4:63. doi: 10.1038/s43856-024-00490-2 (PMC10995155; doi:10.1038/s43856-024-00490-2)
Supplement: Supplementary file 7 — Supplementary Data 4 [file 43856_2024_490_MOESM7_ESM.xlsx]

## Sheet: Summary stats_Figure3A
Supplementary Data 4A. Summary statistics for Figure 3A. SNPs that do not have rsIDs are denoted with 'rsnone' to run the locus.zoom script
CHR	BP	SNP	REF	ALT	A1	A1_FREQ	TEST	OBS_CT	BETA	SE	L95	U95	T_STAT	P
6	31364105	rs28366135	A	G	G	0.102147	ADD	1351	0.273174	0.0474163	0.18024	0.366109	5.76118	1.04e-08
6	31361110	rs2428479	A	C	C	0.102012	ADD	1351	0.273576	0.0475228	0.180434	0.366719	5.75674	1.06e-08
6	31336644	rs2844567	G	A	A	0.101365	ADD	1351	0.271577	0.0481507	0.177203	0.365951	5.64014	2.07e-08
6	31341050	rs2394991	T	G	G	0.101043	ADD	1351	0.271606	0.0481926	0.17715	0.366062	5.63585	2.12e-08
6	31340807	rs2263311	C	T	T	0.101039	ADD	1351	0.271586	0.0481946	0.177126	0.366046	5.6352	2.13e-08
6	31335623	rs2523538	A	G	G	0.100978	ADD	1351	0.271603	0.0482139	0.177105	0.3661	5.63329	2.15e-08
6	31335582	rs2523539	T	C	C	0.100978	ADD	1351	0.271603	0.0482139	0.177105	0.3661	5.63329	2.15e-08
6	31339844	rs2523525	A	G	G	0.101027	ADD	1351	0.271522	0.0482004	0.177051	0.365993	5.63318	2.15e-08
6	31339334	rs2523527	T	G	G	0.101023	ADD	1351	0.271527	0.0482018	0.177053	0.366001	5.63313	2.15e-08
6	31352674	rs28366093	G	A	A	0.100991	ADD	1351	0.271629	0.0482222	0.177115	0.366143	5.63286	2.16e-08
6	31352702	rs28366094	T	G	G	0.100987	ADD	1351	0.271633	0.048224	0.177115	0.36615	5.63273	2.16e-08
6	31351133	rs2244490	C	A	A	0.100984	ADD	1351	0.271581	0.0482165	0.177078	0.366083	5.63252	2.16e-08
6	31350822	rs2596566	G	T	T	0.100984	ADD	1351	0.271581	0.0482165	0.177078	0.366083	5.63252	2.16e-08
6	31335507	rs2596431	C	T	T	0.100993	ADD	1351	0.271516	0.0482069	0.177032	0.366	5.63231	2.16e-08
6	31352844	rs28366098	G	A	A	0.100981	ADD	1351	0.271647	0.0482313	0.177116	0.366179	5.63218	2.17e-08
6	31336628	rs2844568	C	T	T	0.101038	ADD	1351	0.271389	0.0481857	0.176947	0.365832	5.63215	2.17e-08
6	31352830	rs28366097	G	A	A	0.100981	ADD	1351	0.271642	0.048231	0.177111	0.366173	5.6321	2.17e-08
6	31352748	rs28366095	T	C	C	0.100981	ADD	1351	0.271642	0.0482311	0.177111	0.366174	5.6321	2.17e-08
6	31352776	rs28366096	A	G	G	0.100981	ADD	1351	0.271642	0.0482311	0.177111	0.366174	5.6321	2.17e-08
6	31352902	rs28366099	C	T	T	0.10098	ADD	1351	0.271643	0.0482316	0.177111	0.366175	5.63205	2.17e-08
6	31336000	rs2523536	A	G	G	0.101036	ADD	1351	0.27138	0.0481867	0.176935	0.365824	5.63183	2.17e-08
6	31350154	rs2523547	C	T	T	0.101036	ADD	1351	0.27138	0.0481867	0.176935	0.365824	5.63183	2.17e-08
6	31346490	rs2523626	G	A	A	0.101036	ADD	1351	0.27138	0.0481867	0.176935	0.365824	5.63183	2.17e-08
6	31345844	rs2523632	G	A	A	0.101036	ADD	1351	0.27138	0.0481867	0.176935	0.365824	5.63183	2.17e-08
6	31334174	rs2596574	G	A	A	0.101036	ADD	1351	0.27138	0.0481867	0.176935	0.365824	5.63183	2.17e-08
6	31352265	rs28752478	C	G	G	0.100982	ADD	1351	0.27155	0.0482177	0.177045	0.366055	5.63175	2.17e-08
6	31352255	rs28752477	T	G	G	0.100987	ADD	1351	0.271533	0.0482163	0.177031	0.366036	5.63156	2.17e-08
6	31352366	rs28752479	C	A	A	0.100982	ADD	1351	0.271558	0.048221	0.177046	0.366069	5.63153	2.17e-08
6	31352459	rs28366091	G	T	T	0.100982	ADD	1351	0.271557	0.048221	0.177045	0.366068	5.6315	2.17e-08
6	31352549	rs28366092	T	C	C	0.100982	ADD	1351	0.271557	0.048221	0.177045	0.366068	5.6315	2.17e-08
6	31342436	rs2254549	C	T	T	0.100993	ADD	1351	0.271465	0.0482081	0.176979	0.365952	5.63111	2.18e-08
6	31343221	rs2844550	C	T	T	0.100993	ADD	1351	0.271465	0.0482081	0.176979	0.365952	5.63111	2.18e-08
6	31344571	rs28366076	T	G	G	0.100993	ADD	1351	0.271465	0.0482085	0.176978	0.365952	5.63107	2.18e-08
6	31343919	rs2523640	G	A	A	0.100993	ADD	1351	0.271464	0.0482084	0.176978	0.365951	5.63106	2.18e-08
6	31345640	rs2523633	C	G	G	0.100993	ADD	1351	0.271465	0.0482089	0.176978	0.365953	5.63103	2.18e-08
6	31345728	rs2844544	G	T	T	0.100993	ADD	1351	0.271465	0.0482089	0.176978	0.365953	5.63103	2.18e-08
6	31352287	rs28366089	A	G	G	0.100978	ADD	1351	0.271543	0.0482227	0.177028	0.366057	5.63101	2.18e-08
6	31344511	rs28366075	G	T	T	0.10099	ADD	1351	0.271471	0.04821	0.176981	0.36596	5.631	2.18e-08
6	31345513	rs28366078	T	G	G	0.100993	ADD	1351	0.271463	0.048209	0.176975	0.365951	5.63097	2.18e-08
6	31345523	rs28366079	C	T	T	0.100993	ADD	1351	0.271463	0.048209	0.176975	0.365951	5.63097	2.18e-08
6	31352984	rs2428488	A	G	G	0.100969	ADD	1351	0.271577	0.0482315	0.177045	0.366109	5.63069	2.18e-08
6	31352973	rs2442748	A	G	G	0.100963	ADD	1351	0.271588	0.0482339	0.177051	0.366125	5.63064	2.19e-08
6	31346249	rs2523629	C	T	T	0.100989	ADD	1351	0.271457	0.0482107	0.176966	0.365948	5.63063	2.19e-08
6	31346006	rs2523631	C	T	T	0.100989	ADD	1351	0.271457	0.0482107	0.176966	0.365948	5.63063	2.19e-08
6	31346080	rs2523630	G	A	A	0.100993	ADD	1351	0.271452	0.0482113	0.176959	0.365944	5.63046	2.19e-08
6	31353039	rs2428487	A	T	T	0.100969	ADD	1351	0.271556	0.048231	0.177025	0.366087	5.63032	2.19e-08
6	31353033	rs2442747	C	T	T	0.100968	ADD	1351	0.271558	0.0482313	0.177026	0.366089	5.63031	2.19e-08
6	31337780	rs2523529	C	G	G	0.100964	ADD	1351	0.271488	0.0482197	0.176979	0.365996	5.63021	2.19e-08
6	31352173	rs28366087	A	G	G	0.100919	ADD	1351	0.271982	0.0483134	0.17729	0.366675	5.62954	2.2e-08
6	31355525	rs2596558	T	C	C	0.101273	ADD	1351	0.271137	0.0481705	0.176725	0.36555	5.62871	2.21e-08
6	31337654	rs2523530	A	G	G	0.10095	ADD	1351	0.271408	0.0482258	0.176887	0.365929	5.62786	2.22e-08
6	31352201	rs28366088	G	A	A	0.101075	ADD	1351	0.271357	0.0482238	0.17684	0.365874	5.62704	2.23e-08
6	31337209	rs2853987	T	C	C	0.100932	ADD	1351	0.271288	0.048233	0.176753	0.365823	5.62453	2.26e-08
6	31352077	rs28752475	G	A	A	0.100092	ADD	1351	0.274098	0.048758	0.178534	0.369662	5.62159	2.3e-08
6	31351985	rs28752472	C	T	T	0.0997443	ADD	1351	0.274803	0.0488874	0.178986	0.370621	5.62114	2.31e-08
6	31344490	rs3957111	G	A	A	0.132442	ADD	1351	0.239815	0.0427303	0.156065	0.323565	5.6123	2.42e-08
6	32605525	rs9272454	C	T	C	0.315129	ADD	1351	-0.173572	0.0309453	-0.234224	-0.112921	-5.60901	2.47e-08
6	31339455	rs2844563	A	T	T	0.101729	ADD	1351	0.269691	0.0482477	0.175127	0.364255	5.58972	2.75e-08
6	31352073	rs28752474	G	C	C	0.0996069	ADD	1351	0.27282	0.0490716	0.176641	0.368998	5.55963	3.26e-08
6	31362166	rs28366116	C	T	T	0.0940362	ADD	1351	0.27317	0.0499081	0.175352	0.370988	5.47346	5.26e-08
6	31362159	rs2428476	C	T	T	0.0940247	ADD	1351	0.273162	0.0499238	0.175313	0.371011	5.47158	5.32e-08
6	32628660	rs28688207	T	C	C	0.0851651	ADD	1351	-0.277879	0.0509177	-0.377675	-0.178082	-5.45741	5.75e-08
6	31364692	rs2523462	G	C	C	0.0997993	ADD	1351	0.258084	0.0478865	0.164228	0.351939	5.38948	8.34e-08
6	31359989	rs2428482	C	T	T	0.0990764	ADD	1351	0.260764	0.0484109	0.16588	0.355647	5.38647	8.48e-08
6	31361325	rs2428477	T	A	A	0.0995559	ADD	1351	0.256797	0.0480724	0.162577	0.351017	5.34187	1.08e-07
6	31361424	rs2523476	C	T	T	0.0995559	ADD	1351	0.256797	0.0480724	0.162577	0.351017	5.34187	1.08e-07
6	31360389	rs2523477	T	C	C	0.0995562	ADD	1351	0.256793	0.0480725	0.162573	0.351013	5.34179	1.08e-07
6	31368588	rs2844523	G	A	A	0.0995526	ADD	1351	0.256768	0.0480758	0.162542	0.350995	5.34091	1.09e-07
6	31368370	rs2596539	T	C	C	0.0994762	ADD	1351	0.25692	0.0481131	0.16262	0.35122	5.33992	1.09e-07
6	31364357	rs28366141	G	A	A	0.0994217	ADD	1351	0.257185	0.0481816	0.162751	0.351619	5.33782	1.1e-07
6	31364083	rs28366134	C	A	A	0.0994221	ADD	1351	0.257185	0.0481816	0.162751	0.351619	5.33782	1.1e-07
6	31360918	rs3094590	C	T	T	0.0994239	ADD	1351	0.257174	0.04818	0.162743	0.351605	5.33778	1.1e-07
6	31361009	rs2428480	G	A	A	0.0994283	ADD	1351	0.257151	0.0481801	0.162719	0.351582	5.33728	1.11e-07
6	31363489	rs2523464	G	A	A	0.099418	ADD	1351	0.257179	0.0481854	0.162737	0.351621	5.33728	1.11e-07
6	31362448	rs2523472	A	T	T	0.0994176	ADD	1351	0.25718	0.0481857	0.162738	0.351622	5.33727	1.11e-07
6	31370007	rs2596537	A	C	C	0.0994503	ADD	1351	0.256901	0.0481388	0.16255	0.351251	5.33666	1.11e-07
6	31371521	rs2252223	T	C	C	0.0993885	ADD	1351	0.256581	0.0481654	0.162179	0.350984	5.32709	1.17e-07
6	31374262	rs2857281	A	C	C	0.0993781	ADD	1351	0.256551	0.048167	0.162146	0.350957	5.32629	1.17e-07
6	31364603	rs2905708	C	T	T	0.103508	ADD	1351	0.25212	0.0475135	0.158995	0.345244	5.30628	1.31e-07
6	31374682	rs111972772	G	C	C	0.0992578	ADD	1351	0.255697	0.048209	0.161209	0.350185	5.30393	1.32e-07
6	31373810	rs2263313	G	A	A	0.0992578	ADD	1351	0.255697	0.048209	0.161209	0.350185	5.30393	1.32e-07
6	31376206	rs2523498	T	C	C	0.0990995	ADD	1351	0.2543	0.0482371	0.159757	0.348843	5.27188	1.57e-07
6	32213008	rs454875	G	A	A	0.142661	ADD	1351	-0.21896	0.0415722	-0.30044	-0.13748	-5.26697	1.61e-07
6	31362310	rs16899524	C	T	T	0.1003	ADD	1351	0.252566	0.0479701	0.158546	0.346585	5.26507	1.63e-07
6	31341357	rs2844556	G	A	A	0.0984583	ADD	1351	0.254994	0.0489024	0.159148	0.350841	5.21436	2.13e-07
6	31356702	rs2905713	T	C	C	0.0984139	ADD	1351	0.25517	0.0489565	0.159218	0.351123	5.21219	2.16e-07
6	31340113	rs2523523	A	G	G	0.0984371	ADD	1351	0.254742	0.0489011	0.158898	0.350586	5.20933	2.19e-07
6	31350314	rs2596567	G	C	C	0.0983984	ADD	1351	0.254685	0.0489058	0.158831	0.350538	5.20767	2.21e-07
6	31334731	rs2596428	G	C	C	0.0984024	ADD	1351	0.254626	0.0488984	0.158787	0.350465	5.20725	2.22e-07
6	31347877	rs2507980	G	A	A	0.0984456	ADD	1351	0.25449	0.0488776	0.158692	0.350288	5.20668	2.22e-07
6	31344098	rs2523639	C	T	T	0.0984456	ADD	1351	0.25449	0.0488776	0.158692	0.350288	5.20668	2.22e-07
6	31351079	rs2523646	C	T	T	0.0984456	ADD	1351	0.25449	0.0488776	0.158692	0.350288	5.20668	2.22e-07
6	31354344	rs2853972	G	A	A	0.0983854	ADD	1351	0.254685	0.0489161	0.158811	0.350558	5.20656	2.22e-07
6	31354283	rs2523481	C	A	A	0.0983877	ADD	1351	0.254671	0.0489152	0.158799	0.350543	5.20638	2.23e-07
6	31353934	rs1939365	G	A	A	0.0983914	ADD	1351	0.254653	0.0489132	0.158785	0.350521	5.20622	2.23e-07
6	31354167	rs2596563	C	G	G	0.0983914	ADD	1351	0.254651	0.0489133	0.158783	0.35052	5.20618	2.23e-07
6	31354165	rs2523482	G	A	A	0.098391	ADD	1351	0.254653	0.0489136	0.158784	0.350522	5.20617	2.23e-07
6	31352328	rs28366090	G	T	T	0.0983925	ADD	1351	0.254642	0.0489122	0.158776	0.350508	5.2061	2.23e-07
6	31344008	rs2844547	T	G	G	0.0984039	ADD	1351	0.254571	0.0488993	0.15873	0.350412	5.20602	2.23e-07
6	31345535	rs28366080	C	T	T	0.0984039	ADD	1351	0.254569	0.0488999	0.158727	0.350411	5.20592	2.23e-07
6	31353792	rs2523483	T	G	G	0.0983884	ADD	1351	0.254639	0.0489148	0.158768	0.35051	5.20576	2.23e-07
6	31346359	rs2523628	G	A	A	0.0983998	ADD	1351	0.254562	0.0489018	0.158716	0.350408	5.20558	2.24e-07
6	31356574	rs2853969	G	A	A	0.0986867	ADD	1351	0.254253	0.0488567	0.158496	0.35001	5.20406	2.25e-07
6	31351999	rs28752473	A	G	G	0.0967345	ADD	1351	0.257266	0.049677	0.159901	0.354631	5.17878	2.58e-07
6	31352086	rs28752476	T	C	C	0.123302	ADD	1351	0.22889	0.0446305	0.141416	0.316364	5.12856	3.35e-07
6	31358211	rs17199968	C	G	G	0.0971944	ADD	1351	0.252012	0.0492278	0.155527	0.348497	5.11931	3.51e-07
6	32626139	rs6905975	C	G	C	0.373326	ADD	1351	-0.154791	0.0302649	-0.214109	-0.0954726	-5.11453	3.6e-07
6	32636433	rs35800511	A	G	G	0.148824	ADD	1351	-0.203171	0.0399832	-0.281537	-0.124805	-5.08141	4.28e-07
6	32575524	rs4713555	G	T	T	0.260724	ADD	1351	0.166258	0.0331812	0.101224	0.231292	5.01062	6.15e-07
6	32628609	rs200177238	C	T	T	0.0164342	ADD	1351	-0.626123	0.125373	-0.871849	-0.380396	-4.99408	6.69e-07
6	32634447	rs3210146	C	G	G	0.0191731	ADD	1351	-0.538374	0.108132	-0.750309	-0.326438	-4.97884	7.23e-07
6	32634394	rs34236112	G	A	A	0.0205821	ADD	1351	-0.511459	0.103118	-0.713566	-0.309352	-4.95995	7.96e-07
6	31332091	rs2523550	T	G	G	0.154622	ADD	1351	0.199199	0.0401627	0.120482	0.277917	4.95981	7.96e-07
6	31332078	rs2596550	C	T	T	0.154622	ADD	1351	0.199199	0.0401627	0.120482	0.277917	4.95981	7.96e-07
6	31332915	rs2853996	C	T	T	0.154641	ADD	1351	0.198993	0.0401803	0.120241	0.277744	4.9525	8.26e-07
6	31333063	rs2853994	C	T	T	0.154689	ADD	1351	0.19864	0.0401991	0.119851	0.277429	4.9414	8.74e-07
6	32633975	rs34029741	C	T	T	0.0210888	ADD	1351	-0.496836	0.10077	-0.694342	-0.299329	-4.93038	9.23e-07
6	32628509	rs117488551	C	G	G	0.020725	ADD	1351	-0.518529	0.105211	-0.724738	-0.312319	-4.92848	9.32e-07
6	32634282	rs12722106	A	G	G	0.0208608	ADD	1351	-0.501592	0.101826	-0.701168	-0.302016	-4.92596	9.44e-07
6	32634227	rs183607390	A	T	T	0.0207128	ADD	1351	-0.504807	0.1025	-0.705703	-0.303912	-4.92497	9.49e-07
6	32205072	rs549270	C	T	T	0.0995559	ADD	1351	-0.240621	0.0488846	-0.336433	-0.144809	-4.92222	9.62e-07
6	32204969	rs548330	A	G	G	0.0994516	ADD	1351	-0.240797	0.048934	-0.336706	-0.144888	-4.92086	9.69e-07
6	32219978	rs3132952	T	C	C	0.101375	ADD	1351	-0.239788	0.0487292	-0.335296	-0.144281	-4.92083	9.69e-07
6	32217237	rs9267973	G	A	A	0.10139	ADD	1351	-0.23962	0.0487229	-0.335116	-0.144125	-4.91802	9.83e-07
6	31332526	rs2844582	C	T	T	0.154999	ADD	1351	0.197501	0.0401622	0.118784	0.276217	4.91758	9.85e-07
6	32206049	rs9267918	G	A	A	0.100129	ADD	1351	-0.240049	0.0488372	-0.335768	-0.14433	-4.91528	9.96e-07
6	32632801	rs3204373	G	A	A	0.0179093	ADD	1351	-0.580706	0.118329	-0.812626	-0.348786	-4.90757	1.04e-06
6	32634607	rs117734503	C	T	T	0.0229492	ADD	1351	-0.494744	0.100866	-0.692437	-0.29705	-4.90495	1.05e-06
6	32633594	rs117844647	T	C	C	0.0212847	ADD	1351	-0.491009	0.100165	-0.687328	-0.294689	-4.902	1.06e-06
6	32578230	rs9271182	A	G	A	0.250004	ADD	1351	-0.171028	0.034891	-0.239413	-0.102642	-4.90176	1.07e-06
6	32219182	rs3130314	G	C	C	0.10546	ADD	1351	-0.234661	0.0479293	-0.328601	-0.140722	-4.89599	1.1e-06
6	32214363	rs693366	T	C	C	0.10546	ADD	1351	-0.234661	0.0479293	-0.328601	-0.140722	-4.89599	1.1e-06
6	32217955	rs9267980	G	A	A	0.10546	ADD	1351	-0.234661	0.0479293	-0.328601	-0.140722	-4.89599	1.1e-06
6	31362274	rs28366122	G	A	A	0.0716112	ADD	1351	0.296872	0.0608278	0.177651	0.416092	4.88052	1.19e-06
6	32633987	rs116850050	C	T	T	0.0192366	ADD	1351	-0.526176	0.107888	-0.737633	-0.31472	-4.87707	1.21e-06
6	32634586	rs118120568	A	G	G	0.0222866	ADD	1351	-0.484639	0.100399	-0.681416	-0.287861	-4.82715	1.54e-06
6	31352113	rs9266772	T	C	C	0.170984	ADD	1351	0.188467	0.0390917	0.111849	0.265085	4.82115	1.59e-06
6	32628611	rs200955452	C	T	T	0.0208412	ADD	1351	-0.492436	0.102323	-0.692986	-0.291887	-4.81258	1.66e-06
6	32672734	rs117921525	C	A	A	0.0212897	ADD	1351	-0.484128	0.100597	-0.681294	-0.286963	-4.81257	1.66e-06
6	32628716	rs117867884	C	T	T	0.0214083	ADD	1351	-0.479165	0.0996653	-0.674505	-0.283824	-4.80774	1.7e-06
6	32636262	rs79369121	C	A	A	0.0214224	ADD	1351	-0.478569	0.0995593	-0.673702	-0.283436	-4.80688	1.71e-06
6	32626447	rs117806464	G	A	A	0.0214065	ADD	1351	-0.478928	0.09965	-0.674239	-0.283618	-4.8061	1.71e-06
6	32632833	rs12722107	A	G	G	0.0214659	ADD	1351	-0.477456	0.0993656	-0.672209	-0.282703	-4.80504	1.72e-06
6	32629631	rs117407437	C	T	T	0.0214165	ADD	1351	-0.478889	0.0996658	-0.67423	-0.283548	-4.80495	1.72e-06
6	32627654	rs117067420	G	A	A	0.021441	ADD	1351	-0.477936	0.0994791	-0.672912	-0.282961	-4.80439	1.73e-06
6	32628176	rs34983499	G	A	A	0.021441	ADD	1351	-0.477936	0.0994791	-0.672912	-0.282961	-4.80439	1.73e-06
6	32251943	rs1265788	G	A	A	0.0860138	ADD	1351	-0.248974	0.0520664	-0.351023	-0.146926	-4.78186	1.93e-06
6	32632660	rsnone236	T	G	G	0.0280576	ADD	1351	-0.464802	0.0973159	-0.655537	-0.274066	-4.77621	1.98e-06
6	32635123	rs117912793	A	G	G	0.0184308	ADD	1351	-0.533375	0.112141	-0.753168	-0.313582	-4.75627	2.19e-06
6	32230665	rs1150762	G	A	A	0.0863445	ADD	1351	-0.247029	0.0520586	-0.349062	-0.144996	-4.7452	2.31e-06
6	31352972	rs2428489	A	T	T	0.148889	ADD	1351	0.215765	0.0455151	0.126557	0.304973	4.74051	2.36e-06
6	32213210	rs454748	G	A	G	0.330041	ADD	1351	0.147366	0.0311792	0.0862564	0.208477	4.72644	2.53e-06
6	32629210	rs1130429	C	T	T	0.0236312	ADD	1351	-0.49627	0.10526	-0.702575	-0.289965	-4.71473	2.67e-06
6	32698297	rs2859107	A	G	G	0.0172801	ADD	1351	-0.528665	0.113028	-0.750196	-0.307133	-4.67727	3.2e-06
6	31321524	rsnone197	G	C	C	0.117903	ADD	1351	0.211129	0.0451739	0.12259	0.299668	4.67369	3.26e-06
6	32612601	rs9273105	G	A	G	0.471905	ADD	1351	-0.145598	0.0311658	-0.206682	-0.0845145	-4.67173	3.29e-06
6	32739625	rs117181433	T	C	C	0.0184996	ADD	1351	-0.497588	0.106565	-0.706451	-0.288724	-4.66934	3.33e-06
6	32739649	rs117511097	A	G	G	0.0184996	ADD	1351	-0.497588	0.106565	-0.706451	-0.288724	-4.66934	3.33e-06
6	32683501	rs117891841	T	C	C	0.0196125	ADD	1351	-0.484437	0.103796	-0.687873	-0.281	-4.6672	3.36e-06
6	32205045	rs549182	G	A	A	0.057735	ADD	1351	-0.28796	0.0617482	-0.408984	-0.166936	-4.66346	3.42e-06
6	31251788	rs117477942	G	T	T	0.0215056	ADD	1351	-0.464326	0.0995682	-0.659476	-0.269175	-4.66339	3.42e-06
6	31252909	rs117116032	G	C	C	0.0214878	ADD	1351	-0.463828	0.0995727	-0.658987	-0.268669	-4.65818	3.51e-06
6	32402552	rs117859623	G	A	A	0.020013	ADD	1351	-0.477567	0.102736	-0.678926	-0.276207	-4.64846	3.67e-06
6	32400811	rs59642557	C	A	A	0.020013	ADD	1351	-0.477567	0.102736	-0.678926	-0.276207	-4.64846	3.67e-06
6	31255186	rs118094249	A	C	C	0.0214486	ADD	1351	-0.463236	0.0996945	-0.658634	-0.267838	-4.64656	3.71e-06
6	31351181	rs2523642	C	T	T	0.0590455	ADD	1351	0.320117	0.0689245	0.185027	0.455206	4.64445	3.75e-06
6	32401706	rs117820904	T	C	C	0.0199852	ADD	1351	-0.477438	0.102828	-0.678977	-0.275899	-4.64307	3.77e-06
6	32402019	rs143947808	C	G	G	0.0199852	ADD	1351	-0.477438	0.102828	-0.678977	-0.275899	-4.64307	3.77e-06
6	31243312	rs116905963	C	T	T	0.0214919	ADD	1351	-0.461929	0.099582	-0.657106	-0.266752	-4.63868	3.85e-06
6	32395956	rs58103245	C	T	T	0.0200178	ADD	1351	-0.476651	0.102842	-0.678217	-0.275085	-4.6348	3.92e-06
6	31248863	rs116909602	C	G	G	0.0215478	ADD	1351	-0.460547	0.0995807	-0.655721	-0.265372	-4.62486	4.11e-06
6	31248154	rs117629998	C	T	T	0.0215474	ADD	1351	-0.460546	0.0995808	-0.655721	-0.265371	-4.62485	4.11e-06
6	31246246	rs148321804	A	G	G	0.0215285	ADD	1351	-0.460498	0.0995803	-0.655672	-0.265324	-4.62439	4.12e-06
6	31263000	rs117306876	A	T	T	0.0212092	ADD	1351	-0.464293	0.100468	-0.661207	-0.267379	-4.6213	4.18e-06
6	32739251	rs117907628	T	A	A	0.0187813	ADD	1351	-0.489071	0.105902	-0.696635	-0.281507	-4.61815	4.24e-06
6	32739553	rs118156359	A	G	G	0.018782	ADD	1351	-0.489043	0.105904	-0.696611	-0.281476	-4.61781	4.25e-06
6	32603825	rs3129774	C	T	T	0.343899	ADD	1351	0.157581	0.0341266	0.090694	0.224468	4.61753	4.26e-06
6	32777453	rs118020640	A	G	G	0.0174018	ADD	1351	-0.504731	0.109355	-0.719063	-0.2904	-4.61554	4.3e-06
6	32753873	rs118033438	T	A	A	0.0174011	ADD	1351	-0.50473	0.109355	-0.719061	-0.290398	-4.61553	4.3e-06
6	32741857	rs117457996	T	C	C	0.0174	ADD	1351	-0.504726	0.109354	-0.719057	-0.290396	-4.61551	4.3e-06
6	32752120	rs117440438	C	T	T	0.0174007	ADD	1351	-0.504725	0.109355	-0.719056	-0.290394	-4.61549	4.3e-06
6	32748016	rs60780632	G	A	A	0.0174007	ADD	1351	-0.504725	0.109355	-0.719056	-0.290394	-4.61549	4.3e-06
6	32773916	rs117505369	C	A	A	0.0173934	ADD	1351	-0.504617	0.109354	-0.718946	-0.290289	-4.61455	4.32e-06
6	32766699	rs117879062	C	A	A	0.0173934	ADD	1351	-0.504617	0.109354	-0.718946	-0.290289	-4.61455	4.32e-06
6	32740782	rs118116221	G	T	T	0.0173934	ADD	1351	-0.504617	0.109354	-0.718946	-0.290289	-4.61455	4.32e-06
6	32743754	rs138904557	C	T	T	0.0173934	ADD	1351	-0.504617	0.109354	-0.718946	-0.290289	-4.61455	4.32e-06
6	32743514	rs140186963	C	T	T	0.0173934	ADD	1351	-0.504617	0.109354	-0.718946	-0.290289	-4.61455	4.32e-06
6	32743732	rs141973979	G	A	A	0.0173934	ADD	1351	-0.504617	0.109354	-0.718946	-0.290289	-4.61455	4.32e-06
6	32745219	rs142092388	A	C	C	0.0173934	ADD	1351	-0.504617	0.109354	-0.718946	-0.290289	-4.61455	4.32e-06
6	32778635	rs148166455	C	T	T	0.0173934	ADD	1351	-0.504617	0.109354	-0.718946	-0.290289	-4.61455	4.32e-06
6	32782897	rs2239697	C	T	T	0.0173945	ADD	1351	-0.504546	0.109347	-0.718862	-0.29023	-4.61418	4.33e-06
6	32785373	rs117376195	G	A	A	0.0173927	ADD	1351	-0.504504	0.109358	-0.718843	-0.290166	-4.61331	4.34e-06
6	32781148	rs56278853	T	C	C	0.0173927	ADD	1351	-0.504504	0.109358	-0.718843	-0.290166	-4.61331	4.34e-06
6	32751006	rs117472605	T	C	C	0.0174644	ADD	1351	-0.504368	0.109364	-0.718719	-0.290018	-4.61181	4.37e-06
6	31330251	rs2250287	T	G	G	0.151927	ADD	1351	0.186732	0.0404968	0.107359	0.266104	4.61102	4.39e-06
6	31330370	rs2523564	G	A	A	0.151929	ADD	1351	0.186723	0.0404964	0.107351	0.266094	4.61085	4.39e-06
6	31262652	rs118067278	G	A	A	0.0212676	ADD	1351	-0.462119	0.10023	-0.658565	-0.265672	-4.6106	4.4e-06
6	32218115	rs1265789	G	A	A	0.0863797	ADD	1351	-0.239771	0.0520211	-0.341731	-0.137812	-4.60911	4.43e-06
6	31330696	rs2523561	C	T	T	0.15194	ADD	1351	0.1866	0.0404942	0.107233	0.265968	4.60808	4.45e-06
6	32685158	rs77830931	G	A	A	0.0189918	ADD	1351	-0.485482	0.105461	-0.692182	-0.278782	-4.60343	4.55e-06
6	32714385	rs117094765	G	T	T	0.0188472	ADD	1351	-0.486264	0.105638	-0.693311	-0.279217	-4.60311	4.56e-06
6	32738600	rs118115453	C	T	T	0.0188601	ADD	1351	-0.485339	0.10558	-0.692272	-0.278407	-4.5969	4.69e-06
6	32738624	rs116918708	T	A	A	0.0188575	ADD	1351	-0.485341	0.105581	-0.692277	-0.278406	-4.59684	4.69e-06
6	32738837	rs138791664	A	G	G	0.018859	ADD	1351	-0.485286	0.105573	-0.692206	-0.278366	-4.59667	4.7e-06
6	32738627	rs117193872	G	A	A	0.0188601	ADD	1351	-0.485304	0.105582	-0.692241	-0.278366	-4.59646	4.7e-06
6	32738641	rs147224323	G	A	A	0.0187246	ADD	1351	-0.488496	0.106283	-0.696806	-0.280186	-4.5962	4.71e-06
6	32738248	rs116843640	G	A	A	0.0188682	ADD	1351	-0.484782	0.105528	-0.691614	-0.27795	-4.59385	4.76e-06
6	32738192	rs117143180	G	C	C	0.0188682	ADD	1351	-0.484782	0.105528	-0.691614	-0.27795	-4.59385	4.76e-06
6	32738351	rs117173619	C	A	A	0.0188682	ADD	1351	-0.484782	0.105528	-0.691614	-0.27795	-4.59385	4.76e-06
6	32737906	rs117232560	C	T	T	0.0188682	ADD	1351	-0.484782	0.105528	-0.691614	-0.27795	-4.59385	4.76e-06
6	32738215	rs117590453	A	G	G	0.0188682	ADD	1351	-0.484782	0.105528	-0.691614	-0.27795	-4.59385	4.76e-06
6	32738433	rs117866981	C	T	T	0.0188682	ADD	1351	-0.484782	0.105528	-0.691614	-0.27795	-4.59385	4.76e-06
6	32738040	rs118036863	C	T	T	0.0188682	ADD	1351	-0.484782	0.105528	-0.691614	-0.27795	-4.59385	4.76e-06
6	32737891	rs118170592	A	G	G	0.0188682	ADD	1351	-0.484782	0.105528	-0.691614	-0.27795	-4.59385	4.76e-06
6	32737597	rs117756798	T	C	C	0.0188727	ADD	1351	-0.484536	0.105506	-0.691325	-0.277747	-4.59248	4.79e-06
6	32737594	rs117996505	C	T	T	0.0188727	ADD	1351	-0.484536	0.105506	-0.691325	-0.277747	-4.59248	4.79e-06
6	32737817	rs117020423	G	A	A	0.0188731	ADD	1351	-0.484516	0.105505	-0.691301	-0.277731	-4.59237	4.79e-06
6	32735434	rs117162283	G	A	A	0.0188731	ADD	1351	-0.484516	0.105505	-0.691301	-0.277731	-4.59237	4.79e-06
6	32737744	rs117388287	T	C	C	0.0188731	ADD	1351	-0.484516	0.105505	-0.691301	-0.277731	-4.59237	4.79e-06
6	32735475	rs117443797	T	G	G	0.0188731	ADD	1351	-0.484516	0.105505	-0.691301	-0.277731	-4.59237	4.79e-06
6	32737757	rs117541316	T	G	G	0.0188731	ADD	1351	-0.484516	0.105505	-0.691301	-0.277731	-4.59237	4.79e-06
6	32736384	rs148857889	C	T	T	0.0188731	ADD	1351	-0.484516	0.105505	-0.691301	-0.277731	-4.59237	4.79e-06
6	32734891	rs57361865	C	T	T	0.0188731	ADD	1351	-0.484516	0.105505	-0.691301	-0.277731	-4.59237	4.79e-06
6	32737574	rs58019167	C	T	T	0.0188731	ADD	1351	-0.484516	0.105505	-0.691301	-0.277731	-4.59237	4.79e-06
6	32737402	rs59179888	C	T	T	0.0188731	ADD	1351	-0.484516	0.105505	-0.691301	-0.277731	-4.59237	4.79e-06
6	32731377	rs117177698	G	A	A	0.0188753	ADD	1351	-0.484483	0.105499	-0.691257	-0.27771	-4.59231	4.8e-06
6	32688471	rs117176906	A	C	C	0.0188457	ADD	1351	-0.485184	0.105654	-0.692263	-0.278106	-4.5922	4.8e-06
6	32686922	rs149332897	C	T	T	0.018845	ADD	1351	-0.485181	0.105658	-0.692267	-0.278095	-4.59199	4.8e-06
6	32687260	rs117341244	A	T	T	0.0188454	ADD	1351	-0.485168	0.105656	-0.69225	-0.278085	-4.59195	4.8e-06
6	32732533	rs116855451	G	C	C	0.0188742	ADD	1351	-0.484438	0.105499	-0.691211	-0.277664	-4.59189	4.81e-06
6	32732603	rs116892158	A	C	C	0.0188742	ADD	1351	-0.484438	0.105499	-0.691211	-0.277664	-4.59189	4.81e-06
6	32728027	rs117026677	T	C	C	0.0188742	ADD	1351	-0.484438	0.105499	-0.691211	-0.277664	-4.59189	4.81e-06
6	32732923	rs117056446	G	A	A	0.0188742	ADD	1351	-0.484438	0.105499	-0.691211	-0.277664	-4.59189	4.81e-06
6	32732807	rs117189255	G	A	A	0.0188742	ADD	1351	-0.484438	0.105499	-0.691211	-0.277664	-4.59189	4.81e-06
6	32711787	rs117358580	G	A	A	0.0188742	ADD	1351	-0.484438	0.105499	-0.691211	-0.277664	-4.59189	4.81e-06
6	32711433	rs117489278	G	A	A	0.0188742	ADD	1351	-0.484438	0.105499	-0.691211	-0.277664	-4.59189	4.81e-06
6	32731608	rs117557023	G	T	T	0.0188742	ADD	1351	-0.484438	0.105499	-0.691211	-0.277664	-4.59189	4.81e-06
6	32711984	rs117610182	G	A	A	0.0188742	ADD	1351	-0.484438	0.105499	-0.691211	-0.277664	-4.59189	4.81e-06
6	32721726	rs117728701	T	C	C	0.0188742	ADD	1351	-0.484438	0.105499	-0.691211	-0.277664	-4.59189	4.81e-06
6	32711822	rs117735661	C	T	T	0.0188742	ADD	1351	-0.484438	0.105499	-0.691211	-0.277664	-4.59189	4.81e-06
6	32733404	rs117784767	A	T	T	0.0188742	ADD	1351	-0.484438	0.105499	-0.691211	-0.277664	-4.59189	4.81e-06
6	32732156	rs117807149	T	A	A	0.0188742	ADD	1351	-0.484438	0.105499	-0.691211	-0.277664	-4.59189	4.81e-06
6	32722563	rs117987908	G	A	A	0.0188742	ADD	1351	-0.484438	0.105499	-0.691211	-0.277664	-4.59189	4.81e-06
6	32726213	rs118053420	A	T	T	0.0188742	ADD	1351	-0.484438	0.105499	-0.691211	-0.277664	-4.59189	4.81e-06
6	32726159	rs118185960	G	C	C	0.0188742	ADD	1351	-0.484438	0.105499	-0.691211	-0.277664	-4.59189	4.81e-06
6	32710933	rs141446522	C	T	T	0.0188742	ADD	1351	-0.484438	0.105499	-0.691211	-0.277664	-4.59189	4.81e-06
6	32731601	rs2071548	A	G	G	0.0188742	ADD	1351	-0.484438	0.105499	-0.691211	-0.277664	-4.59189	4.81e-06
6	32726162	rs2301270	C	A	A	0.0188742	ADD	1351	-0.484438	0.105499	-0.691211	-0.277664	-4.59189	4.81e-06
6	32731932	rs73404808	C	G	G	0.0188742	ADD	1351	-0.484438	0.105499	-0.691211	-0.277664	-4.59189	4.81e-06
6	32732661	rs73404817	A	G	G	0.0188742	ADD	1351	-0.484438	0.105499	-0.691211	-0.277664	-4.59189	4.81e-06
6	32732736	rs73404818	C	A	A	0.0188742	ADD	1351	-0.484438	0.105499	-0.691211	-0.277664	-4.59189	4.81e-06
6	32732811	rs73404819	C	T	T	0.0188742	ADD	1351	-0.484438	0.105499	-0.691211	-0.277664	-4.59189	4.81e-06
6	32732201	rs76453595	A	G	G	0.0188742	ADD	1351	-0.484438	0.105499	-0.691211	-0.277664	-4.59189	4.81e-06
6	32732586	rs79433101	G	A	A	0.0188742	ADD	1351	-0.484438	0.105499	-0.691211	-0.277664	-4.59189	4.81e-06
6	32713044	rs79517313	C	T	T	0.0188742	ADD	1351	-0.484438	0.105499	-0.691211	-0.277664	-4.59189	4.81e-06
6	32704884	rs2858880	T	A	A	0.0188749	ADD	1351	-0.484396	0.105495	-0.691162	-0.27763	-4.59166	4.81e-06
6	32699515	rs2859099	C	T	T	0.0188749	ADD	1351	-0.484396	0.105495	-0.691162	-0.27763	-4.59166	4.81e-06
6	32685581	rs117170427	G	T	T	0.0188664	ADD	1351	-0.484587	0.105541	-0.691442	-0.277731	-4.59147	4.82e-06
6	32684290	rs118106816	G	A	A	0.0188664	ADD	1351	-0.484587	0.105541	-0.691442	-0.277731	-4.59147	4.82e-06
6	32684942	rs143420170	C	A	A	0.0188664	ADD	1351	-0.484587	0.105541	-0.691442	-0.277731	-4.59147	4.82e-06
6	32695843	rs117585720	C	T	T	0.0188487	ADD	1351	-0.484969	0.105638	-0.692016	-0.277922	-4.59085	4.83e-06
6	32694072	rs145749337	T	C	C	0.0188487	ADD	1351	-0.484969	0.105638	-0.692016	-0.277922	-4.59085	4.83e-06
6	32694079	rs148200952	C	T	T	0.0188487	ADD	1351	-0.484969	0.105638	-0.692016	-0.277922	-4.59085	4.83e-06
6	32700658	rs2859092	C	T	T	0.0188498	ADD	1351	-0.48495	0.105636	-0.691994	-0.277907	-4.59076	4.83e-06
6	32699240	rs117042488	A	T	T	0.0188491	ADD	1351	-0.484942	0.105636	-0.691985	-0.277899	-4.59069	4.83e-06
6	32707371	rs117160199	G	A	A	0.0188491	ADD	1351	-0.484942	0.105636	-0.691985	-0.277899	-4.59069	4.83e-06
6	32708811	rs117849668	G	A	A	0.0188491	ADD	1351	-0.484942	0.105636	-0.691985	-0.277899	-4.59069	4.83e-06
6	32698274	rs141151216	T	C	C	0.0188491	ADD	1351	-0.484942	0.105636	-0.691985	-0.277899	-4.59069	4.83e-06
6	32705674	rs147973732	C	T	T	0.0188491	ADD	1351	-0.484942	0.105636	-0.691985	-0.277899	-4.59069	4.83e-06
6	32702000	rs150981172	G	A	A	0.0188491	ADD	1351	-0.484942	0.105636	-0.691985	-0.277899	-4.59069	4.83e-06
6	32703974	rs2859067	C	T	T	0.0188491	ADD	1351	-0.484942	0.105636	-0.691985	-0.277899	-4.59069	4.83e-06
6	32703250	rs2859073	A	G	G	0.0188491	ADD	1351	-0.484942	0.105636	-0.691985	-0.277899	-4.59069	4.83e-06
6	32699007	rs2859103	G	A	A	0.0188491	ADD	1351	-0.484942	0.105636	-0.691985	-0.277899	-4.59069	4.83e-06
6	32698809	rs2859104	C	T	T	0.0188491	ADD	1351	-0.484942	0.105636	-0.691985	-0.277899	-4.59069	4.83e-06
6	32698730	rs2859105	A	C	C	0.0188491	ADD	1351	-0.484942	0.105636	-0.691985	-0.277899	-4.59069	4.83e-06
6	32698462	rs2859106	C	T	T	0.0188491	ADD	1351	-0.484942	0.105636	-0.691985	-0.277899	-4.59069	4.83e-06
6	32697741	rs2859114	T	C	C	0.0188491	ADD	1351	-0.484942	0.105636	-0.691985	-0.277899	-4.59069	4.83e-06
6	32697603	rs2859115	G	T	T	0.0188491	ADD	1351	-0.484942	0.105636	-0.691985	-0.277899	-4.59069	4.83e-06
6	32697579	rs2859116	G	A	A	0.0188491	ADD	1351	-0.484942	0.105636	-0.691985	-0.277899	-4.59069	4.83e-06
6	32697370	rs2859117	T	C	C	0.0188491	ADD	1351	-0.484942	0.105636	-0.691985	-0.277899	-4.59069	4.83e-06
6	32696901	rs2859123	C	T	T	0.0188491	ADD	1351	-0.484942	0.105636	-0.691985	-0.277899	-4.59069	4.83e-06
6	32696358	rs2859126	T	C	C	0.0188491	ADD	1351	-0.484942	0.105636	-0.691985	-0.277899	-4.59069	4.83e-06
6	32698137	rs78575049	C	T	T	0.0188491	ADD	1351	-0.484942	0.105636	-0.691985	-0.277899	-4.59069	4.83e-06
6	32684705	rs148972588	G	A	A	0.0188235	ADD	1351	-0.485508	0.105772	-0.692817	-0.2782	-4.59016	4.85e-06
6	31267373	rs143077435	A	G	G	0.0210333	ADD	1351	-0.463232	0.100929	-0.661049	-0.265415	-4.58968	4.86e-06
6	32161324	rs12663103	T	C	C	0.0732514	ADD	1351	0.259087	0.0564907	0.148367	0.369807	4.58636	4.93e-06
6	32163799	rs8192579	T	C	C	0.0733505	ADD	1351	0.259002	0.0564776	0.148308	0.369696	4.58592	4.94e-06
6	31332051	rs2523551	A	G	G	0.152033	ADD	1351	0.185536	0.0404736	0.106209	0.264863	4.58413	4.98e-06
6	31268372	rs118013216	G	T	T	0.0209992	ADD	1351	-0.463155	0.101048	-0.661206	-0.265105	-4.58352	5e-06
6	31332239	rs2596551	A	C	C	0.152112	ADD	1351	0.185411	0.0404535	0.106124	0.264699	4.58332	5e-06
6	32366682	rs117476307	A	G	G	0.0186825	ADD	1351	-0.50296	0.109746	-0.718057	-0.287863	-4.58296	5.01e-06
6	32366666	rs117723432	A	G	G	0.0186825	ADD	1351	-0.50296	0.109746	-0.718057	-0.287863	-4.58296	5.01e-06
6	32366681	rs117091492	C	T	T	0.018691	ADD	1351	-0.502458	0.109701	-0.717469	-0.287448	-4.58024	5.08e-06
6	31333914	rs2523543	A	G	G	0.151982	ADD	1351	0.185399	0.0404846	0.106051	0.264748	4.5795	5.09e-06
6	31333716	rs2844579	G	A	A	0.151983	ADD	1351	0.185388	0.0404844	0.10604	0.264736	4.57924	5.1e-06
6	32171288	rs6907458	C	T	T	0.0729167	ADD	1351	0.258982	0.0565768	0.148093	0.36987	4.57752	5.14e-06
6	32171279	rs6903053	C	T	T	0.0729005	ADD	1351	0.258997	0.0565888	0.148085	0.369909	4.57683	5.16e-06
6	32369034	rs117103338	C	G	G	0.020023	ADD	1351	-0.47451	0.103699	-0.677757	-0.271264	-4.57583	5.18e-06
6	32422381	rs142707128	C	T	T	0.0203368	ADD	1351	-0.465761	0.102063	-0.665801	-0.265722	-4.56348	5.49e-06
6	32622944	rs9273308	G	A	A	0.407915	ADD	1351	0.157471	0.0345297	0.0897937	0.225148	4.56044	5.57e-06
6	32453302	rs117816501	C	T	T	0.0203421	ADD	1351	-0.46519	0.102013	-0.665133	-0.265248	-4.56009	5.58e-06
6	32411286	rs60110771	C	T	T	0.0203553	ADD	1351	-0.464787	0.101946	-0.664597	-0.264977	-4.55915	5.61e-06
6	32416334	rs60427629	C	T	T	0.0203553	ADD	1351	-0.464787	0.101946	-0.664597	-0.264977	-4.55915	5.61e-06
6	32449257	rs117323508	A	T	T	0.0203535	ADD	1351	-0.464809	0.101958	-0.664644	-0.264974	-4.55881	5.61e-06
6	32440919	rs116980366	T	G	G	0.0203538	ADD	1351	-0.464784	0.101953	-0.664609	-0.26496	-4.55881	5.61e-06
6	31291206	rs138405798	G	C	C	0.0210118	ADD	1351	-0.459472	0.100816	-0.657067	-0.261877	-4.55754	5.65e-06
6	32339511	rs2076535	C	T	T	0.0198601	ADD	1351	-0.472161	0.103642	-0.675295	-0.269026	-4.55569	5.7e-06
6	31287959	rs117312855	G	A	A	0.0211157	ADD	1351	-0.458897	0.100735	-0.656333	-0.26146	-4.5555	5.7e-06
6	32366634	rs117347363	G	A	A	0.0189455	ADD	1351	-0.493861	0.108446	-0.706411	-0.281311	-4.55399	5.74e-06
6	31280218	rs117298325	T	C	C	0.0210999	ADD	1351	-0.456959	0.100397	-0.653734	-0.260184	-4.5515	5.81e-06
6	32369123	rs118050003	C	T	T	0.019821	ADD	1351	-0.47617	0.104687	-0.681354	-0.270987	-4.5485	5.89e-06
6	32693350	rs145080549	C	T	T	0.0186622	ADD	1351	-0.484311	0.106519	-0.693084	-0.275539	-4.54673	5.94e-06
6	32366616	rs117809639	A	G	G	0.0189948	ADD	1351	-0.491516	0.108183	-0.70355	-0.279482	-4.54339	6.03e-06
6	32364452	rs116991925	T	C	C	0.0198686	ADD	1351	-0.474123	0.104375	-0.678695	-0.269551	-4.54248	6.06e-06
6	32692860	rs2859063	T	C	C	0.0186679	ADD	1351	-0.483934	0.106632	-0.692928	-0.27494	-4.53837	6.18e-06
6	32365532	rs117217900	G	C	C	0.0202103	ADD	1351	-0.466575	0.102821	-0.6681	-0.26505	-4.53775	6.2e-06
6	32365791	rs117099966	A	G	G	0.020211	ADD	1351	-0.46654	0.102817	-0.668058	-0.265022	-4.53757	6.2e-06
6	32369139	rs184119986	A	G	G	0.0202129	ADD	1351	-0.466408	0.102808	-0.667909	-0.264908	-4.53668	6.23e-06
6	32694554	rs117333568	G	A	A	0.0185989	ADD	1351	-0.484824	0.106875	-0.694296	-0.275353	-4.53636	6.24e-06
6	32369138	rs191921237	G	A	A	0.0202214	ADD	1351	-0.466172	0.102769	-0.667595	-0.264749	-4.53613	6.24e-06
6	32365785	rs117709429	C	T	T	0.0202341	ADD	1351	-0.466382	0.102823	-0.667911	-0.264853	-4.53579	6.25e-06
6	32366919	rs117256614	C	T	T	0.019459	ADD	1351	-0.482369	0.106375	-0.690861	-0.273877	-4.5346	6.29e-06
6	32369026	rs147794811	T	C	C	0.0198631	ADD	1351	-0.47318	0.104384	-0.677768	-0.268592	-4.53308	6.33e-06
6	32369096	rs117143243	G	C	C	0.0198641	ADD	1351	-0.47314	0.104378	-0.677718	-0.268563	-4.53294	6.34e-06
6	32369037	rs117420133	T	G	G	0.0198719	ADD	1351	-0.472921	0.104339	-0.677422	-0.268421	-4.53255	6.35e-06
6	32369439	rs117674475	G	A	A	0.0202173	ADD	1351	-0.46593	0.102799	-0.667412	-0.264448	-4.53244	6.35e-06
6	32369454	rs117065092	G	A	A	0.0202735	ADD	1351	-0.464175	0.102528	-0.665127	-0.263223	-4.52729	6.51e-06
6	32369466	rs117501081	T	C	C	0.0202735	ADD	1351	-0.464175	0.102528	-0.665127	-0.263223	-4.52729	6.51e-06
6	32366774	rs118102698	C	T	T	0.0191018	ADD	1351	-0.48708	0.1076	-0.697972	-0.276189	-4.52678	6.52e-06
6	32367009	rs118143002	G	A	A	0.0203083	ADD	1351	-0.462618	0.102358	-0.663236	-0.262001	-4.51963	6.74e-06
6	32369871	rs117342087	A	G	G	0.0203076	ADD	1351	-0.462534	0.102362	-0.66316	-0.261909	-4.51862	6.77e-06
6	32369877	rs117542413	C	T	T	0.0203076	ADD	1351	-0.462534	0.102362	-0.66316	-0.261909	-4.51862	6.77e-06
6	32369943	rs117993693	A	G	G	0.0203076	ADD	1351	-0.462534	0.102362	-0.66316	-0.261909	-4.51862	6.77e-06
6	32369994	rs56894887	G	A	A	0.0203076	ADD	1351	-0.462534	0.102362	-0.66316	-0.261909	-4.51862	6.77e-06
6	32369951	rs61003922	G	T	T	0.0203076	ADD	1351	-0.462534	0.102362	-0.66316	-0.261909	-4.51862	6.77e-06
6	32364524	rs150016754	G	A	A	0.0193931	ADD	1351	-0.482071	0.106693	-0.691185	-0.272957	-4.51831	6.78e-06
6	32365632	rs117945116	G	A	A	0.0131225	ADD	1351	-0.634413	0.140469	-0.909728	-0.359098	-4.51638	6.84e-06
6	31225072	rs188976352	T	C	C	0.0210223	ADD	1351	-0.455158	0.100799	-0.65272	-0.257596	-4.51551	6.87e-06
6	32365564	rs118075267	G	A	A	0.0202966	ADD	1351	-0.462368	0.102415	-0.663098	-0.261638	-4.51464	6.9e-06
6	32369428	rs117335692	T	G	G	0.0203039	ADD	1351	-0.462157	0.102382	-0.662822	-0.261492	-4.51404	6.92e-06
6	32373866	rs117252344	C	T	T	0.0203578	ADD	1351	-0.461518	0.102242	-0.661908	-0.261127	-4.51398	6.92e-06
6	32366932	rs117298487	C	A	A	0.0195803	ADD	1351	-0.477344	0.10575	-0.68461	-0.270079	-4.5139	6.92e-06
6	31031838	rs117596677	A	T	T	0.0210378	ADD	1351	-0.454754	0.100763	-0.652246	-0.257261	-4.51309	6.95e-06
6	31035088	rs545433877	C	T	T	0.0210378	ADD	1351	-0.454754	0.100763	-0.652246	-0.257261	-4.51309	6.95e-06
6	32373903	rs117052861	T	C	C	0.0202995	ADD	1351	-0.462158	0.102406	-0.662869	-0.261446	-4.513	6.95e-06
6	32364273	rs117870843	G	A	A	0.0201692	ADD	1351	-0.46495	0.103025	-0.666874	-0.263025	-4.51299	6.95e-06
6	32373904	rs117346624	G	A	A	0.0203161	ADD	1351	-0.461713	0.102326	-0.662268	-0.261158	-4.51218	6.98e-06
6	32373907	rs117618533	A	T	T	0.0203161	ADD	1351	-0.461713	0.102326	-0.662268	-0.261158	-4.51218	6.98e-06
6	32374135	rs117956179	A	G	G	0.0203357	ADD	1351	-0.461245	0.102231	-0.661614	-0.260876	-4.51178	6.99e-06
6	32341516	rs116978097	G	A	A	0.0203435	ADD	1351	-0.461054	0.102193	-0.661349	-0.26076	-4.51161	7e-06
6	32341576	rs117430867	C	T	T	0.0203435	ADD	1351	-0.461054	0.102193	-0.661349	-0.26076	-4.51161	7e-06
6	32374185	rs117211596	G	A	A	0.0203544	ADD	1351	-0.461215	0.102231	-0.661584	-0.260847	-4.51151	7e-06
6	32361865	rs118024439	C	T	T	0.0203453	ADD	1351	-0.461086	0.102207	-0.661407	-0.260764	-4.5113	7.01e-06
6	32374105	rs118046932	T	C	C	0.0203431	ADD	1351	-0.461033	0.102195	-0.661331	-0.260734	-4.5113	7.01e-06
6	32369381	rs117023168	C	A	A	0.0203416	ADD	1351	-0.461063	0.102202	-0.661376	-0.260751	-4.51129	7.01e-06
6	32369517	rs117084565	G	A	A	0.0203416	ADD	1351	-0.461063	0.102202	-0.661376	-0.260751	-4.51129	7.01e-06
6	32361955	rs117833769	C	T	T	0.0203409	ADD	1351	-0.461075	0.102206	-0.661394	-0.260755	-4.51124	7.01e-06
6	32369238	rs116884947	C	G	G	0.0203243	ADD	1351	-0.461417	0.102284	-0.66189	-0.260944	-4.51114	7.01e-06
6	32369249	rs117154887	C	T	T	0.0203243	ADD	1351	-0.461417	0.102284	-0.66189	-0.260944	-4.51114	7.01e-06
6	32368355	rs117378124	G	A	A	0.0203243	ADD	1351	-0.461417	0.102284	-0.66189	-0.260944	-4.51114	7.01e-06
6	32369258	rs117439470	T	C	C	0.0203243	ADD	1351	-0.461417	0.102284	-0.66189	-0.260944	-4.51114	7.01e-06
6	32369173	rs117627382	T	A	A	0.0203243	ADD	1351	-0.461417	0.102284	-0.66189	-0.260944	-4.51114	7.01e-06
6	32368352	rs117919482	G	A	A	0.0203243	ADD	1351	-0.461417	0.102284	-0.66189	-0.260944	-4.51114	7.01e-06
6	32369336	rs117998183	C	T	T	0.0203243	ADD	1351	-0.461417	0.102284	-0.66189	-0.260944	-4.51114	7.01e-06
6	32368934	rs369821541	A	G	G	0.0203243	ADD	1351	-0.461417	0.102284	-0.66189	-0.260944	-4.51114	7.01e-06
6	32366556	rs117057492	C	T	T	0.0203147	ADD	1351	-0.461626	0.102331	-0.662191	-0.261062	-4.51112	7.01e-06
6	32368577	rs796603331	T	C	C	0.0203032	ADD	1351	-0.461867	0.102385	-0.662538	-0.261196	-4.51108	7.02e-06
6	32370559	rs117335044	G	A	A	0.0203501	ADD	1351	-0.460921	0.10218	-0.661191	-0.260652	-4.51087	7.02e-06
6	32366569	rs118024289	A	G	G	0.0203165	ADD	1351	-0.461558	0.102322	-0.662105	-0.261011	-4.51084	7.02e-06
6	32366097	rs116307898	G	A	A	0.0203172	ADD	1351	-0.461538	0.102318	-0.662079	-0.260998	-4.51081	7.02e-06
6	32366039	rs116895751	T	A	A	0.0203172	ADD	1351	-0.461538	0.102318	-0.662079	-0.260998	-4.51081	7.02e-06
6	32366070	rs117164228	C	T	T	0.0203172	ADD	1351	-0.461538	0.102318	-0.662079	-0.260998	-4.51081	7.02e-06
6	32366342	rs117293816	G	T	T	0.0203172	ADD	1351	-0.461538	0.102318	-0.662079	-0.260998	-4.51081	7.02e-06
6	32366488	rs117330957	A	G	G	0.0203172	ADD	1351	-0.461538	0.102318	-0.662079	-0.260998	-4.51081	7.02e-06
6	32366022	rs118106395	C	T	T	0.0203172	ADD	1351	-0.461538	0.102318	-0.662079	-0.260998	-4.51081	7.02e-06
6	32365955	rs118154479	A	T	T	0.0203172	ADD	1351	-0.461538	0.102318	-0.662079	-0.260998	-4.51081	7.02e-06
6	32367477	rs116848553	T	C	C	0.0203464	ADD	1351	-0.460906	0.102179	-0.661174	-0.260638	-4.51075	7.03e-06
6	32354341	rs116852190	T	C	C	0.0203464	ADD	1351	-0.460906	0.102179	-0.661174	-0.260638	-4.51075	7.03e-06
6	32361643	rs116889006	G	A	A	0.0203464	ADD	1351	-0.460906	0.102179	-0.661174	-0.260638	-4.51075	7.03e-06
6	32363493	rs116897665	T	C	C	0.0203464	ADD	1351	-0.460906	0.102179	-0.661174	-0.260638	-4.51075	7.03e-06
6	32359331	rs116938180	T	C	C	0.0203464	ADD	1351	-0.460906	0.102179	-0.661174	-0.260638	-4.51075	7.03e-06
6	32367077	rs117010275	C	T	T	0.0203464	ADD	1351	-0.460906	0.102179	-0.661174	-0.260638	-4.51075	7.03e-06
6	32358900	rs117030612	T	C	C	0.0203464	ADD	1351	-0.460906	0.102179	-0.661174	-0.260638	-4.51075	7.03e-06
6	32359769	rs117033414	T	C	C	0.0203464	ADD	1351	-0.460906	0.102179	-0.661174	-0.260638	-4.51075	7.03e-06
6	32354531	rs117035198	G	A	A	0.0203464	ADD	1351	-0.460906	0.102179	-0.661174	-0.260638	-4.51075	7.03e-06
6	32369596	rs117080666	A	G	G	0.0203464	ADD	1351	-0.460906	0.102179	-0.661174	-0.260638	-4.51075	7.03e-06
6	32358432	rs117130854	G	A	A	0.0203464	ADD	1351	-0.460906	0.102179	-0.661174	-0.260638	-4.51075	7.03e-06
6	32367412	rs117131280	C	T	T	0.0203464	ADD	1351	-0.460906	0.102179	-0.661174	-0.260638	-4.51075	7.03e-06
6	32363351	rs117142044	G	A	A	0.0203464	ADD	1351	-0.460906	0.102179	-0.661174	-0.260638	-4.51075	7.03e-06
6	32360440	rs117186978	G	A	A	0.0203464	ADD	1351	-0.460906	0.102179	-0.661174	-0.260638	-4.51075	7.03e-06
6	32355557	rs117191023	C	A	A	0.0203464	ADD	1351	-0.460906	0.102179	-0.661174	-0.260638	-4.51075	7.03e-06
6	32359833	rs117198428	C	T	T	0.0203464	ADD	1351	-0.460906	0.102179	-0.661174	-0.260638	-4.51075	7.03e-06
6	32360472	rs117227499	G	A	A	0.0203464	ADD	1351	-0.460906	0.102179	-0.661174	-0.260638	-4.51075	7.03e-06
6	32359586	rs117231421	T	C	C	0.0203464	ADD	1351	-0.460906	0.102179	-0.661174	-0.260638	-4.51075	7.03e-06
6	32362967	rs117239388	A	G	G	0.0203464	ADD	1351	-0.460906	0.102179	-0.661174	-0.260638	-4.51075	7.03e-06
6	32368134	rs117265450	T	C	C	0.0203464	ADD	1351	-0.460906	0.102179	-0.661174	-0.260638	-4.51075	7.03e-06
6	32363772	rs117303587	C	T	T	0.0203464	ADD	1351	-0.460906	0.102179	-0.661174	-0.260638	-4.51075	7.03e-06
6	32359756	rs117349956	G	A	A	0.0203464	ADD	1351	-0.460906	0.102179	-0.661174	-0.260638	-4.51075	7.03e-06
6	32363186	rs117381344	C	T	T	0.0203464	ADD	1351	-0.460906	0.102179	-0.661174	-0.260638	-4.51075	7.03e-06
6	32363219	rs117417231	A	G	G	0.0203464	ADD	1351	-0.460906	0.102179	-0.661174	-0.260638	-4.51075	7.03e-06
6	32367102	rs117418067	C	T	T	0.0203464	ADD	1351	-0.460906	0.102179	-0.661174	-0.260638	-4.51075	7.03e-06
6	32355803	rs117439800	G	A	A	0.0203464	ADD	1351	-0.460906	0.102179	-0.661174	-0.260638	-4.51075	7.03e-06
6	32362920	rs117479358	G	T	T	0.0203464	ADD	1351	-0.460906	0.102179	-0.661174	-0.260638	-4.51075	7.03e-06
6	32357411	rs117520702	A	G	G	0.0203464	ADD	1351	-0.460906	0.102179	-0.661174	-0.260638	-4.51075	7.03e-06
6	32363491	rs117524241	T	C	C	0.0203464	ADD	1351	-0.460906	0.102179	-0.661174	-0.260638	-4.51075	7.03e-06
6	32367353	rs117543429	G	C	C	0.0203464	ADD	1351	-0.460906	0.102179	-0.661174	-0.260638	-4.51075	7.03e-06
6	32371253	rs117572918	T	C	C	0.0203464	ADD	1351	-0.460906	0.102179	-0.661174	-0.260638	-4.51075	7.03e-06
6	32357059	rs117592139	G	A	A	0.0203464	ADD	1351	-0.460906	0.102179	-0.661174	-0.260638	-4.51075	7.03e-06
6	32368016	rs117623763	G	A	A	0.0203464	ADD	1351	-0.460906	0.102179	-0.661174	-0.260638	-4.51075	7.03e-06
6	32363017	rs117633741	G	A	A	0.0203464	ADD	1351	-0.460906	0.102179	-0.661174	-0.260638	-4.51075	7.03e-06
6	32363147	rs117674164	C	T	T	0.0203464	ADD	1351	-0.460906	0.102179	-0.661174	-0.260638	-4.51075	7.03e-06
6	32358956	rs117680060	G	A	A	0.0203464	ADD	1351	-0.460906	0.102179	-0.661174	-0.260638	-4.51075	7.03e-06
6	32359300	rs117691618	A	G	G	0.0203464	ADD	1351	-0.460906	0.102179	-0.661174	-0.260638	-4.51075	7.03e-06
6	32363212	rs117722422	C	T	T	0.0203464	ADD	1351	-0.460906	0.102179	-0.661174	-0.260638	-4.51075	7.03e-06
6	32355745	rs117727445	A	G	G	0.0203464	ADD	1351	-0.460906	0.102179	-0.661174	-0.260638	-4.51075	7.03e-06
6	32349113	rs117768448	C	G	G	0.0203464	ADD	1351	-0.460906	0.102179	-0.661174	-0.260638	-4.51075	7.03e-06
6	32363391	rs117778565	C	A	A	0.0203464	ADD	1351	-0.460906	0.102179	-0.661174	-0.260638	-4.51075	7.03e-06
6	32360363	rs117785658	T	C	C	0.0203464	ADD	1351	-0.460906	0.102179	-0.661174	-0.260638	-4.51075	7.03e-06
6	32367239	rs117802367	C	G	G	0.0203464	ADD	1351	-0.460906	0.102179	-0.661174	-0.260638	-4.51075	7.03e-06
6	32360464	rs117808141	C	G	G	0.0203464	ADD	1351	-0.460906	0.102179	-0.661174	-0.260638	-4.51075	7.03e-06
6	32355536	rs117859037	T	C	C	0.0203464	ADD	1351	-0.460906	0.102179	-0.661174	-0.260638	-4.51075	7.03e-06
6	32359724	rs117869812	G	A	A	0.0203464	ADD	1351	-0.460906	0.102179	-0.661174	-0.260638	-4.51075	7.03e-06
6	32363558	rs117882890	A	T	T	0.0203464	ADD	1351	-0.460906	0.102179	-0.661174	-0.260638	-4.51075	7.03e-06
6	32358666	rs117886263	A	G	G	0.0203464	ADD	1351	-0.460906	0.102179	-0.661174	-0.260638	-4.51075	7.03e-06
6	32361799	rs117896888	C	G	G	0.0203464	ADD	1351	-0.460906	0.102179	-0.661174	-0.260638	-4.51075	7.03e-06
6	32355792	rs117898181	A	T	T	0.0203464	ADD	1351	-0.460906	0.102179	-0.661174	-0.260638	-4.51075	7.03e-06
6	32370489	rs117944320	C	A	A	0.0203464	ADD	1351	-0.460906	0.102179	-0.661174	-0.260638	-4.51075	7.03e-06
6	32369681	rs117958394	G	A	A	0.0203464	ADD	1351	-0.460906	0.102179	-0.661174	-0.260638	-4.51075	7.03e-06
6	32363448	rs117960900	T	C	C	0.0203464	ADD	1351	-0.460906	0.102179	-0.661174	-0.260638	-4.51075	7.03e-06
6	32373774	rs118010815	G	A	A	0.0203464	ADD	1351	-0.460906	0.102179	-0.661174	-0.260638	-4.51075	7.03e-06
6	32363100	rs118011756	C	G	G	0.0203464	ADD	1351	-0.460906	0.102179	-0.661174	-0.260638	-4.51075	7.03e-06
6	32363387	rs118050525	T	C	C	0.0203464	ADD	1351	-0.460906	0.102179	-0.661174	-0.260638	-4.51075	7.03e-06
6	32359603	rs118079998	C	T	T	0.0203464	ADD	1351	-0.460906	0.102179	-0.661174	-0.260638	-4.51075	7.03e-06
6	32356721	rs118106811	A	G	G	0.0203464	ADD	1351	-0.460906	0.102179	-0.661174	-0.260638	-4.51075	7.03e-06
6	32370603	rs118112404	G	A	A	0.0203464	ADD	1351	-0.460906	0.102179	-0.661174	-0.260638	-4.51075	7.03e-06
6	32360877	rs118116852	C	T	T	0.0203464	ADD	1351	-0.460906	0.102179	-0.661174	-0.260638	-4.51075	7.03e-06
6	32363649	rs118131405	G	A	A	0.0203464	ADD	1351	-0.460906	0.102179	-0.661174	-0.260638	-4.51075	7.03e-06
6	32367401	rs118178918	C	A	A	0.0203464	ADD	1351	-0.460906	0.102179	-0.661174	-0.260638	-4.51075	7.03e-06
6	32360140	rs143363223	A	G	G	0.0203464	ADD	1351	-0.460906	0.102179	-0.661174	-0.260638	-4.51075	7.03e-06
6	32359699	rs182203129	C	T	T	0.0203464	ADD	1351	-0.460906	0.102179	-0.661174	-0.260638	-4.51075	7.03e-06
6	32359700	rs187703080	T	G	G	0.0203464	ADD	1351	-0.460906	0.102179	-0.661174	-0.260638	-4.51075	7.03e-06
6	32361450	rs3817968	A	G	G	0.0203464	ADD	1351	-0.460906	0.102179	-0.661174	-0.260638	-4.51075	7.03e-06
6	32361239	rs3817970	C	T	T	0.0203464	ADD	1351	-0.460906	0.102179	-0.661174	-0.260638	-4.51075	7.03e-06
6	32361133	rs3817971	A	G	G	0.0203464	ADD	1351	-0.460906	0.102179	-0.661174	-0.260638	-4.51075	7.03e-06
6	32361030	rs3817975	T	A	A	0.0203464	ADD	1351	-0.460906	0.102179	-0.661174	-0.260638	-4.51075	7.03e-06
6	32360983	rs3817979	G	A	A	0.0203464	ADD	1351	-0.460906	0.102179	-0.661174	-0.260638	-4.51075	7.03e-06
6	32364057	rs41333546	C	T	T	0.0203464	ADD	1351	-0.460906	0.102179	-0.661174	-0.260638	-4.51075	7.03e-06
6	32363790	rs41343746	A	G	G	0.0203464	ADD	1351	-0.460906	0.102179	-0.661174	-0.260638	-4.51075	7.03e-06
6	32363973	rs41392447	C	T	T	0.0203464	ADD	1351	-0.460906	0.102179	-0.661174	-0.260638	-4.51075	7.03e-06
6	32363786	rs41398448	G	A	A	0.0203464	ADD	1351	-0.460906	0.102179	-0.661174	-0.260638	-4.51075	7.03e-06
6	32356265	rs56921274	C	A	A	0.0203464	ADD	1351	-0.460906	0.102179	-0.661174	-0.260638	-4.51075	7.03e-06
6	32358162	rs57652561	C	T	T	0.0203464	ADD	1351	-0.460906	0.102179	-0.661174	-0.260638	-4.51075	7.03e-06
6	32357782	rs57964717	G	T	T	0.0203464	ADD	1351	-0.460906	0.102179	-0.661174	-0.260638	-4.51075	7.03e-06
6	32370433	rs58237152	T	G	G	0.0203464	ADD	1351	-0.460906	0.102179	-0.661174	-0.260638	-4.51075	7.03e-06
6	32354240	rs58528921	A	G	G	0.0203464	ADD	1351	-0.460906	0.102179	-0.661174	-0.260638	-4.51075	7.03e-06
6	32355908	rs58821517	T	C	C	0.0203464	ADD	1351	-0.460906	0.102179	-0.661174	-0.260638	-4.51075	7.03e-06
6	32357493	rs58898025	C	T	T	0.0203464	ADD	1351	-0.460906	0.102179	-0.661174	-0.260638	-4.51075	7.03e-06
6	32357974	rs59101547	G	A	A	0.0203464	ADD	1351	-0.460906	0.102179	-0.661174	-0.260638	-4.51075	7.03e-06
6	32370318	rs59506838	A	G	G	0.0203464	ADD	1351	-0.460906	0.102179	-0.661174	-0.260638	-4.51075	7.03e-06
6	32356019	rs60440756	C	T	T	0.0203464	ADD	1351	-0.460906	0.102179	-0.661174	-0.260638	-4.51075	7.03e-06
6	32370435	rs61176680	T	C	C	0.0203464	ADD	1351	-0.460906	0.102179	-0.661174	-0.260638	-4.51075	7.03e-06
6	32370371	rs61496633	A	G	G	0.0203464	ADD	1351	-0.460906	0.102179	-0.661174	-0.260638	-4.51075	7.03e-06
6	32370860	rs75415018	G	A	A	0.0203464	ADD	1351	-0.460906	0.102179	-0.661174	-0.260638	-4.51075	7.03e-06
6	32362785	rs76868526	G	A	A	0.0203464	ADD	1351	-0.460906	0.102179	-0.661174	-0.260638	-4.51075	7.03e-06
6	32370791	rs78107756	G	A	A	0.0203464	ADD	1351	-0.460906	0.102179	-0.661174	-0.260638	-4.51075	7.03e-06
6	32370927	rs78587369	G	A	A	0.0203464	ADD	1351	-0.460906	0.102179	-0.661174	-0.260638	-4.51075	7.03e-06
6	32367046	rs117391429	T	A	A	0.0203457	ADD	1351	-0.460922	0.102183	-0.661196	-0.260647	-4.51075	7.03e-06
6	32367051	rs117646657	T	G	G	0.0203457	ADD	1351	-0.460922	0.102183	-0.661196	-0.260647	-4.51075	7.03e-06
6	32366132	rs115653843	C	A	A	0.0203169	ADD	1351	-0.461534	0.10232	-0.662078	-0.26099	-4.51068	7.03e-06
6	32366182	rs117716818	C	T	T	0.0203169	ADD	1351	-0.461534	0.10232	-0.662078	-0.26099	-4.51068	7.03e-06
6	32366141	rs117983449	A	G	G	0.0203169	ADD	1351	-0.461534	0.10232	-0.662078	-0.26099	-4.51068	7.03e-06
6	32370112	rs60715171	G	A	A	0.0203379	ADD	1351	-0.461077	0.10222	-0.661424	-0.26073	-4.51065	7.03e-06
6	32367971	rs116963671	G	A	A	0.0203362	ADD	1351	-0.461106	0.102229	-0.661471	-0.26074	-4.51051	7.03e-06
6	32367902	rs117132594	T	G	G	0.0203362	ADD	1351	-0.461106	0.102229	-0.661471	-0.26074	-4.51051	7.03e-06
6	32367551	rs117637259	T	A	A	0.0203362	ADD	1351	-0.461106	0.102229	-0.661471	-0.26074	-4.51051	7.03e-06
6	32359952	rs117841740	A	C	C	0.0203362	ADD	1351	-0.461106	0.102229	-0.661471	-0.26074	-4.51051	7.03e-06
6	32367897	rs117884404	G	A	A	0.0203362	ADD	1351	-0.461106	0.102229	-0.661471	-0.26074	-4.51051	7.03e-06
6	32360109	rs142491731	T	C	C	0.0203362	ADD	1351	-0.461106	0.102229	-0.661471	-0.26074	-4.51051	7.03e-06
6	32360044	rs148169377	C	T	T	0.0203362	ADD	1351	-0.461106	0.102229	-0.661471	-0.26074	-4.51051	7.03e-06
6	32360065	rs150724309	G	C	C	0.0203362	ADD	1351	-0.461106	0.102229	-0.661471	-0.26074	-4.51051	7.03e-06
6	32367757	rs184243021	T	C	C	0.0203362	ADD	1351	-0.461106	0.102229	-0.661471	-0.26074	-4.51051	7.03e-06
6	32358202	rs117384660	G	A	A	0.0203472	ADD	1351	-0.460875	0.10218	-0.661144	-0.260607	-4.51044	7.04e-06
6	32363084	rs116881236	C	T	T	0.0203544	ADD	1351	-0.460874	0.102181	-0.661146	-0.260603	-4.51036	7.04e-06
6	32364214	rs2076527	T	C	C	0.0203553	ADD	1351	-0.460667	0.102136	-0.660849	-0.260484	-4.51034	7.04e-06
6	32364194	rs2076528	A	C	C	0.0203553	ADD	1351	-0.460667	0.102136	-0.660849	-0.260484	-4.51034	7.04e-06
6	32363712	rs2076531	A	G	G	0.0203553	ADD	1351	-0.460667	0.102136	-0.660849	-0.260484	-4.51034	7.04e-06
6	32362521	rs28362675	C	A	A	0.0203553	ADD	1351	-0.460667	0.102136	-0.660849	-0.260484	-4.51034	7.04e-06
6	32364046	rs34423804	T	A	A	0.0203553	ADD	1351	-0.460667	0.102136	-0.660849	-0.260484	-4.51034	7.04e-06
6	32376654	rs3763315	G	T	T	0.0203553	ADD	1351	-0.460667	0.102136	-0.660849	-0.260484	-4.51034	7.04e-06
6	32364052	rs41355746	C	T	T	0.0203553	ADD	1351	-0.460667	0.102136	-0.660849	-0.260484	-4.51034	7.04e-06
6	32364011	rs41417449	T	C	C	0.0203553	ADD	1351	-0.460667	0.102136	-0.660849	-0.260484	-4.51034	7.04e-06
6	32363888	rs41441651	C	T	T	0.0203553	ADD	1351	-0.460667	0.102136	-0.660849	-0.260484	-4.51034	7.04e-06
6	32380322	rs59526486	T	G	G	0.0203553	ADD	1351	-0.460667	0.102136	-0.660849	-0.260484	-4.51034	7.04e-06
6	32364911	rs117020290	T	A	A	0.0203442	ADD	1351	-0.460906	0.10219	-0.661196	-0.260617	-4.51027	7.04e-06
6	32365016	rs117231246	G	C	C	0.0203442	ADD	1351	-0.460906	0.10219	-0.661196	-0.260617	-4.51027	7.04e-06
6	32364964	rs117308502	A	G	G	0.0203442	ADD	1351	-0.460906	0.10219	-0.661196	-0.260617	-4.51027	7.04e-06
6	32363256	rs117835212	G	A	A	0.0203549	ADD	1351	-0.460807	0.102177	-0.66107	-0.260544	-4.50989	7.05e-06
6	31165653	rs141785140	G	A	A	0.0210369	ADD	1351	-0.454101	0.100754	-0.651576	-0.256627	-4.50702	7.15e-06
6	31208256	rs116988439	C	T	T	0.0211251	ADD	1351	-0.45262	0.100467	-0.649532	-0.255708	-4.50516	7.21e-06
6	32356648	rs147532464	C	T	T	0.0203901	ADD	1351	-0.460359	0.10219	-0.660648	-0.26007	-4.50493	7.22e-06
6	32741886	rs117186380	A	G	G	0.0182286	ADD	1351	-0.486144	0.10797	-0.697762	-0.274526	-4.50256	7.3e-06
6	32382201	rs59237763	A	G	G	0.0204089	ADD	1351	-0.459649	0.102125	-0.659811	-0.259488	-4.50085	7.36e-06
6	32693114	rs2859061	T	C	C	0.0116515	ADD	1351	-0.713628	0.158667	-1.02461	-0.402646	-4.49765	7.47e-06
6	31220428	rs117378644	A	G	G	0.0211092	ADD	1351	-0.451879	0.100478	-0.648812	-0.254946	-4.4973	7.48e-06
6	31177967	rs117498856	C	T	T	0.0210962	ADD	1351	-0.451784	0.100486	-0.648733	-0.254834	-4.49597	7.52e-06
6	31151402	rs143192668	T	C	C	0.0210784	ADD	1351	-0.452104	0.100567	-0.649212	-0.254996	-4.49554	7.54e-06
6	31190284	rs117695831	C	T	T	0.0210722	ADD	1351	-0.452069	0.100572	-0.649187	-0.254952	-4.49498	7.56e-06
6	31227749	rs139620785	G	A	A	0.0210903	ADD	1351	-0.451623	0.100485	-0.648569	-0.254676	-4.49445	7.58e-06
6	31227858	rs142401662	T	C	C	0.0210903	ADD	1351	-0.451623	0.100485	-0.648569	-0.254676	-4.49445	7.58e-06
6	31229606	rs116995415	G	C	C	0.0210848	ADD	1351	-0.451727	0.10051	-0.648723	-0.254731	-4.49435	7.58e-06
6	31138692	rs117265349	G	A	A	0.0210955	ADD	1351	-0.451503	0.100461	-0.648403	-0.254604	-4.49432	7.58e-06
6	31099198	rs149493497	G	A	A	0.0210955	ADD	1351	-0.451503	0.100461	-0.648403	-0.254604	-4.49432	7.58e-06
6	31080320	rs2270191	C	T	T	0.0210955	ADD	1351	-0.451503	0.100461	-0.648403	-0.254604	-4.49432	7.58e-06
6	31093370	rs3815091	C	A	A	0.0210955	ADD	1351	-0.451503	0.100461	-0.648403	-0.254604	-4.49432	7.58e-06
6	31084034	rs117951780	C	T	T	0.0210962	ADD	1351	-0.451499	0.100461	-0.648399	-0.254599	-4.49427	7.58e-06
6	31086972	rs117441850	T	C	C	0.0210932	ADD	1351	-0.451544	0.100472	-0.648465	-0.254624	-4.49425	7.58e-06
6	31088612	rs118054930	G	A	A	0.0210932	ADD	1351	-0.451544	0.100472	-0.648465	-0.254624	-4.49425	7.58e-06
6	31128245	rs139102013	A	T	T	0.0210962	ADD	1351	-0.451497	0.100461	-0.648397	-0.254597	-4.49425	7.58e-06
6	31088076	rs117114042	G	A	A	0.0210951	ADD	1351	-0.451546	0.100472	-0.648468	-0.254624	-4.49425	7.58e-06
6	31191013	rs116905289	G	A	A	0.0210944	ADD	1351	-0.451514	0.100466	-0.648424	-0.254604	-4.4942	7.59e-06
6	31200439	rs117076796	G	A	A	0.0210944	ADD	1351	-0.451514	0.100466	-0.648424	-0.254604	-4.4942	7.59e-06
6	31202033	rs139753154	A	G	G	0.0210944	ADD	1351	-0.451514	0.100466	-0.648424	-0.254604	-4.4942	7.59e-06
6	31215793	rs116954629	C	G	G	0.0210925	ADD	1351	-0.451487	0.100475	-0.648414	-0.25456	-4.49354	7.61e-06
6	31207188	rs117500597	T	C	C	0.0210929	ADD	1351	-0.451487	0.100475	-0.648414	-0.25456	-4.49354	7.61e-06
6	32366836	rs116923060	G	A	A	0.0197516	ADD	1351	-0.471896	0.105023	-0.677737	-0.266055	-4.49327	7.62e-06
6	32366833	rs117537769	G	A	A	0.0197657	ADD	1351	-0.471491	0.104953	-0.677195	-0.265787	-4.49241	7.65e-06
6	32265678	rs517630	A	T	T	0.109399	ADD	1351	-0.209544	0.0466476	-0.300972	-0.118117	-4.49207	7.66e-06
6	32366768	rs117171028	A	G	G	0.0197506	ADD	1351	-0.471181	0.105036	-0.677048	-0.265315	-4.4859	7.88e-06
6	32366735	rs118150546	T	C	C	0.0197509	ADD	1351	-0.471161	0.105034	-0.677023	-0.265298	-4.48579	7.89e-06
6	31360672	rs3094591	G	A	A	0.0804216	ADD	1351	0.233718	0.0521259	0.131553	0.335883	4.48372	7.96e-06
6	32254994	rs9268133	G	A	A	0.109584	ADD	1351	-0.208432	0.0465859	-0.299739	-0.117126	-4.47415	8.32e-06
6	32695974	rs144675976	A	G	G	0.0161021	ADD	1351	-0.528887	0.118299	-0.760749	-0.297025	-4.47076	8.45e-06
6	32236976	rs6457527	A	T	T	0.109515	ADD	1351	-0.208244	0.0465842	-0.299547	-0.116941	-4.47027	8.47e-06
6	32634313	rs1049059	C	G	G	0.236268	ADD	1351	-0.155978	0.0348932	-0.224367	-0.0875885	-4.47015	8.48e-06
6	32236054	rs3132933	G	T	T	0.109548	ADD	1351	-0.208108	0.046569	-0.299382	-0.116835	-4.46882	8.53e-06
6	31322197	rs2428494	T	A	A	0.31049	ADD	1351	0.142352	0.031859	0.0799091	0.204794	4.46818	8.55e-06
6	32271450	rs491870	T	A	A	0.113574	ADD	1351	-0.204933	0.0459172	-0.294929	-0.114937	-4.4631	8.76e-06
6	32237645	rs2023223	G	C	C	0.113579	ADD	1351	-0.204911	0.0459154	-0.294904	-0.114919	-4.4628	8.77e-06
6	32233461	rs2395113	C	G	G	0.113579	ADD	1351	-0.204911	0.0459154	-0.294904	-0.114919	-4.4628	8.77e-06
6	32251137	rs2222988	A	G	G	0.113583	ADD	1351	-0.204896	0.0459142	-0.294886	-0.114905	-4.46257	8.78e-06
6	32260270	rs565448	G	C	C	0.113583	ADD	1351	-0.204896	0.0459142	-0.294886	-0.114905	-4.46257	8.78e-06
6	32253544	rs6902465	T	C	C	0.113583	ADD	1351	-0.204896	0.0459142	-0.294886	-0.114905	-4.46257	8.78e-06
6	32235384	rs2114436	C	G	G	0.11362	ADD	1351	-0.204728	0.0458991	-0.294688	-0.114767	-4.46038	8.87e-06
6	32233814	rs3115562	C	T	T	0.11362	ADD	1351	-0.204726	0.0458991	-0.294686	-0.114765	-4.46034	8.87e-06
6	32286562	rs500279	C	T	T	0.109328	ADD	1351	-0.207756	0.0466236	-0.299136	-0.116375	-4.45602	9.05e-06
6	32283394	rs493136	A	G	G	0.109316	ADD	1351	-0.2077	0.0466242	-0.299082	-0.116319	-4.45477	9.1e-06
6	32627988	rs1049178	A	G	G	0.248203	ADD	1351	-0.153928	0.0345715	-0.221687	-0.0861693	-4.45246	9.2e-06
6	31096503	rs117696651	C	T	T	0.0209766	ADD	1351	-0.449385	0.100932	-0.647208	-0.251562	-4.45236	9.2e-06
6	32369554	rs116191755	G	A	A	0.020856	ADD	1351	-0.452545	0.101778	-0.652027	-0.253063	-4.44637	9.46e-06
6	32302776	rs1265755	A	G	G	0.113037	ADD	1351	-0.204458	0.0460197	-0.294655	-0.114261	-4.44283	9.61e-06
6	32321597	rs1265761	A	G	G	0.113275	ADD	1351	-0.203873	0.0459291	-0.293893	-0.113854	-4.43887	9.79e-06
6	32286252	rs503042	G	A	A	0.113216	ADD	1351	-0.203947	0.0459543	-0.294015	-0.113878	-4.43803	9.82e-06
6	32285325	rs543131	C	T	T	0.113216	ADD	1351	-0.203947	0.0459543	-0.294015	-0.113878	-4.43803	9.82e-06
6	32291190	rs496360	A	G	G	0.113218	ADD	1351	-0.203905	0.0459529	-0.293971	-0.113839	-4.43727	9.86e-06
6	32243088	rs1559870	A	G	G	0.113406	ADD	1351	-0.204053	0.0459894	-0.294191	-0.113916	-4.43696	9.87e-06
6	32243107	rs1559871	A	G	G	0.113406	ADD	1351	-0.204053	0.0459894	-0.294191	-0.113916	-4.43696	9.87e-06
6	32312495	rs9268267	A	G	G	0.11314	ADD	1351	-0.20402	0.0459828	-0.294145	-0.113895	-4.43688	9.88e-06
6	32292818	rs536693	C	A	A	0.113249	ADD	1351	-0.203769	0.0459401	-0.29381	-0.113728	-4.43554	9.94e-06
6	31063236	rs11756674	A	G	G	0.0340445	ADD	1351	-0.357945	0.0807099	-0.516134	-0.199757	-4.43496	9.96e-06
6	32334461	rs9268372	A	G	G	0.113133	ADD	1351	-0.203948	0.045987	-0.294081	-0.113815	-4.4349	9.97e-06
6	31069488	rs78252875	C	T	T	0.0340448	ADD	1351	-0.357926	0.08071	-0.516115	-0.199738	-4.43472	9.97e-06
6	32334402	rs9268371	G	C	C	0.113138	ADD	1351	-0.203926	0.0459844	-0.294054	-0.113798	-4.43467	9.98e-06
6	32110670	rs138389328	G	T	T	0.0200492	ADD	1351	-0.456545	0.10296	-0.658343	-0.254747	-4.4342	1e-05
6	32229631	rs6457524	C	T	T	0.10979	ADD	1351	-0.206506	0.0465724	-0.297786	-0.115226	-4.43408	1e-05
6	32228918	rs3130326	T	C	C	0.109777	ADD	1351	-0.206493	0.0465712	-0.29777	-0.115215	-4.43391	1e-05
6	32202285	rs6924656	C	T	T	0.109922	ADD	1351	-0.209258	0.0472462	-0.301859	-0.116657	-4.4291	1.02e-05
6	32201207	rs9267879	C	T	T	0.110067	ADD	1351	-0.208613	0.0471808	-0.301086	-0.116141	-4.42157	1.06e-05
6	32201896	rs2555467	A	T	T	0.11007	ADD	1351	-0.20859	0.0471795	-0.30106	-0.11612	-4.4212	1.06e-05
6	32201027	rs9267877	T	C	C	0.11007	ADD	1351	-0.20859	0.0471795	-0.30106	-0.11612	-4.4212	1.06e-05
6	32201269	rs9267881	C	A	A	0.11007	ADD	1351	-0.20859	0.0471795	-0.30106	-0.11612	-4.4212	1.06e-05
6	32201291	rs9267883	C	T	T	0.11007	ADD	1351	-0.20859	0.0471795	-0.30106	-0.11612	-4.4212	1.06e-05
6	32201335	rs9267884	G	A	A	0.11007	ADD	1351	-0.20859	0.0471795	-0.30106	-0.11612	-4.4212	1.06e-05
6	32201439	rs9267885	C	T	T	0.110079	ADD	1351	-0.208585	0.04718	-0.301056	-0.116114	-4.42105	1.06e-05
6	32200054	rs438800	G	A	A	0.110098	ADD	1351	-0.208486	0.0471708	-0.300939	-0.116033	-4.41981	1.07e-05
6	32203347	rs508445	G	A	A	0.110289	ADD	1351	-0.207705	0.0470977	-0.300015	-0.115396	-4.4101	1.12e-05
6	32203606	rs9267901	C	T	T	0.110175	ADD	1351	-0.207865	0.0471451	-0.300268	-0.115462	-4.40905	1.12e-05
6	32620775	rs17843619	C	A	A	0.430181	ADD	1351	0.150258	0.0340931	0.0834368	0.217079	4.40729	1.13e-05
6	31336250	rs2523535	A	G	G	0.326425	ADD	1351	0.133739	0.0303525	0.0742494	0.193229	4.4062	1.14e-05
6	32196864	rs9378123	A	G	G	0.19356	ADD	1351	0.165068	0.0374863	0.0915959	0.23854	4.40341	1.15e-05
6	32365431	rs117460023	A	G	G	0.0177006	ADD	1351	-0.504934	0.114669	-0.729681	-0.280187	-4.4034	1.15e-05
6	32365258	rs117338712	G	C	C	0.0199749	ADD	1351	-0.454429	0.103479	-0.657243	-0.251614	-4.39151	1.21e-05
6	32365252	rs117866892	G	A	A	0.0199749	ADD	1351	-0.454429	0.103479	-0.657243	-0.251614	-4.39151	1.21e-05
6	32209451	rs380911	T	G	G	0.0936363	ADD	1351	-0.220057	0.050121	-0.318292	-0.121822	-4.39051	1.22e-05
6	31388522	rs41284519	C	T	T	0.0799691	ADD	1351	0.229716	0.052342	0.127128	0.332305	4.38876	1.23e-05
6	32620800	rs17843620	A	G	G	0.293744	ADD	1351	0.155568	0.0354631	0.0860612	0.225074	4.38674	1.24e-05
6	32364496	rs139854564	G	A	A	0.0184459	ADD	1351	-0.489394	0.111623	-0.708172	-0.270616	-4.38434	1.25e-05
6	32365202	rs117624432	T	C	C	0.0200123	ADD	1351	-0.452788	0.103299	-0.655251	-0.250326	-4.38327	1.26e-05
6	32365280	rs118117353	T	G	G	0.0200123	ADD	1351	-0.452788	0.103299	-0.655251	-0.250326	-4.38327	1.26e-05
6	32365137	rs117300548	T	C	C	0.0200101	ADD	1351	-0.452787	0.10331	-0.655272	-0.250302	-4.38278	1.26e-05
6	32365136	rs116843571	A	G	G	0.0200109	ADD	1351	-0.452751	0.103307	-0.655228	-0.250273	-4.38259	1.26e-05
6	32365063	rs118079180	C	T	T	0.0200179	ADD	1351	-0.452276	0.103276	-0.654692	-0.249859	-4.37931	1.28e-05
6	32636385	rs9274659	A	T	T	0.352743	ADD	1351	-0.133967	0.0305982	-0.193939	-0.0739959	-4.37827	1.29e-05
6	32636364	rs9274657	G	A	A	0.35273	ADD	1351	-0.133955	0.0305995	-0.193929	-0.073981	-4.37769	1.29e-05
6	31333303	rs2844580	T	C	C	0.326706	ADD	1351	0.132895	0.0303839	0.0733434	0.192446	4.37386	1.32e-05
6	31089708	rs4410768	A	G	G	0.0214656	ADD	1351	-0.435848	0.0996697	-0.631197	-0.240499	-4.37293	1.32e-05
6	31091319	rs117550151	C	T	T	0.0214633	ADD	1351	-0.435885	0.0996801	-0.631255	-0.240516	-4.37284	1.32e-05
6	31088060	rs118016086	C	T	T	0.0214704	ADD	1351	-0.43584	0.0996822	-0.631213	-0.240466	-4.37229	1.32e-05
6	31086102	rs117198148	C	T	T	0.0214778	ADD	1351	-0.435786	0.0996837	-0.631163	-0.24041	-4.37169	1.33e-05
6	31083555	rs117103599	T	C	C	0.021483	ADD	1351	-0.435726	0.0996737	-0.631083	-0.240369	-4.37153	1.33e-05
6	32365406	rs117904727	G	A	A	0.0178223	ADD	1351	-0.498234	0.11406	-0.721787	-0.274681	-4.36819	1.35e-05
6	32365446	rs118152844	A	C	C	0.017882	ADD	1351	-0.496448	0.113763	-0.719419	-0.273477	-4.36388	1.38e-05
6	32610009	rs2308891	C	G	G	0.472264	ADD	1351	0.145991	0.0334999	0.0803324	0.21165	4.35795	1.41e-05
6	32629129	rs1130432	T	C	C	0.238017	ADD	1351	-0.15173	0.0348893	-0.220112	-0.0833486	-4.34891	1.47e-05
6	31139504	rs1108746	C	A	A	0.222427	ADD	1351	-0.155421	0.0357704	-0.22553	-0.0853125	-4.34496	1.5e-05
6	31353795	rs2596564	C	T	T	0.0793939	ADD	1351	0.230264	0.0530806	0.126228	0.3343	4.338	1.55e-05
6	31730751	rs28399987	G	A	A	0.0199726	ADD	1351	-0.45796	0.105739	-0.665205	-0.250715	-4.33104	1.59e-05
6	31329734	rs2523570	C	T	T	0.186914	ADD	1351	0.161256	0.0372768	0.0881947	0.234317	4.32591	1.63e-05
6	31338126	rs9266446	C	T	C	0.415833	ADD	1351	-0.128369	0.0296886	-0.186558	-0.0701807	-4.32385	1.65e-05
6	31059097	rs116855165	C	T	T	0.0218327	ADD	1351	-0.427809	0.0989462	-0.62174	-0.233878	-4.32366	1.65e-05
6	31068607	rs117404334	T	C	C	0.0218327	ADD	1351	-0.427809	0.0989462	-0.62174	-0.233878	-4.32366	1.65e-05
6	31070336	rs117784909	G	A	A	0.0218327	ADD	1351	-0.427809	0.0989462	-0.62174	-0.233878	-4.32366	1.65e-05
6	31047674	rs117881718	A	G	G	0.0218327	ADD	1351	-0.427809	0.0989462	-0.62174	-0.233878	-4.32366	1.65e-05
6	31061782	rs117891042	A	G	G	0.0218327	ADD	1351	-0.427809	0.0989462	-0.62174	-0.233878	-4.32366	1.65e-05
6	31054923	rs118113538	G	A	A	0.0218335	ADD	1351	-0.4278	0.0989464	-0.621731	-0.233869	-4.32356	1.65e-05
6	31027419	rs118076323	C	T	T	0.021835	ADD	1351	-0.427728	0.0989364	-0.62164	-0.233816	-4.32326	1.65e-05
6	32687081	rs114121446	A	G	G	0.02339	ADD	1351	-0.426676	0.0987675	-0.620257	-0.233095	-4.32	1.68e-05
6	32365467	rs117181287	T	C	C	0.0181865	ADD	1351	-0.484313	0.112206	-0.704232	-0.264393	-4.31628	1.7e-05
6	31808718	rs117792332	A	G	G	0.0207213	ADD	1351	-0.443329	0.102795	-0.644803	-0.241856	-4.31277	1.73e-05
6	31793781	rs34614836	T	G	G	0.0207681	ADD	1351	-0.442244	0.102594	-0.643324	-0.241164	-4.31063	1.75e-05
6	32615421	rs7745002	A	G	G	0.295224	ADD	1351	0.149444	0.0347037	0.0814258	0.217462	4.30628	1.78e-05
6	32614883	rs17612510	C	T	T	0.49433	ADD	1351	0.142387	0.0330704	0.0775701	0.207204	4.30557	1.79e-05
6	31108034	rs117299864	C	T	T	0.0199885	ADD	1351	-0.443066	0.102959	-0.644862	-0.24127	-4.30333	1.8e-05
6	32587284	rs148940062	C	T	T	0.0193396	ADD	1351	-0.453613	0.105464	-0.660319	-0.246908	-4.30112	1.82e-05
6	32586990	rs34012154	T	C	C	0.0193396	ADD	1351	-0.453613	0.105464	-0.660319	-0.246908	-4.30112	1.82e-05
6	32365503	rs117802793	T	C	C	0.0191988	ADD	1351	-0.463095	0.107681	-0.674146	-0.252043	-4.30061	1.83e-05
6	32209562	rs380571	T	C	T	0.499412	ADD	1351	0.125519	0.0291869	0.0683137	0.182724	4.30053	1.83e-05
6	31779953	rs118191775	C	T	T	0.0209151	ADD	1351	-0.438381	0.101977	-0.638252	-0.238511	-4.29883	1.84e-05
6	31343227	rs6905201	G	A	G	0.411782	ADD	1351	-0.128574	0.0300034	-0.18738	-0.0697685	-4.28532	1.96e-05
6	31342660	rs2523643	A	G	A	0.417262	ADD	1351	-0.127319	0.0297437	-0.185616	-0.0690229	-4.28056	2e-05
6	32365491	rs117510940	C	T	T	0.0188146	ADD	1351	-0.469188	0.109631	-0.684062	-0.254315	-4.27969	2e-05
6	32209414	rs380933	T	C	C	0.499842	ADD	1351	-0.124682	0.0291468	-0.181809	-0.0675557	-4.27774	2.02e-05
6	32209262	rs2849016	T	C	C	0.499854	ADD	1351	-0.124679	0.0291469	-0.181806	-0.0675522	-4.27761	2.02e-05
6	32596237	rs78676523	A	G	G	0.0200348	ADD	1351	-0.443711	0.103771	-0.647099	-0.240324	-4.27587	2.04e-05
6	31345237	rs7382304	C	G	C	0.417644	ADD	1351	-0.127228	0.0297608	-0.185558	-0.0688982	-4.27503	2.05e-05
6	31346247	rs2507981	T	A	T	0.417646	ADD	1351	-0.12722	0.0297616	-0.185552	-0.0688887	-4.27465	2.05e-05
6	31346114	rs2442740	T	C	T	0.41765	ADD	1351	-0.127218	0.029761	-0.185548	-0.0688873	-4.27465	2.05e-05
6	31345801	rs2442743	C	A	C	0.417469	ADD	1351	-0.127162	0.0297522	-0.185475	-0.068849	-4.27405	2.06e-05
6	31343100	rs2507985	A	C	A	0.417469	ADD	1351	-0.127162	0.0297522	-0.185475	-0.068849	-4.27405	2.06e-05
6	31344348	rs3957110	T	C	T	0.417469	ADD	1351	-0.127162	0.0297522	-0.185475	-0.068849	-4.27405	2.06e-05
6	31345021	rs7382258	G	A	G	0.417469	ADD	1351	-0.127162	0.0297522	-0.185475	-0.068849	-4.27405	2.06e-05
6	31343080	rs2507986	C	T	C	0.417638	ADD	1351	-0.127191	0.0297603	-0.18552	-0.0688622	-4.27386	2.06e-05
6	31343033	rs2507987	A	T	A	0.417638	ADD	1351	-0.127191	0.0297603	-0.18552	-0.0688622	-4.27386	2.06e-05
6	31345876	rs2442742	C	A	C	0.417654	ADD	1351	-0.12719	0.0297617	-0.185521	-0.0688576	-4.2736	2.06e-05
6	31344384	rs5022118	G	T	G	0.417636	ADD	1351	-0.12718	0.0297601	-0.185509	-0.0688517	-4.27352	2.06e-05
6	31343604	rs5025315	A	G	A	0.417473	ADD	1351	-0.127141	0.0297528	-0.185455	-0.0688266	-4.27325	2.06e-05
6	31343710	rs5025314	T	C	T	0.417641	ADD	1351	-0.127172	0.0297609	-0.185503	-0.0688421	-4.27314	2.06e-05
6	31343574	rs5025316	G	A	G	0.41764	ADD	1351	-0.12717	0.029761	-0.185501	-0.0688395	-4.27304	2.06e-05
6	31343569	rs5025317	T	G	T	0.417638	ADD	1351	-0.12717	0.0297612	-0.185501	-0.068839	-4.27301	2.07e-05
6	31343862	rs5022119	T	A	T	0.417641	ADD	1351	-0.127155	0.0297609	-0.185485	-0.0688244	-4.27254	2.07e-05
6	32585639	rs117844099	G	A	A	0.0192556	ADD	1351	-0.450847	0.105561	-0.657743	-0.243951	-4.27095	2.08e-05
6	31345794	rs2507983	G	A	G	0.417731	ADD	1351	-0.127085	0.0297648	-0.185423	-0.0687475	-4.26966	2.1e-05
6	32620454	rs17843608	A	C	C	0.4866	ADD	1351	0.138761	0.0325617	0.0749417	0.202581	4.2615	2.17e-05
6	31169431	rs148439615	A	G	G	0.0192301	ADD	1351	-0.451691	0.106042	-0.65953	-0.243852	-4.25953	2.19e-05
6	32588808	rs9271475	A	T	A	0.338317	ADD	1351	-0.134177	0.031509	-0.195933	-0.0724205	-4.25837	2.2e-05
6	32683666	rs115308106	G	A	A	0.0554354	ADD	1351	-0.271453	0.0638844	-0.396664	-0.146242	-4.24913	2.29e-05
6	31324615	rs1050529	C	T	T	0.185372	ADD	1351	0.1632	0.038417	0.0879037	0.238496	4.24811	2.3e-05
6	31336349	rs2523534	A	G	A	0.440044	ADD	1351	-0.125512	0.0295555	-0.183439	-0.0675839	-4.24664	2.32e-05
6	31337281	rs2922997	G	A	G	0.440225	ADD	1351	-0.125471	0.0295639	-0.183415	-0.0675266	-4.24405	2.35e-05
6	32580200	rs138370301	C	T	T	0.019122	ADD	1351	-0.448144	0.105687	-0.655286	-0.241003	-4.24031	2.39e-05
6	31337850	rs5006724	T	C	T	0.414899	ADD	1351	-0.12575	0.0296812	-0.183924	-0.0675761	-4.2367	2.42e-05
6	32683898	rs6915986	T	C	C	0.0558682	ADD	1351	-0.266503	0.0629093	-0.389803	-0.143203	-4.23631	2.43e-05
6	32684069	rs6936707	C	T	T	0.0558845	ADD	1351	-0.266376	0.0628919	-0.389642	-0.14311	-4.23546	2.44e-05
6	32626565	rs9273371	C	T	T	0.211164	ADD	1351	0.15549	0.0367252	0.08351	0.22747	4.23388	2.45e-05
6	32634264	rs72844399	C	T	T	0.227438	ADD	1351	-0.149113	0.0352471	-0.218197	-0.0800303	-4.23051	2.49e-05
6	32365093	rs117590326	T	A	A	0.0195945	ADD	1351	-0.446337	0.105515	-0.653143	-0.239531	-4.23007	2.5e-05
6	32365075	rs117830441	T	C	C	0.0195945	ADD	1351	-0.446337	0.105515	-0.653143	-0.239531	-4.23007	2.5e-05
6	32574317	rs35156181	G	A	A	0.0190931	ADD	1351	-0.446844	0.105649	-0.653912	-0.239776	-4.22953	2.5e-05
6	31337872	rs5006725	A	G	A	0.410067	ADD	1351	-0.124588	0.029458	-0.182324	-0.066851	-4.22933	2.5e-05
6	32634369	rs1049056	C	A	A	0.23238	ADD	1351	-0.14721	0.0348084	-0.215433	-0.0789865	-4.22915	2.51e-05
6	31330411	rs2250295	A	C	A	0.439963	ADD	1351	-0.125018	0.0295691	-0.182972	-0.0670631	-4.22797	2.52e-05
6	31325764	rs114712755	C	G	G	0.0665044	ADD	1351	0.264732	0.0626634	0.141914	0.38755	4.22467	2.55e-05
6	31330844	rs2523560	C	T	C	0.439886	ADD	1351	-0.124774	0.0295586	-0.182708	-0.0668405	-4.22125	2.59e-05
6	31341693	rs9266529	A	G	A	0.413737	ADD	1351	-0.124289	0.0294549	-0.18202	-0.0665588	-4.21964	2.61e-05
6	32578592	rs60600944	T	C	C	0.0190335	ADD	1351	-0.446348	0.105854	-0.653818	-0.238878	-4.21664	2.65e-05
6	32366925	rs117936850	A	G	G	0.0122849	ADD	1351	-0.643577	0.15274	-0.942942	-0.344212	-4.21354	2.68e-05
6	32612397	rs6927022	A	G	G	0.318977	ADD	1351	0.13697	0.0325166	0.0732382	0.200701	4.2123	2.7e-05
6	31362265	rs28366119	T	C	C	0.0692313	ADD	1351	0.261692	0.0621343	0.139911	0.383473	4.21171	2.7e-05
6	32364587	rs549708713	G	A	A	0.0134681	ADD	1351	-0.602938	0.143271	-0.883744	-0.322132	-4.20837	2.74e-05
6	31386019	rs9295990	T	G	G	0.0984456	ADD	1351	0.198584	0.0472203	0.106034	0.291134	4.20548	2.78e-05
6	32596324	rs13193645	T	G	G	0.130222	ADD	1351	-0.194252	0.0461919	-0.284786	-0.103717	-4.20533	2.78e-05
6	32629137	rs1140343	T	G	T	0.394535	ADD	1351	-0.124441	0.0295936	-0.182444	-0.0664389	-4.20501	2.78e-05
6	32577262	rs34413990	G	A	A	0.0189849	ADD	1351	-0.444861	0.105808	-0.652241	-0.237482	-4.20443	2.79e-05
6	31390621	rs2516447	T	C	C	0.0983759	ADD	1351	0.198635	0.047256	0.106015	0.291255	4.20338	2.8e-05
6	32577387	rs36022506	G	C	C	0.0189783	ADD	1351	-0.44468	0.105809	-0.652062	-0.237297	-4.20266	2.81e-05
6	31387912	rs3880459	T	G	G	0.0983748	ADD	1351	0.198588	0.0472575	0.105965	0.29121	4.20225	2.82e-05
6	31386000	rs9295989	G	C	C	0.0983725	ADD	1351	0.198585	0.0472595	0.105958	0.291212	4.20202	2.82e-05
6	31386961	rs28493680	T	C	C	0.0970708	ADD	1351	0.200961	0.0478293	0.107218	0.294705	4.20164	2.83e-05
6	31379134	rs1131897	C	G	G	0.0983722	ADD	1351	0.19856	0.0472618	0.105929	0.291192	4.20128	2.83e-05
6	31378301	rs2853992	G	A	A	0.0983707	ADD	1351	0.198538	0.0472643	0.105902	0.291174	4.20059	2.84e-05
6	32603321	rs62404084	C	T	T	0.1924	ADD	1351	-0.155709	0.0371163	-0.228456	-0.0829626	-4.19517	2.91e-05
6	31338303	rs9266452	T	C	T	0.409279	ADD	1351	-0.123829	0.0295171	-0.181681	-0.0659762	-4.19515	2.91e-05
6	31341260	rs9266512	A	T	A	0.409676	ADD	1351	-0.123706	0.029533	-0.18159	-0.0658226	-4.18874	2.99e-05
6	32212264	rs427037	A	G	A	0.480754	ADD	1351	0.122838	0.0293261	0.0653603	0.180317	4.1887	2.99e-05
6	31340559	rs2394990	C	A	C	0.409649	ADD	1351	-0.123698	0.0295314	-0.181578	-0.0658171	-4.18868	2.99e-05
6	31340328	rs2523522	T	C	T	0.40965	ADD	1351	-0.123692	0.0295313	-0.181573	-0.065812	-4.18852	2.99e-05
6	32634426	rs67147537	G	A	A	0.231762	ADD	1351	-0.14564	0.0348069	-0.21386	-0.0774192	-4.18421	3.05e-05
6	31341233	rs9266510	T	C	T	0.409536	ADD	1351	-0.123279	0.029487	-0.181072	-0.0654852	-4.18078	3.09e-05
6	31338385	rs9266455	T	C	T	0.409524	ADD	1351	-0.123262	0.029487	-0.181056	-0.065469	-4.18023	3.1e-05
6	31338337	rs9266453	G	A	G	0.409524	ADD	1351	-0.123259	0.029487	-0.181052	-0.0654653	-4.1801	3.1e-05
6	31338360	rs9266454	G	A	G	0.409524	ADD	1351	-0.123259	0.029487	-0.181052	-0.0654653	-4.1801	3.1e-05
6	31340225	rs2596441	G	A	G	0.409505	ADD	1351	-0.123215	0.0294878	-0.18101	-0.0654199	-4.17851	3.12e-05
6	31329494	rs2523572	C	T	C	0.455585	ADD	1351	-0.127122	0.0304533	-0.186809	-0.0674345	-4.17432	3.18e-05
6	31341253	rs9266511	C	T	C	0.409901	ADD	1351	-0.123139	0.0295025	-0.180962	-0.0653146	-4.17383	3.19e-05
6	32286761	rs498422	T	G	G	0.120281	ADD	1351	-0.185845	0.0445337	-0.273129	-0.0985603	-4.17313	3.2e-05
6	31340491	rs2523520	A	G	A	0.409697	ADD	1351	-0.12306	0.0294922	-0.180863	-0.0652561	-4.17262	3.21e-05
6	31341312	rs9266514	C	T	C	0.409698	ADD	1351	-0.123058	0.0294922	-0.180861	-0.0652539	-4.17254	3.21e-05
6	31339632	rs2923000	G	A	G	0.409865	ADD	1351	-0.123098	0.0295041	-0.180925	-0.065271	-4.17223	3.21e-05
6	31339717	rs2923001	G	A	G	0.409865	ADD	1351	-0.123098	0.0295041	-0.180925	-0.065271	-4.17223	3.21e-05
6	31340213	rs2596439	T	A	T	0.409874	ADD	1351	-0.123076	0.0295034	-0.180901	-0.06525	-4.17157	3.22e-05
6	32615510	rs17843577	C	T	C	0.382828	ADD	1351	-0.121729	0.029186	-0.178932	-0.0645254	-4.1708	3.23e-05
6	32571903	rs9270898	T	C	T	0.337733	ADD	1351	-0.150421	0.0360818	-0.221139	-0.0797016	-4.16888	3.26e-05
6	32629936	rs1049107	C	T	T	0.231442	ADD	1351	-0.145016	0.0348015	-0.213225	-0.0768061	-4.16694	3.29e-05
6	32629737	rs9273912	C	T	T	0.231521	ADD	1351	-0.144981	0.0347941	-0.213177	-0.0767863	-4.16684	3.29e-05
6	32192617	rs397081	T	C	C	0.0710847	ADD	1351	-0.235617	0.0565638	-0.346481	-0.124754	-4.16551	3.31e-05
6	32625869	rs9273349	T	C	T	0.389925	ADD	1351	-0.121061	0.0290857	-0.178068	-0.0640539	-4.16221	3.35e-05
6	32592796	rs28383322	C	T	T	0.218929	ADD	1351	0.150588	0.0362045	0.0796282	0.221547	4.15937	3.39e-05
6	32588882	rs9271483	G	T	G	0.329782	ADD	1351	-0.130043	0.0312866	-0.191364	-0.0687224	-4.15651	3.44e-05
6	32623300	rs9273330	C	T	C	0.402739	ADD	1351	-0.12435	0.0299654	-0.183081	-0.0656185	-4.14978	3.54e-05
6	32610059	rs34843907	T	G	T	0.387742	ADD	1351	-0.122138	0.029453	-0.179865	-0.0644117	-4.1469	3.58e-05
6	31338528	rs9295986	C	T	T	0.366728	ADD	1351	-0.124437	0.0300185	-0.183272	-0.0656014	-4.14533	3.61e-05
6	32368899	rs183426598	G	A	A	0.0153144	ADD	1351	-0.542245	0.130953	-0.798908	-0.285583	-4.14077	3.68e-05
6	31338109	rs182276997	G	A	A	0.0204489	ADD	1351	-0.425358	0.102743	-0.62673	-0.223985	-4.14001	3.69e-05
6	32627352	rs9273417	A	G	G	0.483429	ADD	1351	0.1355	0.0327364	0.0713375	0.199662	4.13911	3.7e-05
6	31461715	rs118030017	G	T	T	0.0214741	ADD	1351	-0.41398	0.100064	-0.610102	-0.217859	-4.13717	3.74e-05
6	32620359	rs17612802	C	T	C	0.383164	ADD	1351	-0.120899	0.0292234	-0.178176	-0.0636222	-4.13706	3.74e-05
6	32109979	rs204999	A	G	G	0.23081	ADD	1351	0.143364	0.0346543	0.0754425	0.211285	4.13696	3.74e-05
6	31467282	rs118056720	C	G	G	0.0214856	ADD	1351	-0.413664	0.100005	-0.60967	-0.217657	-4.13642	3.75e-05
6	32366924	rs117726997	C	T	T	0.0119293	ADD	1351	-0.645187	0.156036	-0.951012	-0.339361	-4.13485	3.77e-05
6	32609126	rs1071630	T	C	T	0.385948	ADD	1351	-0.121157	0.0293144	-0.178612	-0.0637015	-4.13301	3.8e-05
6	32567609	rs138238317	G	A	A	0.0181978	ADD	1351	-0.462474	0.111939	-0.68187	-0.243078	-4.13149	3.83e-05
6	32606885	rs9272545	G	T	G	0.384344	ADD	1351	-0.121458	0.0294	-0.179081	-0.0638353	-4.13123	3.83e-05
6	32588985	rs9271487	G	T	G	0.329798	ADD	1351	-0.129045	0.0312482	-0.19029	-0.0677995	-4.12967	3.86e-05
6	32587782	rs9271414	C	T	C	0.326811	ADD	1351	-0.128459	0.0311088	-0.189431	-0.0674866	-4.12934	3.86e-05
6	32565027	rs76358817	A	G	G	0.0181501	ADD	1351	-0.462592	0.112048	-0.682201	-0.242982	-4.12853	3.88e-05
6	32589158	rs9271493	A	G	A	0.329738	ADD	1351	-0.129004	0.0312487	-0.19025	-0.0677573	-4.12829	3.88e-05
6	32609105	rs1129740	G	A	G	0.385738	ADD	1351	-0.120898	0.0293013	-0.178327	-0.0634681	-4.12602	3.92e-05
6	32546726	rs142078339	A	G	G	0.0180994	ADD	1351	-0.465355	0.112845	-0.686527	-0.244182	-4.12383	3.96e-05
6	32605274	rs1130034	T	C	T	0.385189	ADD	1351	-0.120815	0.0292973	-0.178237	-0.0633933	-4.12376	3.96e-05
6	32615652	rs17843583	A	C	A	0.435652	ADD	1351	-0.129944	0.0315289	-0.19174	-0.0681485	-4.12142	4e-05
6	31377975	rs28436034	A	G	G	0.298569	ADD	1351	-0.133562	0.0324078	-0.19708	-0.0700435	-4.12128	4e-05
6	32538503	rs3819692	A	G	G	0.296643	ADD	1351	0.145614	0.0353703	0.0762892	0.214938	4.11684	4.08e-05
6	32604372	rs9272346	G	A	G	0.382708	ADD	1351	-0.120135	0.0291845	-0.177336	-0.0629345	-4.1164	4.08e-05
6	32608096	rs9272629	G	T	G	0.385127	ADD	1351	-0.120556	0.0292977	-0.177979	-0.0631339	-4.11487	4.11e-05
6	32627714	rs1063355	T	G	T	0.382679	ADD	1351	-0.120066	0.0291832	-0.177264	-0.062868	-4.11422	4.12e-05
6	32635754	rs3828789	G	T	G	0.382679	ADD	1351	-0.120066	0.0291832	-0.177264	-0.062868	-4.11422	4.12e-05
6	32623242	rs9273329	G	A	G	0.382676	ADD	1351	-0.120066	0.0291839	-0.177265	-0.0628668	-4.11413	4.12e-05
6	32635809	rs3828790	T	C	T	0.382652	ADD	1351	-0.120026	0.0291875	-0.177232	-0.0628197	-4.11225	4.16e-05
6	32620344	rs17612788	G	A	G	0.411703	ADD	1351	-0.125798	0.0305914	-0.185757	-0.0658403	-4.11221	4.16e-05
6	32633558	rs34230758	A	G	G	0.218715	ADD	1351	-0.149066	0.0362554	-0.220126	-0.0780071	-4.11156	4.17e-05
6	32578958	rs502803	G	A	A	0.336305	ADD	1351	0.127839	0.0311255	0.0668337	0.188843	4.10719	4.25e-05
6	32580331	rs2858861	C	T	T	0.336292	ADD	1351	0.127837	0.0311253	0.0668325	0.188841	4.10717	4.25e-05
6	32580136	rs3104419	C	T	T	0.336292	ADD	1351	0.127837	0.0311253	0.0668325	0.188841	4.10717	4.25e-05
6	32579868	rs12527255	G	T	T	0.336284	ADD	1351	0.127835	0.031126	0.0668292	0.188841	4.10702	4.25e-05
6	32579743	rs13208027	T	A	A	0.336284	ADD	1351	0.127835	0.031126	0.0668292	0.188841	4.10702	4.25e-05
6	32579775	rs12523808	A	T	T	0.33627	ADD	1351	0.127837	0.0311266	0.0668302	0.188844	4.107	4.25e-05
6	32609427	rs9272723	T	C	T	0.387418	ADD	1351	-0.120515	0.0293444	-0.178029	-0.0630007	-4.10691	4.25e-05
6	32578481	rs5021726	T	C	C	0.336289	ADD	1351	0.127809	0.0311259	0.0668031	0.188814	4.10618	4.27e-05
6	32579708	rs13207945	T	C	C	0.336247	ADD	1351	0.127818	0.0311289	0.0668066	0.18883	4.1061	4.27e-05
6	32615702	rs17612625	A	C	A	0.417962	ADD	1351	-0.127145	0.0309721	-0.187849	-0.0664403	-4.10513	4.29e-05
6	32590331	rs9271557	T	C	T	0.330176	ADD	1351	-0.128249	0.0312416	-0.189481	-0.0670165	-4.10507	4.29e-05
6	32615710	rs17612633	G	C	G	0.417932	ADD	1351	-0.127157	0.0309758	-0.187868	-0.0664454	-4.10504	4.29e-05
6	32623219	rs9273326	T	C	T	0.395248	ADD	1351	-0.122286	0.029795	-0.180683	-0.0638884	-4.10423	4.3e-05
6	32628595	rs9273524	T	C	T	0.387418	ADD	1351	-0.120679	0.0294221	-0.178346	-0.0630131	-4.10166	4.35e-05
6	32572975	rs9270949	T	C	T	0.299259	ADD	1351	-0.139437	0.0340022	-0.20608	-0.0727943	-4.10084	4.36e-05
6	32578052	rs532098	G	A	A	0.336368	ADD	1351	0.127593	0.0311247	0.0665894	0.188596	4.0994	4.39e-05
6	31376545	rs2263314	C	T	T	0.13812	ADD	1351	0.173541	0.0423534	0.0905301	0.256552	4.09746	4.43e-05
6	32635883	rs3828793	C	T	T	0.22909	ADD	1351	-0.142084	0.0346816	-0.210059	-0.0741098	-4.09683	4.44e-05
6	32620311	rs17612781	T	C	T	0.405536	ADD	1351	-0.124051	0.0303149	-0.183467	-0.0646352	-4.09209	4.53e-05
6	32589613	rs9271514	A	G	A	0.329825	ADD	1351	-0.127728	0.0312353	-0.188949	-0.0665083	-4.08923	4.59e-05
6	32589645	rs9271515	A	G	A	0.329825	ADD	1351	-0.127728	0.0312353	-0.188949	-0.0665083	-4.08923	4.59e-05
6	32627906	rs1063349	T	C	T	0.392707	ADD	1351	-0.121172	0.0296394	-0.179264	-0.0630799	-4.08821	4.61e-05
6	32628247	rs9273493	T	C	T	0.392571	ADD	1351	-0.121139	0.0296364	-0.179225	-0.0630527	-4.08751	4.62e-05
6	32627923	rs1063348	A	G	A	0.392795	ADD	1351	-0.121134	0.0296451	-0.179237	-0.0630306	-4.08614	4.65e-05
6	32620622	rs17612858	A	T	A	0.405267	ADD	1351	-0.123863	0.0303382	-0.183325	-0.0644013	-4.08274	4.71e-05
6	32615400	rs17843573	C	T	C	0.41801	ADD	1351	-0.126427	0.0309882	-0.187163	-0.065691	-4.07983	4.77e-05
6	32590234	rs9271548	A	T	A	0.329568	ADD	1351	-0.127369	0.0312365	-0.188591	-0.0661462	-4.07756	4.82e-05
6	32589305	rs9271502	G	A	A	0.221427	ADD	1351	0.156975	0.038535	0.0814474	0.232502	4.07356	4.9e-05
6	32612430	rs6926894	T	C	T	0.393207	ADD	1351	-0.120705	0.0296354	-0.178789	-0.0626206	-4.073	4.91e-05
6	32612396	rs9273084	T	C	T	0.393058	ADD	1351	-0.120688	0.0296332	-0.178768	-0.0626079	-4.07272	4.92e-05
6	32636434	rs9274660	A	G	A	0.389201	ADD	1351	-0.120217	0.0295258	-0.178087	-0.0623475	-4.07159	4.94e-05
6	29945270	rs2571375	A	G	G	0.0670244	ADD	1351	0.243321	0.0598522	0.126013	0.36063	4.06537	5.08e-05
6	32615527	rs17843579	T	G	T	0.420829	ADD	1351	-0.125785	0.0309707	-0.186487	-0.065084	-4.06144	5.16e-05
6	32627517	rs9273436	T	G	T	0.446118	ADD	1351	-0.124693	0.0307098	-0.184883	-0.064503	-4.06037	5.18e-05
6	32195358	rs479835	A	T	T	0.0687454	ADD	1351	-0.232909	0.0573867	-0.345385	-0.120434	-4.0586	5.22e-05
6	32198527	rs6901175	G	A	A	0.196382	ADD	1351	0.151365	0.0373205	0.0782177	0.224511	4.0558	5.28e-05
6	31364832	rs28366143	C	A	A	0.13831	ADD	1351	0.171016	0.0422223	0.0882619	0.25377	4.05038	5.41e-05
6	32191339	rs3830041	C	T	T	0.139234	ADD	1351	0.173696	0.0428901	0.0896327	0.257759	4.04979	5.42e-05
6	32192436	rs391755	A	G	G	0.0990405	ADD	1351	-0.197522	0.0487739	-0.293117	-0.101927	-4.04975	5.42e-05
6	32611068	rs707947	A	G	G	0.158899	ADD	1351	0.185992	0.0459487	0.0959338	0.276049	4.04781	5.47e-05
6	32620976	rs17612928	A	G	A	0.440297	ADD	1351	-0.123208	0.0304478	-0.182885	-0.0635315	-4.04653	5.5e-05
6	32626348	rs28407950	C	T	T	0.349111	ADD	1351	-0.121007	0.0299137	-0.179636	-0.0623769	-4.04519	5.53e-05
6	32623371	rsnone227	C	T	T	0.159947	ADD	1351	0.187061	0.0462439	0.0964246	0.277697	4.0451	5.53e-05
6	32622256	rs17843701	G	T	T	0.47965	ADD	1351	0.129083	0.0320051	0.0663536	0.191811	4.03318	5.81e-05
6	32624731	rs74824383	A	G	A	0.415687	ADD	1351	-0.121424	0.0301186	-0.180455	-0.0623926	-4.03152	5.85e-05
6	32612627	rs9273109	A	G	G	0.499338	ADD	1351	0.126507	0.0314132	0.0649385	0.188076	4.0272	5.96e-05
6	32612114	rs9273060	A	G	A	0.452465	ADD	1351	-0.124107	0.0308395	-0.184551	-0.0636624	-4.02427	6.04e-05
6	32612339	rs9273082	C	T	C	0.482815	ADD	1351	-0.129935	0.0323126	-0.193267	-0.0666034	-4.02118	6.11e-05
6	32185605	rs2854050	G	A	A	0.0647668	ADD	1351	-0.23418	0.0582644	-0.348376	-0.119984	-4.01926	6.16e-05
6	32184050	rs2854051	G	T	T	0.0647513	ADD	1351	-0.234165	0.0582777	-0.348388	-0.119943	-4.0181	6.19e-05
6	31107317	rs1265092	C	T	T	0.388942	ADD	1351	-0.120876	0.0301223	-0.179915	-0.0618375	-4.01285	6.33e-05
6	32365634	rs117592521	A	T	T	0.0116962	ADD	1351	-0.615421	0.153429	-0.916137	-0.314705	-4.0111	6.38e-05
6	32559975	rs28366272	C	A	A	0.135708	ADD	1351	0.179116	0.0447088	0.0914884	0.266744	4.00628	6.51e-05
6	31530673	rs138885312	C	G	G	0.0218313	ADD	1351	-0.39686	0.0991205	-0.591133	-0.202588	-4.00382	6.58e-05
6	32415218	rs9469113	G	A	A	0.0351555	ADD	1351	-0.318017	0.0795024	-0.473839	-0.162195	-4.00009	6.68e-05
6	32626403	rs34004019	A	G	G	0.349574	ADD	1351	-0.119364	0.0298567	-0.177882	-0.0608458	-3.9979	6.74e-05
6	32605067	rs28383344	C	G	G	0.132076	ADD	1351	0.177192	0.0443473	0.0902726	0.264111	3.99555	6.81e-05
6	31557836	rs77107611	C	T	T	0.0218779	ADD	1351	-0.395808	0.0991022	-0.590045	-0.201572	-3.99394	6.85e-05
6	32420761	rs9501633	T	C	C	0.0351436	ADD	1351	-0.317446	0.0795295	-0.473321	-0.161571	-3.99155	6.92e-05
6	32623348	rs9273335	A	G	A	0.456563	ADD	1351	-0.124159	0.031126	-0.185165	-0.0631535	-3.98893	7e-05
6	32606941	rs9272546	T	C	T	0.347482	ADD	1351	-0.120272	0.0301697	-0.179403	-0.0611405	-3.98652	7.07e-05
6	32621861	rs17613292	G	A	A	0.403667	ADD	1351	0.137725	0.0345517	0.0700045	0.205445	3.98605	7.08e-05
6	31413798	rs2516467	T	C	C	0.0831688	ADD	1351	0.203166	0.050972	0.103263	0.303069	3.98584	7.09e-05
6	32608014	rs9272625	T	C	T	0.388411	ADD	1351	-0.116907	0.0293417	-0.174416	-0.0593982	-3.98433	7.13e-05
6	32424192	rs56083136	A	G	G	0.0351005	ADD	1351	-0.317199	0.0796242	-0.47326	-0.161139	-3.98371	7.15e-05
6	32424928	rs9501640	A	C	C	0.0350994	ADD	1351	-0.317198	0.0796267	-0.473264	-0.161133	-3.98357	7.15e-05
6	32191730	rs367398	G	A	A	0.377127	ADD	1351	0.121108	0.0304201	0.0614857	0.18073	3.98118	7.23e-05
6	32600468	rs13211715	G	A	A	0.0832236	ADD	1351	-0.212441	0.0534211	-0.317144	-0.107738	-3.97673	7.36e-05
6	32597341	rs114798579	G	A	A	0.0832067	ADD	1351	-0.211638	0.0532369	-0.315981	-0.107296	-3.9754	7.4e-05
6	31364769	rs28530646	G	A	A	0.33612	ADD	1351	-0.125805	0.0316668	-0.187871	-0.0637394	-3.97277	7.48e-05
6	32605284	rs12722039	G	A	A	0.0836012	ADD	1351	-0.21162	0.0532692	-0.316025	-0.107214	-3.97264	7.49e-05
6	32605309	rs12722042	A	G	G	0.0836104	ADD	1351	-0.211616	0.05327	-0.316024	-0.107209	-3.97252	7.49e-05
6	32573025	rs13215135	A	G	G	0.0878265	ADD	1351	-0.213966	0.0538632	-0.319536	-0.108396	-3.9724	7.49e-05
6	32599904	rs34680078	G	A	A	0.083235	ADD	1351	-0.212233	0.0534672	-0.317027	-0.107439	-3.96941	7.59e-05
6	31393136	rs2516444	C	A	A	0.0832705	ADD	1351	0.201658	0.0509378	0.101822	0.301495	3.95892	7.92e-05
6	32167513	rs9378121	C	T	T	0.0643912	ADD	1351	-0.231218	0.0584107	-0.345701	-0.116735	-3.95848	7.94e-05
6	32180431	rs2071285	A	T	T	0.0643975	ADD	1351	-0.231198	0.0584058	-0.345671	-0.116724	-3.95847	7.94e-05
6	32179494	rs2555469	C	G	G	0.0643967	ADD	1351	-0.231189	0.0584057	-0.345662	-0.116716	-3.95832	7.94e-05
6	32179432	rs2854047	G	T	T	0.0643967	ADD	1351	-0.231189	0.0584057	-0.345662	-0.116716	-3.95832	7.94e-05
6	32166384	rs8192575	C	G	G	0.0643967	ADD	1351	-0.231189	0.0584057	-0.345662	-0.116716	-3.95832	7.94e-05
6	32626015	rs6905282	C	A	C	0.469536	ADD	1351	-0.114654	0.029	-0.171493	-0.0578156	-3.95361	8.1e-05
6	31417437	rs2516438	T	C	C	0.0832339	ADD	1351	0.201055	0.0509367	0.101221	0.300889	3.94716	8.32e-05
6	32596374	rs13207836	A	G	G	0.162089	ADD	1351	-0.160521	0.0406803	-0.240252	-0.0807886	-3.9459	8.36e-05
6	31408265	rs2524276	C	A	A	0.0832728	ADD	1351	0.200839	0.0509081	0.101061	0.300617	3.94513	8.39e-05
6	31407758	rs2844520	G	T	T	0.0832717	ADD	1351	0.20084	0.0509087	0.10106	0.300619	3.94509	8.39e-05
6	32635903	rsnone238	G	C	G	0.392008	ADD	1351	-0.116681	0.0295808	-0.174658	-0.0587033	-3.94447	8.41e-05
6	31359950	rs4077382	T	C	C	0.336597	ADD	1351	-0.125032	0.0317156	-0.187193	-0.0628704	-3.94228	8.49e-05
6	31359935	rs9468988	A	G	G	0.336597	ADD	1351	-0.12503	0.0317156	-0.187191	-0.0628682	-3.94221	8.49e-05
6	31346805	rs9266627	A	G	G	0.309644	ADD	1351	0.124954	0.0316974	0.0628283	0.18708	3.94209	8.5e-05
6	32593244	rs35324266	C	T	T	0.118009	ADD	1351	-0.207291	0.0525871	-0.31036	-0.104222	-3.94186	8.5e-05
6	32612488	rs9273088	A	C	A	0.42341	ADD	1351	-0.117944	0.0299237	-0.176593	-0.0592946	-3.94149	8.52e-05
6	31360021	rs4077381	C	G	G	0.336592	ADD	1351	-0.124961	0.031713	-0.187118	-0.062805	-3.94038	8.56e-05
6	32420599	rs9501632	C	T	T	0.0353308	ADD	1351	-0.312936	0.079475	-0.468705	-0.157168	-3.93754	8.66e-05
6	31359599	rs2394993	C	T	T	0.336507	ADD	1351	-0.12492	0.0317259	-0.187101	-0.062738	-3.93746	8.66e-05
6	31359595	rs2395484	C	A	A	0.336508	ADD	1351	-0.124919	0.0317259	-0.187101	-0.0627374	-3.93744	8.66e-05
6	32590529	rs35407883	A	G	G	0.0824459	ADD	1351	-0.20848	0.0529532	-0.312267	-0.104694	-3.93707	8.67e-05
6	32589266	rs35597309	G	A	A	0.082447	ADD	1351	-0.208458	0.0529536	-0.312245	-0.104671	-3.93662	8.69e-05
6	32586961	rs114812135	A	T	T	0.0824447	ADD	1351	-0.208406	0.0529479	-0.312182	-0.10463	-3.93606	8.71e-05
6	32588939	rs28699237	A	T	T	0.0824374	ADD	1351	-0.20841	0.0529524	-0.312194	-0.104625	-3.93579	8.72e-05
6	32589495	rs35990832	G	A	A	0.0824374	ADD	1351	-0.20841	0.0529524	-0.312194	-0.104625	-3.93579	8.72e-05
6	32589700	rs77875016	C	T	T	0.0824374	ADD	1351	-0.20841	0.0529524	-0.312194	-0.104625	-3.93579	8.72e-05
6	32589101	rs34846487	T	G	G	0.0825315	ADD	1351	-0.208141	0.0528944	-0.311812	-0.10447	-3.93503	8.75e-05
6	32572742	rs13214858	C	G	G	0.0823584	ADD	1351	-0.20852	0.0530068	-0.312412	-0.104629	-3.93383	8.79e-05
6	32596635	rs6928272	A	C	C	0.163769	ADD	1351	-0.158638	0.0403267	-0.237677	-0.0795991	-3.93382	8.79e-05
6	31360255	rs7751505	A	C	C	0.337511	ADD	1351	-0.124407	0.0316332	-0.186407	-0.0624068	-3.93279	8.83e-05
6	31360341	rs7771971	T	C	C	0.33751	ADD	1351	-0.124401	0.0316334	-0.186401	-0.0624006	-3.93258	8.83e-05
6	32061339	rs57079996	T	G	G	0.0180078	ADD	1351	-0.445467	0.113282	-0.667495	-0.223439	-3.93238	8.84e-05
6	32201591	rs443863	G	A	A	0.0683787	ADD	1351	-0.22617	0.0575173	-0.338901	-0.113438	-3.9322	8.85e-05
6	32574108	rs34107399	G	A	A	0.0824159	ADD	1351	-0.208359	0.0529887	-0.312214	-0.104503	-3.93214	8.85e-05
6	31081251	rs2233955	G	A	A	0.245	ADD	1351	-0.135106	0.0343621	-0.202454	-0.0677572	-3.93182	8.86e-05
6	32156489	rs2022059	G	C	C	0.0299778	ADD	1351	-0.33661	0.0856333	-0.504448	-0.168772	-3.93083	8.9e-05
6	32157364	rs2856437	G	A	A	0.0299782	ADD	1351	-0.3366	0.0856323	-0.504436	-0.168763	-3.93075	8.9e-05
6	32627310	rs9273415	C	T	T	0.485811	ADD	1351	0.126385	0.032159	0.0633541	0.189415	3.92999	8.93e-05
6	32585681	rs13217507	A	T	T	0.0823903	ADD	1351	-0.208191	0.0529795	-0.312029	-0.104353	-3.92966	8.94e-05
6	32584237	rs6930731	C	T	T	0.0823748	ADD	1351	-0.208184	0.0529871	-0.312037	-0.104331	-3.92895	8.97e-05
6	32191581	rs396960	T	A	A	0.300533	ADD	1351	0.127172	0.0323784	0.063712	0.190633	3.9277	9.01e-05
6	32581157	rs75765164	G	A	A	0.0823485	ADD	1351	-0.208164	0.0529993	-0.312041	-0.104288	-3.92768	9.01e-05
6	32516845	rs150564539	C	T	T	0.0159112	ADD	1351	-0.527118	0.134318	-0.790376	-0.263861	-3.92442	9.14e-05
6	31217026	rs9501364	G	A	A	0.0451932	ADD	1351	-0.277007	0.0706696	-0.415517	-0.138497	-3.91974	9.31e-05
6	32583405	rs28383222	G	A	A	0.139491	ADD	1351	0.165391	0.0422655	0.0825518	0.24823	3.91313	9.57e-05
6	32586782	rs28383308	C	T	T	0.139418	ADD	1351	0.165494	0.0422928	0.0826018	0.248387	3.91305	9.57e-05
6	32580580	rs13212015	T	C	C	0.139537	ADD	1351	0.16531	0.0422465	0.0825087	0.248112	3.913	9.57e-05
6	32580596	rs28383216	T	C	C	0.139538	ADD	1351	0.165309	0.0422466	0.0825073	0.248111	3.91296	9.58e-05
6	31329372	rs7773105	A	G	G	0.247803	ADD	1351	0.133354	0.0340816	0.066555	0.200152	3.91278	9.58e-05
6	32583993	rs28383228	T	A	A	0.139487	ADD	1351	0.165351	0.0422615	0.0825199	0.248182	3.91257	9.59e-05
6	32585638	rs28383254	A	C	C	0.139105	ADD	1351	0.165844	0.0423895	0.0827625	0.248926	3.91239	9.6e-05
6	32586134	rs28383271	C	T	T	0.139516	ADD	1351	0.165293	0.0422548	0.0824748	0.248111	3.91181	9.62e-05
6	31361485	rs10947207	T	C	C	0.337158	ADD	1351	-0.12373	0.0316309	-0.185726	-0.0617351	-3.9117	9.62e-05
6	31360433	rs7751725	A	G	G	0.337158	ADD	1351	-0.12373	0.0316309	-0.185726	-0.0617351	-3.9117	9.62e-05
6	32593127	rs35675538	C	T	T	0.163011	ADD	1351	-0.160984	0.0411556	-0.241647	-0.08032	-3.91158	9.63e-05
6	32586648	rs28383303	A	G	G	0.139493	ADD	1351	0.165308	0.0422644	0.0824712	0.248145	3.91128	9.64e-05
6	32585843	rsnone220	C	T	T	0.139511	ADD	1351	0.165264	0.0422562	0.0824433	0.248085	3.911	9.65e-05
6	32586207	rs28383272	T	A	A	0.139508	ADD	1351	0.16526	0.0422572	0.0824371	0.248082	3.9108	9.66e-05
6	32582796	rs13204672	A	G	G	0.139535	ADD	1351	0.165214	0.0422469	0.0824121	0.248017	3.91069	9.66e-05
6	32583026	rs13204933	A	G	G	0.139535	ADD	1351	0.165214	0.0422469	0.0824121	0.248017	3.91069	9.66e-05
6	31362390	rs72657658	G	A	A	0.336361	ADD	1351	-0.123982	0.0317043	-0.186121	-0.0618427	-3.91057	9.67e-05
6	32581454	rs10947319	C	T	T	0.139514	ADD	1351	0.165245	0.0422585	0.0824195	0.24807	3.91033	9.68e-05
6	31363412	rs67198638	A	G	G	0.33638	ADD	1351	-0.123967	0.0317029	-0.186103	-0.0618301	-3.91027	9.68e-05
6	32615551	rs17843580	A	G	A	0.430852	ADD	1351	-0.122476	0.0313216	-0.183865	-0.0610864	-3.91026	9.68e-05
6	32583824	rs28383225	T	C	C	0.139538	ADD	1351	0.165191	0.0422459	0.0823907	0.247992	3.91023	9.68e-05
6	31361858	rs34411222	G	A	A	0.336376	ADD	1351	-0.123951	0.0317046	-0.186091	-0.0618113	-3.90956	9.71e-05
6	31361987	rs35026345	C	T	T	0.336371	ADD	1351	-0.123947	0.0317044	-0.186087	-0.0618079	-3.90947	9.71e-05
6	31362010	rs34464243	G	A	A	0.336368	ADD	1351	-0.123942	0.0317046	-0.186082	-0.0618022	-3.90928	9.72e-05
6	32586024	rs28383270	A	G	G	0.139896	ADD	1351	0.164717	0.042136	0.0821322	0.247302	3.90918	9.72e-05
6	31362069	rs67284927	T	G	G	0.336364	ADD	1351	-0.12394	0.031705	-0.18608	-0.0617994	-3.90917	9.73e-05
6	32585901	rs28383264	C	T	T	0.139897	ADD	1351	0.164716	0.0421361	0.0821308	0.247301	3.90914	9.73e-05
6	31363522	rs66674783	C	T	T	0.33637	ADD	1351	-0.123932	0.0317037	-0.18607	-0.0617939	-3.90907	9.73e-05
6	31361837	rs10947208	A	G	G	0.336365	ADD	1351	-0.123932	0.0317051	-0.186073	-0.061791	-3.9089	9.74e-05
6	31361721	rs66489555	C	T	T	0.336365	ADD	1351	-0.123932	0.0317051	-0.186073	-0.061791	-3.9089	9.74e-05
6	31323065	rs17881225	G	C	C	0.110573	ADD	1351	0.183139	0.0468542	0.0913062	0.274971	3.90869	9.74e-05
6	31363945	rs72867747	A	G	G	0.336326	ADD	1351	-0.123912	0.0317068	-0.186056	-0.0617673	-3.90804	9.77e-05
6	31361058	rs113473106	A	G	G	0.336357	ADD	1351	-0.123907	0.0317066	-0.186051	-0.0617635	-3.90794	9.77e-05
6	31361004	rs75098758	T	C	C	0.336355	ADD	1351	-0.123904	0.0317068	-0.186048	-0.0617601	-3.90782	9.78e-05
6	31360694	rs7756426	G	A	A	0.336361	ADD	1351	-0.123902	0.0317063	-0.186046	-0.0617592	-3.90782	9.78e-05
6	31360526	rs7752021	C	T	T	0.336364	ADD	1351	-0.123894	0.0317058	-0.186037	-0.0617522	-3.90763	9.79e-05
6	31361397	rs10947206	A	T	T	0.336354	ADD	1351	-0.123892	0.0317063	-0.186035	-0.0617488	-3.90749	9.79e-05
6	32577693	rs17840121	G	C	C	0.1389	ADD	1351	0.165756	0.0424265	0.0826016	0.24891	3.9069	9.82e-05
6	31363606	rs66862067	G	C	C	0.336625	ADD	1351	-0.123878	0.0317082	-0.186025	-0.0617308	-3.9068	9.82e-05
6	31371101	rs6906175	G	C	C	0.336538	ADD	1351	-0.1236	0.0316539	-0.18564	-0.0615592	-3.90472	9.9e-05
6	31334945	rs2844575	T	C	C	0.497092	ADD	1351	0.114944	0.0294871	0.05715	0.172737	3.8981	0.000101752
6	32574602	rs9271006	T	C	T	0.22835	ADD	1351	-0.143135	0.0367544	-0.215172	-0.0710971	-3.89435	0.000103323
6	32586465	rs34598287	A	T	T	0.082512	ADD	1351	-0.206259	0.0529763	-0.310091	-0.102428	-3.89342	0.000103712
6	32579441	rs6932265	G	T	T	0.137827	ADD	1351	0.166432	0.0427524	0.0826393	0.250225	3.89294	0.000103917
6	31363697	rs72657660	C	T	T	0.336135	ADD	1351	-0.123443	0.0317365	-0.185646	-0.061241	-3.88963	0.000105327
6	30944088	rs117480691	C	T	T	0.0169226	ADD	1351	-0.4362	0.112227	-0.65616	-0.21624	-3.88678	0.000106559
6	32570110	rs13191764	T	A	A	0.0801425	ADD	1351	-0.214223	0.0551671	-0.322349	-0.106098	-3.88317	0.000108134
6	31246823	rs7383388	A	G	G	0.230513	ADD	1351	-0.142212	0.0366239	-0.213993	-0.0704303	-3.88304	0.000108194
6	32628439	rs9273508	G	A	A	0.295349	ADD	1351	0.125851	0.0324136	0.0623215	0.18938	3.88266	0.000108359
6	32629091	rs9273595	C	G	G	0.201152	ADD	1351	0.145868	0.0376626	0.0720503	0.219685	3.87301	0.000112694
6	32173800	rs2555457	C	A	A	0.0640974	ADD	1351	-0.226594	0.0585632	-0.341376	-0.111812	-3.86922	0.000114438
6	32211317	rs411326	C	T	T	0.220272	ADD	1351	0.139204	0.0359803	0.0686841	0.209724	3.8689	0.000114588
6	32174048	rs2849017	A	G	G	0.0641014	ADD	1351	-0.226533	0.0585585	-0.341306	-0.111761	-3.86849	0.000114778
6	31340689	rs4487624	G	A	A	0.310761	ADD	1351	-0.122125	0.0315708	-0.184003	-0.0602472	-3.86828	0.000114876
6	32607453	rs9272583	C	T	C	0.443074	ADD	1351	-0.120412	0.0311429	-0.181451	-0.0593732	-3.86644	0.000115737
6	32634126	rs9274505	G	A	A	0.116136	ADD	1351	0.207441	0.0536691	0.102252	0.312631	3.86519	0.000116323
6	32683750	rs9275610	T	C	C	0.124199	ADD	1351	-0.172865	0.044749	-0.260571	-0.0851582	-3.86298	0.000117368
6	32353115	rs1323749767	G	A	A	0.011386	ADD	1351	-0.633102	0.163944	-0.954426	-0.311777	-3.86169	0.000117985
6	32627992	rs1063343	T	C	T	0.469833	ADD	1351	-0.118689	0.0307359	-0.17893	-0.0584475	-3.86157	0.000118044
6	32208698	rs394038	G	A	G	0.471256	ADD	1351	0.11239	0.0291077	0.0553396	0.16944	3.86116	0.000118237
6	29723144	rs17438538	T	C	C	0.016897	ADD	1351	0.445982	0.115566	0.219478	0.672487	3.85912	0.000119218
6	31353950	rs6909461	A	C	C	0.339008	ADD	1351	-0.122009	0.0316158	-0.183974	-0.0600428	-3.8591	0.000119226
6	32576731	rs9271115	C	G	C	0.257966	ADD	1351	-0.140251	0.0363477	-0.211492	-0.0690114	-3.85861	0.000119465
6	31354287	rs68032572	C	T	T	0.338117	ADD	1351	-0.12227	0.0316983	-0.184397	-0.0601426	-3.85731	0.000120095
6	31354388	rs66498060	G	A	A	0.338124	ADD	1351	-0.12225	0.0316992	-0.184379	-0.0601204	-3.85655	0.000120463
6	31353689	rs4081552	G	A	A	0.338099	ADD	1351	-0.122246	0.0316995	-0.184376	-0.0601157	-3.85639	0.000120544
6	31353452	rs6904465	C	T	T	0.338101	ADD	1351	-0.122243	0.031699	-0.184372	-0.0601145	-3.85638	0.000120548
6	31353401	rs28670729	C	G	G	0.338095	ADD	1351	-0.122242	0.0316996	-0.184372	-0.060112	-3.85626	0.000120605
6	32585995	rs28383269	T	C	C	0.131989	ADD	1351	0.168112	0.0435954	0.0826662	0.253557	3.85618	0.000120645
6	31353541	rs6927154	T	G	G	0.338098	ADD	1351	-0.122235	0.0316995	-0.184365	-0.0601053	-3.85606	0.000120704
6	31354885	rs4711270	C	T	T	0.33813	ADD	1351	-0.122228	0.031698	-0.184355	-0.0601016	-3.85603	0.000120716
6	31352986	rs28623422	G	A	A	0.338103	ADD	1351	-0.122234	0.0317002	-0.184365	-0.0601027	-3.85594	0.000120762
6	31353348	rs28699031	G	A	A	0.338104	ADD	1351	-0.12223	0.0316997	-0.18436	-0.0600993	-3.85586	0.000120802
6	31353323	rs28550357	C	A	A	0.338104	ADD	1351	-0.122226	0.0316997	-0.184357	-0.0600961	-3.85576	0.000120851
6	31353387	rs28628778	A	C	C	0.338097	ADD	1351	-0.122226	0.0317001	-0.184357	-0.0600954	-3.85571	0.000120873
6	31340477	rs4358666	G	A	A	0.311287	ADD	1351	-0.121393	0.0314876	-0.183108	-0.0596786	-3.85527	0.00012109
6	31355244	rs13437094	G	A	A	0.338139	ADD	1351	-0.1222	0.0316976	-0.184326	-0.0600736	-3.85517	0.000121137
6	31354897	rs13437087	G	A	A	0.338141	ADD	1351	-0.122193	0.0316973	-0.184318	-0.0600672	-3.85499	0.000121228
6	31341156	rs6936035	A	G	G	0.311096	ADD	1351	-0.121734	0.0315821	-0.183634	-0.0598346	-3.85454	0.000121447
6	31420285	rs2259388	T	C	C	0.101711	ADD	1351	0.178076	0.0462394	0.0874487	0.268704	3.85118	0.000123107
6	31392790	rs2516445	C	G	G	0.101718	ADD	1351	0.178117	0.0462509	0.0874669	0.268767	3.8511	0.000123145
6	31354504	rs4711268	C	T	T	0.339378	ADD	1351	-0.121805	0.0316296	-0.183798	-0.0598119	-3.85098	0.000123208
6	31402128	rs2844588	G	A	A	0.101715	ADD	1351	0.178079	0.0462429	0.0874446	0.268713	3.85095	0.000123223
6	31418652	rs2516461	T	A	A	0.10171	ADD	1351	0.178044	0.0462399	0.0874157	0.268673	3.85045	0.000123472
6	31418992	rs2395027	C	T	T	0.101711	ADD	1351	0.178044	0.04624	0.0874154	0.268673	3.85043	0.000123479
6	31417645	rs2523695	G	T	T	0.101713	ADD	1351	0.178032	0.04624	0.0874035	0.268661	3.85018	0.000123607
6	31416699	rs2524281	A	C	C	0.101711	ADD	1351	0.178027	0.0462403	0.0873977	0.268656	3.85004	0.000123674
6	31416536	rs2516463	A	G	G	0.101711	ADD	1351	0.178025	0.0462401	0.0873963	0.268654	3.85002	0.000123686
6	31394700	rs2516472	A	G	G	0.101754	ADD	1351	0.177948	0.0462278	0.0873434	0.268553	3.84938	0.000124006
6	31345064	rs7754026	C	T	T	0.32128	ADD	1351	-0.121654	0.0316106	-0.18361	-0.0596987	-3.84853	0.000124433
6	31404632	rs2844564	T	G	G	0.101721	ADD	1351	0.17795	0.0462398	0.087322	0.268579	3.84842	0.000124485
6	31421207	rs2263315	T	C	C	0.101716	ADD	1351	0.177946	0.0462437	0.0873101	0.268582	3.84801	0.000124695
6	31415013	rs3880461	A	G	G	0.101749	ADD	1351	0.177906	0.0462417	0.0872739	0.268538	3.8473	0.000125049
6	31421358	rs2263317	C	T	T	0.101704	ADD	1351	0.177876	0.0462426	0.0872421	0.26851	3.84658	0.000125414
6	31420856	rs2523689	C	T	T	0.101704	ADD	1351	0.177872	0.0462428	0.0872381	0.268507	3.84648	0.000125463
6	31424757	rs2395028	C	T	T	0.101776	ADD	1351	0.177717	0.0462098	0.0871479	0.268287	3.84588	0.000125767
6	31418022	rs2596457	A	G	G	0.101776	ADD	1351	0.177717	0.0462098	0.0871479	0.268287	3.84588	0.000125767
6	31417647	rs2596458	C	T	T	0.101776	ADD	1351	0.177717	0.0462098	0.0871479	0.268287	3.84588	0.000125767
6	31417510	rs2596460	A	G	G	0.101776	ADD	1351	0.177717	0.0462098	0.0871479	0.268287	3.84588	0.000125767
6	31425985	rs2596480	C	T	T	0.101776	ADD	1351	0.177717	0.0462098	0.0871479	0.268287	3.84588	0.000125767
6	31345486	rs7775117	T	A	A	0.321084	ADD	1351	-0.121494	0.0315993	-0.183428	-0.0595604	-3.84483	0.000126304
6	31420687	rs2523691	G	A	A	0.101692	ADD	1351	0.177805	0.0462477	0.0871613	0.268449	3.84463	0.000126408
6	31342960	rs13194571	C	A	A	0.321111	ADD	1351	-0.121417	0.0315982	-0.183349	-0.0594861	-3.84254	0.000127474
6	31343702	rs4959067	T	C	C	0.321107	ADD	1351	-0.121416	0.0315982	-0.183348	-0.0594849	-3.8425	0.000127495
6	31342420	rs2395491	G	A	A	0.321118	ADD	1351	-0.12141	0.0315977	-0.18334	-0.0594793	-3.84236	0.000127567
6	31337658	rs4991646	A	C	C	0.321155	ADD	1351	-0.121389	0.0316002	-0.183324	-0.0594533	-3.84138	0.000128071
6	31327669	rs116812356	T	C	C	0.0875258	ADD	1351	0.196977	0.051292	0.0964466	0.297507	3.84031	0.000128626
6	31339613	rs6928908	C	T	T	0.311589	ADD	1351	-0.12102	0.0315216	-0.182802	-0.0592391	-3.83928	0.000129159
6	31325317	rs114443705	C	T	T	0.0874081	ADD	1351	0.197107	0.0513502	0.0964625	0.297752	3.83849	0.000129574
6	32632745	rs1063318	G	A	A	0.269694	ADD	1351	-0.138276	0.0360292	-0.208893	-0.0676605	-3.8379	0.000129883
6	32708075	rs60561792	G	A	A	0.0204005	ADD	1351	-0.39462	0.102838	-0.596179	-0.193061	-3.8373	0.000130195
6	31338053	rs9501573	C	T	T	0.311492	ADD	1351	-0.120656	0.0314652	-0.182327	-0.0589855	-3.83459	0.000131623
6	31342801	rs4446608	C	A	A	0.321482	ADD	1351	-0.121211	0.0316119	-0.18317	-0.0592531	-3.83435	0.000131747
6	31342827	rs4624908	G	T	T	0.321482	ADD	1351	-0.121211	0.0316119	-0.18317	-0.0592531	-3.83435	0.000131747
6	31338579	rs9501575	G	A	A	0.311485	ADD	1351	-0.120616	0.0314636	-0.182283	-0.058948	-3.83349	0.000132204
6	31346079	rs2442741	T	C	T	0.374816	ADD	1351	-0.117927	0.0307728	-0.178241	-0.0576136	-3.83219	0.000132899
6	30967991	rs117712575	G	A	A	0.0167028	ADD	1351	-0.435261	0.113589	-0.657891	-0.212631	-3.8319	0.000133056
6	32614080	rs9273242	T	C	T	0.431385	ADD	1351	-0.120158	0.0313616	-0.181625	-0.0586902	-3.83137	0.000133339
6	32154285	rs204995	A	G	G	0.205778	ADD	1351	0.138845	0.0362404	0.0678155	0.209875	3.83123	0.000133412
6	31420863	rs2516454	T	A	A	0.101668	ADD	1351	0.177207	0.0462565	0.0865459	0.267868	3.83096	0.000133556
6	31420911	rs2523688	A	T	T	0.101668	ADD	1351	0.177207	0.0462565	0.0865459	0.267868	3.83096	0.000133556
6	31339549	rs6924348	A	T	T	0.311462	ADD	1351	-0.120549	0.0314675	-0.182224	-0.0588742	-3.83092	0.00013358
6	32683645	rs9275607	A	G	G	0.125254	ADD	1351	-0.172465	0.0450412	-0.260744	-0.0841864	-3.82906	0.00013458
6	31036878	rs62399063	T	C	C	0.0466321	ADD	1351	-0.264196	0.0691567	-0.39974	-0.128651	-3.82025	0.000139429
6	31327371	rs4993823	C	T	T	0.0878573	ADD	1351	0.194918	0.0510618	0.0948389	0.294998	3.8173	0.000141086
6	32603936	rs9272309	A	G	G	0.496314	ADD	1351	0.111918	0.0293231	0.0544454	0.16939	3.8167	0.000141423
6	31326948	rs4997234	C	A	A	0.0878916	ADD	1351	0.194855	0.0510556	0.0947878	0.294922	3.81653	0.000141524
6	31328058	rs7767328	C	G	G	0.0877105	ADD	1351	0.194888	0.0511531	0.0946295	0.295146	3.80989	0.000145335
6	32247505	rs9268109	G	T	T	0.15474	ADD	1351	0.154078	0.0404561	0.0747851	0.23337	3.80851	0.000146139
6	32247771	rs7776041	G	A	A	0.154737	ADD	1351	0.154078	0.040457	0.0747834	0.233372	3.80843	0.000146185
6	31327905	rs7767033	C	G	G	0.0877619	ADD	1351	0.194704	0.0511275	0.0944955	0.294912	3.8082	0.000146323
6	31328109	rs7767632	G	A	A	0.0876431	ADD	1351	0.194978	0.0512089	0.0946108	0.295346	3.80751	0.000146725
6	31328118	rs7767365	C	T	T	0.0876427	ADD	1351	0.194979	0.0512091	0.0946105	0.295346	3.8075	0.000146732
6	31325443	rs114777460	A	G	G	0.087773	ADD	1351	0.194383	0.0510914	0.0942456	0.29452	3.80461	0.000148437
6	31326683	rs4122185	G	A	A	0.087866	ADD	1351	0.194271	0.0510675	0.0941805	0.294361	3.8042	0.000148679
6	31326929	rs4997235	A	C	C	0.0878605	ADD	1351	0.194279	0.0510721	0.0941796	0.294379	3.80401	0.00014879
6	31337207	rs2922996	G	C	C	0.369078	ADD	1351	0.114448	0.0300867	0.0554788	0.173416	3.80393	0.00014884
6	32627976	rs1063345	G	A	G	0.432038	ADD	1351	-0.115602	0.0303921	-0.175169	-0.0560344	-3.80368	0.000148989
6	31355730	rs66499030	G	A	A	0.337637	ADD	1351	-0.120528	0.0316975	-0.182654	-0.0584023	-3.80245	0.00014972
6	32628070	rs200160235	T	C	C	0.0319994	ADD	1351	-0.360132	0.0947324	-0.545804	-0.17446	-3.80157	0.000150248
6	32345054	rs116548543	T	G	G	0.0429596	ADD	1351	-0.272583	0.0717723	-0.413254	-0.131912	-3.79788	0.000152478
6	32248176	rs6457530	C	T	T	0.154878	ADD	1351	0.153649	0.0404667	0.0743353	0.232962	3.79691	0.000153069
6	31102305	rs61444472	A	G	G	0.0214722	ADD	1351	-0.379137	0.0999201	-0.574977	-0.183298	-3.79441	0.000154606
6	31347070	rs9266640	G	T	T	0.201861	ADD	1351	0.137345	0.036289	0.0662193	0.20847	3.78474	0.000160674
6	31321501	rs73406410	A	G	G	0.252191	ADD	1351	-0.128125	0.033866	-0.194501	-0.0617489	-3.78329	0.000161601
6	31351175	rs2844532	G	C	C	0.202627	ADD	1351	0.13689	0.0361995	0.0659404	0.20784	3.78154	0.000162729
6	32570439	rs2647063	G	C	C	0.124916	ADD	1351	0.169612	0.0448591	0.0816898	0.257534	3.78099	0.000163085
6	32569667	rs2647060	G	T	T	0.124954	ADD	1351	0.169455	0.0448428	0.0815652	0.257346	3.77888	0.000164462
6	31321479	rs72502570	A	G	G	0.251852	ADD	1351	-0.12793	0.033863	-0.1943	-0.0615597	-3.77787	0.000165124
6	32623393	rs9273338	A	T	A	0.426213	ADD	1351	-0.115655	0.0306154	-0.17566	-0.0556495	-3.77766	0.000165257
6	32580928	rs12192221	A	G	G	0.126014	ADD	1351	0.168282	0.0446156	0.0808372	0.255727	3.77182	0.000169134
6	32560670	rsnone215	G	A	A	0.10223	ADD	1351	0.213021	0.0565019	0.102279	0.323763	3.77015	0.000170258
6	32550501	rs9269861	A	T	A	0.227969	ADD	1351	-0.135728	0.0360032	-0.206293	-0.0651633	-3.7699	0.000170429
6	32623430	rs9273339	G	A	G	0.493463	ADD	1351	-0.119138	0.0316051	-0.181083	-0.057193	-3.76958	0.000170644
6	32573950	rs2647072	G	T	T	0.12257	ADD	1351	0.170677	0.0452847	0.0819204	0.259433	3.76897	0.000171057
6	32213809	rs450124	T	C	T	0.384947	ADD	1351	0.113139	0.0300196	0.0543018	0.171976	3.76884	0.000171143
6	32213831	rs412492	A	T	A	0.38485	ADD	1351	0.113088	0.0300161	0.0542574	0.171918	3.76757	0.000172007
6	32214059	rs397379	G	C	G	0.384795	ADD	1351	0.113024	0.030014	0.0541978	0.17185	3.76572	0.000173275
6	32214431	rs693294	A	G	A	0.384797	ADD	1351	0.113014	0.0300141	0.0541869	0.17184	3.76534	0.000173533
6	32610009	rsnone224	C	A	C	0.495924	ADD	1351	-0.118299	0.0314241	-0.179889	-0.0567088	-3.76459	0.000174049
6	31140220	rs885949	T	C	C	0.303096	ADD	1351	-0.122027	0.0324174	-0.185564	-0.0584905	-3.76426	0.000174281
6	32215314	rs399897	C	T	C	0.383228	ADD	1351	0.113175	0.0300661	0.0542465	0.172103	3.76421	0.000174314
6	30767013	rs4587208	A	G	G	0.286084	ADD	1351	-0.122751	0.0326242	-0.186693	-0.0588085	-3.76257	0.000175448
6	31336100	rs7743761	C	A	A	0.344023	ADD	1351	-0.116672	0.0310194	-0.177469	-0.0558752	-3.76126	0.000176358
6	32565979	rs28383172	A	G	G	0.126233	ADD	1351	0.166464	0.0442701	0.0796965	0.253232	3.7602	0.000177103
6	31337311	rs13215664	T	C	C	0.344086	ADD	1351	-0.116606	0.0310161	-0.177396	-0.0558153	-3.75952	0.000177577
6	31337458	rs4991645	T	C	C	0.344086	ADD	1351	-0.116606	0.0310161	-0.177396	-0.0558153	-3.75952	0.000177577
6	31335323	rs4141166	G	C	C	0.34402	ADD	1351	-0.11661	0.031018	-0.177404	-0.0558154	-3.75941	0.000177654
6	31337185	rs17193178	C	A	A	0.344128	ADD	1351	-0.116556	0.0310146	-0.177343	-0.0557682	-3.75809	0.000178586
6	32215198	rs410283	G	T	G	0.384721	ADD	1351	0.112813	0.0300224	0.0539703	0.171656	3.75763	0.000178908
6	32215252	rs2515892	G	T	G	0.384721	ADD	1351	0.112812	0.0300224	0.0539695	0.171655	3.7576	0.000178929
6	32215063	rs563412	G	A	G	0.384695	ADD	1351	0.1128	0.0300215	0.0539589	0.171641	3.75731	0.00017914
6	32215292	rs400139	C	A	C	0.384699	ADD	1351	0.112779	0.030022	0.0539365	0.171621	3.75653	0.000179689
6	32221782	rs3096700	A	C	A	0.227171	ADD	1351	0.131847	0.0350996	0.0630528	0.200641	3.75636	0.000179811
6	32628736	rs9273532	C	T	C	0.410463	ADD	1351	-0.113195	0.0301403	-0.172269	-0.0541211	-3.7556	0.00018035
6	32215876	rs2395110	G	A	G	0.38453	ADD	1351	0.112692	0.0300127	0.0538685	0.171516	3.75482	0.000180907
6	32215188	rs405875	T	C	T	0.38453	ADD	1351	0.112692	0.0300127	0.0538685	0.171516	3.75482	0.000180907
6	32215964	rs2395111	T	C	T	0.384529	ADD	1351	0.112692	0.0300128	0.0538681	0.171516	3.7548	0.000180923
6	32221228	rs3130316	T	C	T	0.22687	ADD	1351	0.131689	0.03509	0.0629138	0.200464	3.75289	0.000182292
6	32220918	rs3115571	A	G	A	0.226869	ADD	1351	0.131686	0.0350899	0.0629109	0.200461	3.75281	0.000182348
6	32220484	rs3115572	C	G	C	0.226869	ADD	1351	0.131686	0.0350899	0.0629109	0.200461	3.75281	0.000182348
6	32215472	rs3130309	A	G	A	0.226874	ADD	1351	0.131668	0.0350894	0.0628939	0.200442	3.75236	0.000182676
6	32217232	rs9267972	A	G	A	0.227101	ADD	1351	0.131697	0.0351054	0.0628912	0.200502	3.75146	0.000183323
6	32565355	rs28366363	G	A	A	0.124755	ADD	1351	0.167926	0.0447754	0.0801681	0.255684	3.75041	0.000184082
6	31330066	rs2394988	A	G	G	0.343694	ADD	1351	-0.116373	0.0310389	-0.177208	-0.0555376	-3.74925	0.000184929
6	32610277	rs28383466	A	G	G	0.126515	ADD	1351	0.166124	0.0443375	0.0792239	0.253024	3.7468	0.000186724
6	32609038	rs28383438	C	T	T	0.126092	ADD	1351	0.165482	0.044217	0.0788181	0.252146	3.74249	0.000189922
6	32572666	rs2858869	A	G	G	0.124823	ADD	1351	0.167397	0.0447323	0.0797229	0.25507	3.74219	0.000190153
6	32609046	rs28383440	C	T	T	0.125841	ADD	1351	0.165752	0.0443021	0.0789216	0.252583	3.7414	0.000190738
6	32577847	rs13206219	G	T	T	0.125799	ADD	1351	0.16606	0.0444129	0.0790124	0.253108	3.73901	0.000192548
6	32578100	rs13206639	G	A	A	0.125822	ADD	1351	0.166031	0.0444063	0.0789964	0.253066	3.73891	0.000192621
6	32607872	rs28383399	A	G	G	0.124087	ADD	1351	0.168347	0.0450298	0.0800904	0.256604	3.73857	0.000192877
6	32574014	rs2647073	A	C	C	0.126219	ADD	1351	0.165398	0.0442516	0.0786664	0.252129	3.73767	0.000193561
6	31333820	rs9501572	A	G	G	0.343842	ADD	1351	-0.115802	0.0310005	-0.176562	-0.055042	-3.73548	0.000195235
6	32572251	rs2858870	T	C	C	0.126142	ADD	1351	0.165283	0.0442665	0.0785228	0.252044	3.73383	0.000196508
6	31331726	rs4959065	A	G	G	0.343643	ADD	1351	-0.115811	0.0310189	-0.176607	-0.0550152	-3.73357	0.000196713
6	31332501	rs9501376	C	T	T	0.343665	ADD	1351	-0.115782	0.0310175	-0.176575	-0.0549884	-3.73278	0.000197322
6	31331872	rs57052747	C	A	A	0.343776	ADD	1351	-0.115806	0.0310244	-0.176613	-0.0549996	-3.73275	0.000197346
6	31067769	rs11751789	G	A	A	0.043667	ADD	1351	-0.268144	0.0718358	-0.408939	-0.127348	-3.73274	0.000197356
6	31067495	rs4318923	A	T	T	0.043667	ADD	1351	-0.268144	0.0718358	-0.408939	-0.127348	-3.73274	0.000197356
6	31069714	rs62400569	C	T	T	0.043667	ADD	1351	-0.268144	0.0718358	-0.408939	-0.127348	-3.73274	0.000197356
6	31057386	rs76409988	A	G	G	0.043667	ADD	1351	-0.268144	0.0718358	-0.408939	-0.127348	-3.73274	0.000197356
6	31058329	rs79483379	G	T	T	0.0436714	ADD	1351	-0.268111	0.0718289	-0.408893	-0.127329	-3.73263	0.000197437
6	31332332	rs9501374	C	T	T	0.343662	ADD	1351	-0.115773	0.0310175	-0.176566	-0.0549799	-3.73251	0.000197531
6	31332372	rs9501375	T	C	C	0.343662	ADD	1351	-0.115773	0.0310175	-0.176566	-0.0549799	-3.73251	0.000197531
6	31331711	rs4959064	C	T	T	0.343752	ADD	1351	-0.115795	0.0310257	-0.176604	-0.0549853	-3.73221	0.000197762
6	31082188	rs3130978	G	A	A	0.289339	ADD	1351	-0.122873	0.0329334	-0.187421	-0.0583248	-3.73096	0.00019874
6	31332661	rs9468983	G	A	A	0.343638	ADD	1351	-0.115677	0.0310181	-0.176471	-0.0548824	-3.72933	0.000200012
6	31332531	rs9295985	C	A	A	0.343639	ADD	1351	-0.115673	0.0310182	-0.176467	-0.0548782	-3.72919	0.000200124
6	32605825	rs28383348	G	A	A	0.125738	ADD	1351	0.165287	0.0443267	0.078408	0.252165	3.72883	0.000200407
6	32574991	rs13193798	G	A	A	0.125639	ADD	1351	0.165507	0.0444039	0.0784773	0.252537	3.72731	0.000201603
6	31255651	rs28616643	G	T	T	0.204746	ADD	1351	-0.136885	0.0367273	-0.208869	-0.0649004	-3.72705	0.000201812
6	32231085	rs3115564	C	G	G	0.159779	ADD	1351	0.148296	0.039798	0.0702935	0.226299	3.72622	0.000202472
6	32568127	rs28752491	G	C	C	0.12647	ADD	1351	0.167167	0.0449078	0.0791493	0.255185	3.72245	0.000205489
6	31472459	rs2534657	C	T	T	0.167285	ADD	1351	0.145502	0.0390889	0.0688893	0.222115	3.72234	0.000205578
6	31466051	rs2534670	T	A	A	0.167228	ADD	1351	0.145541	0.0391041	0.068898	0.222183	3.72187	0.000205952
6	31465899	rs2516498	G	C	C	0.167231	ADD	1351	0.145516	0.0391026	0.0688764	0.222156	3.72139	0.00020634
6	31466860	rs2534669	G	A	A	0.167231	ADD	1351	0.145516	0.0391026	0.0688764	0.222156	3.72139	0.00020634
6	31466536	rs41293876	G	C	C	0.167231	ADD	1351	0.145516	0.0391026	0.0688764	0.222156	3.72139	0.00020634
6	31470850	rs2516428	C	T	T	0.16723	ADD	1351	0.145518	0.039103	0.0688771	0.222158	3.72139	0.000206343
6	31469491	rs2516496	G	C	C	0.16723	ADD	1351	0.145512	0.0391029	0.0688722	0.222153	3.72127	0.000206439
6	31468099	rs2534667	G	A	A	0.16723	ADD	1351	0.145512	0.0391029	0.0688722	0.222153	3.72127	0.000206439
6	31469228	rs2855806	A	G	G	0.16723	ADD	1351	0.145512	0.0391029	0.0688722	0.222153	3.72127	0.000206439
6	31468145	rs28720987	G	C	C	0.16723	ADD	1351	0.145512	0.0391029	0.0688722	0.222153	3.72127	0.000206439
6	31464026	rs2534677	T	C	C	0.167233	ADD	1351	0.145511	0.0391026	0.0688715	0.222151	3.72127	0.000206442
6	31463963	rs2534678	G	T	T	0.167233	ADD	1351	0.145511	0.0391026	0.0688715	0.222151	3.72127	0.000206442
6	31471557	rs2534662	G	A	A	0.167221	ADD	1351	0.145517	0.0391052	0.0688719	0.222162	3.72116	0.000206531
6	31463408	rs2516409	T	G	G	0.167255	ADD	1351	0.145511	0.0391044	0.0688674	0.222154	3.72108	0.000206594
6	32586246	rs28383274	A	G	G	0.125609	ADD	1351	0.165393	0.0444525	0.0782675	0.252518	3.72066	0.000206932
6	31462002	rs2253051	G	C	C	0.167342	ADD	1351	0.145496	0.0391065	0.0688483	0.222143	3.7205	0.000207064
6	32590352	rs28383318	G	T	T	0.125606	ADD	1351	0.165082	0.0443732	0.0781121	0.252052	3.72031	0.000207221
6	31462928	rs2534682	A	T	T	0.167281	ADD	1351	0.145481	0.0391063	0.0688336	0.222128	3.72013	0.000207366
6	31462324	rs2516411	C	A	A	0.167333	ADD	1351	0.145471	0.0391077	0.0688214	0.222121	3.71976	0.000207669
6	32281676	rs1018431	G	A	A	0.164693	ADD	1351	0.146428	0.0393905	0.0692243	0.223632	3.71735	0.000209637
6	32591038	rs28383319	A	G	G	0.125824	ADD	1351	0.164582	0.0442874	0.0777808	0.251384	3.71624	0.000210548
6	32591368	rs28383320	T	C	C	0.125802	ADD	1351	0.16459	0.044291	0.077781	0.251398	3.7161	0.000210664
6	32601462	rs2395520	A	G	G	0.125634	ADD	1351	0.164816	0.0443532	0.0778851	0.251747	3.71598	0.000210761
6	32587281	rs28383315	A	G	G	0.125828	ADD	1351	0.164564	0.0442862	0.0777643	0.251363	3.71591	0.000210817
6	31106459	rs1265097	C	A	A	0.211675	ADD	1351	-0.135875	0.0365673	-0.207546	-0.0642046	-3.71576	0.000210946
6	32580703	rs12192104	A	C	C	0.125522	ADD	1351	0.164951	0.0443943	0.0779395	0.251962	3.71558	0.000211091
6	32560711	rs28366293	T	C	C	0.124883	ADD	1351	0.168113	0.0452465	0.0794319	0.256795	3.7155	0.000211157
6	32560670	rs11752288	G	T	T	0.126776	ADD	1351	0.165557	0.0445585	0.0782235	0.25289	3.71549	0.00021117
6	32592582	rs9271657	T	C	C	0.24965	ADD	1351	0.145245	0.0390969	0.0686166	0.221874	3.715	0.000211571
6	32602285	rs17211475	A	G	G	0.125627	ADD	1351	0.164765	0.0443528	0.0778356	0.251695	3.71488	0.000211669
6	32600340	rs28383330	A	G	G	0.125624	ADD	1351	0.164769	0.0443539	0.077837	0.251701	3.71487	0.000211679
6	31082197	rs3130979	G	C	C	0.289071	ADD	1351	-0.122319	0.032939	-0.186879	-0.0577599	-3.7135	0.000212816
6	32624660	rs112391576	T	C	T	0.455075	ADD	1351	-0.114444	0.0308484	-0.174906	-0.0539827	-3.7099	0.000215839
6	32559753	rs28366266	T	C	C	0.128161	ADD	1351	0.163446	0.0440685	0.0770729	0.249818	3.7089	0.000216684
6	31364790	rs7739560	C	T	T	0.297737	ADD	1351	-0.12164	0.0328009	-0.185929	-0.0573516	-3.70844	0.000217073
6	32550426	rs9269858	G	A	G	0.229731	ADD	1351	-0.133623	0.0360736	-0.204326	-0.0629204	-3.70419	0.000220708
6	31739498	rs143029752	G	C	C	0.0103377	ADD	1351	-0.538385	0.14535	-0.823266	-0.253503	-3.70405	0.000220827
6	32613824	rs9273226	C	T	C	0.48093	ADD	1351	-0.117001	0.0315986	-0.178933	-0.0550691	-3.70274	0.000221961
6	32271955	rs3864301	C	T	T	0.152976	ADD	1351	0.150148	0.0405603	0.0706516	0.229645	3.70185	0.000222726
6	32620661	rs17843614	T	G	T	0.427694	ADD	1351	-0.114753	0.0310271	-0.175565	-0.053941	-3.69848	0.000225679
6	32230056	rs3096687	C	T	T	0.15289	ADD	1351	0.149985	0.0405573	0.0704942	0.229476	3.6981	0.000226008
6	31362120	rs66609536	G	A	A	0.318784	ADD	1351	-0.120927	0.0327004	-0.185019	-0.0568358	-3.69804	0.000226063
6	31248648	rs17198685	C	T	T	0.204415	ADD	1351	-0.136152	0.0368235	-0.208325	-0.0639792	-3.69742	0.000226611
6	31248655	rs17198692	G	T	T	0.204415	ADD	1351	-0.136152	0.0368235	-0.208325	-0.0639792	-3.69742	0.000226611
6	32237463	rs7770017	T	A	A	0.152692	ADD	1351	0.150137	0.0406185	0.0705259	0.229748	3.69626	0.000227636
6	32684317	rs6916779	T	C	C	0.126203	ADD	1351	-0.164134	0.0444121	-0.25118	-0.0770879	-3.69571	0.00022813
6	32217436	rs3130312	A	G	A	0.389016	ADD	1351	0.110899	0.0300155	0.0520702	0.169729	3.69474	0.000228991
6	32217453	rs3130313	A	G	A	0.389016	ADD	1351	0.110899	0.0300155	0.0520702	0.169729	3.69474	0.000228991
6	32214193	rs547153	G	A	G	0.389134	ADD	1351	0.110802	0.0299944	0.0520142	0.16959	3.69409	0.000229567
6	32217367	rs3130311	A	G	A	0.388813	ADD	1351	0.110864	0.0300113	0.0520427	0.169685	3.69407	0.00022959
6	32243129	rs1559873	T	C	C	0.152755	ADD	1351	0.149732	0.0405354	0.0702841	0.22918	3.69386	0.000229776
6	32221413	rs3130317	T	A	T	0.389151	ADD	1351	0.110793	0.029995	0.052004	0.169582	3.69372	0.000229902
6	32222706	rs3115570	A	G	A	0.389282	ADD	1351	0.110588	0.0299431	0.0519002	0.169275	3.69326	0.000230318
6	31247494	rs111910807	C	T	T	0.204184	ADD	1351	-0.136082	0.0368466	-0.2083	-0.0638641	-3.69321	0.000230363
6	31247464	rs111496744	A	G	G	0.204184	ADD	1351	-0.136078	0.0368466	-0.208296	-0.06386	-3.69309	0.000230462
6	32216850	rs3115576	T	A	T	0.389163	ADD	1351	0.110773	0.0299959	0.0519823	0.169564	3.69295	0.000230596
6	32216891	rs3115575	T	G	T	0.389154	ADD	1351	0.110768	0.0299954	0.0519778	0.169558	3.69282	0.000230708
6	32217018	rs6457509	G	C	G	0.389154	ADD	1351	0.110768	0.0299954	0.0519778	0.169558	3.69282	0.000230708
6	32217046	rs6457510	C	T	C	0.389154	ADD	1351	0.110768	0.0299954	0.0519778	0.169558	3.69282	0.000230708
6	32217594	rs2395112	C	T	C	0.389141	ADD	1351	0.110752	0.0299946	0.051964	0.169541	3.69241	0.000231079
6	32216911	rs3130310	C	G	C	0.389141	ADD	1351	0.11075	0.0299948	0.0519608	0.169538	3.69229	0.000231188
6	29918140	rs114313275	G	A	A	0.0201243	ADD	1351	0.397122	0.107565	0.186299	0.607945	3.69194	0.000231505
6	32217160	rs9267970	A	G	A	0.389183	ADD	1351	0.110746	0.0299968	0.0519529	0.169538	3.69191	0.000231524
6	32219159	rs3096701	C	T	C	0.389138	ADD	1351	0.110737	0.0299949	0.051948	0.169526	3.69186	0.000231574
6	32247710	rs7757760	T	G	G	0.15918	ADD	1351	0.147998	0.0400898	0.0694231	0.226572	3.69165	0.000231758
6	32242838	rs2114435	A	G	G	0.152662	ADD	1351	0.14974	0.0405623	0.0702394	0.229241	3.69161	0.000231802
6	32241203	rs3130337	G	A	A	0.152656	ADD	1351	0.14972	0.040562	0.0702203	0.22922	3.69115	0.000232215
6	32240611	rs9268096	A	G	G	0.152656	ADD	1351	0.14972	0.040562	0.0702203	0.22922	3.69115	0.000232215
6	32520272	rs11757159	C	T	T	0.243051	ADD	1351	0.136085	0.0368727	0.0638158	0.208354	3.69067	0.00023265
6	32217846	rs2894240	G	A	G	0.38897	ADD	1351	0.110666	0.0299857	0.0518954	0.169437	3.69064	0.000232678
6	32215796	rs2894239	T	G	T	0.388971	ADD	1351	0.110665	0.0299855	0.0518946	0.169436	3.69062	0.000232694
6	32218843	rs3115573	A	G	A	0.388971	ADD	1351	0.110665	0.0299855	0.0518946	0.169436	3.69062	0.000232694
6	32220685	rs3130315	G	A	G	0.388971	ADD	1351	0.110665	0.0299855	0.0518946	0.169436	3.69062	0.000232694
6	32213788	rs440169	G	A	G	0.388971	ADD	1351	0.110665	0.0299855	0.0518946	0.169436	3.69062	0.000232694
6	32216963	rs6457508	C	T	C	0.388971	ADD	1351	0.110665	0.0299855	0.0518946	0.169436	3.69062	0.000232694
6	32214616	rs9267958	A	C	A	0.388971	ADD	1351	0.110665	0.0299855	0.0518946	0.169436	3.69062	0.000232694
6	32217185	rs9267971	T	C	T	0.388971	ADD	1351	0.110665	0.0299855	0.0518946	0.169436	3.69062	0.000232694
6	31272581	rs4713451	T	C	C	0.205404	ADD	1351	-0.135442	0.0367075	-0.207387	-0.0634962	-3.68975	0.000233481
6	32238219	rs3096674	G	A	A	0.15285	ADD	1351	0.149509	0.0405206	0.0700899	0.228928	3.6897	0.000233527
6	32279816	rs6934776	G	A	A	0.15285	ADD	1351	0.149509	0.0405206	0.0700899	0.228928	3.6897	0.000233527
6	32268080	rs7750783	C	T	T	0.15285	ADD	1351	0.149509	0.0405206	0.0700899	0.228928	3.6897	0.000233527
6	32252678	rs9268125	T	C	C	0.15285	ADD	1351	0.149509	0.0405206	0.0700899	0.228928	3.6897	0.000233527
6	32255269	rs9268137	G	A	A	0.15285	ADD	1351	0.149509	0.0405206	0.0700899	0.228928	3.6897	0.000233527
6	32274079	rs9268176	C	T	T	0.15285	ADD	1351	0.149509	0.0405206	0.0700899	0.228928	3.6897	0.000233527
6	32277934	rs9268197	C	A	A	0.15285	ADD	1351	0.149509	0.0405206	0.0700899	0.228928	3.6897	0.000233527
6	32281889	rs9268212	T	C	C	0.15285	ADD	1351	0.149509	0.0405206	0.0700899	0.228928	3.6897	0.000233527
6	32235895	rs3132931	T	G	G	0.152853	ADD	1351	0.149508	0.0405208	0.0700891	0.228928	3.68967	0.000233554
6	32285228	rs9268222	G	A	A	0.1527	ADD	1351	0.149673	0.0405732	0.0701512	0.229195	3.68897	0.000234193
6	32590665	rs34342308	A	G	G	0.182424	ADD	1351	-0.140936	0.0382112	-0.215829	-0.0660438	-3.68835	0.000234754
6	32280182	rs6939410	A	G	G	0.152757	ADD	1351	0.149526	0.0405457	0.0700577	0.228994	3.68783	0.00023523
6	32280462	rs9268207	C	T	T	0.152757	ADD	1351	0.149526	0.0405457	0.0700577	0.228994	3.68783	0.00023523
6	32249177	rs9268116	A	G	G	0.152735	ADD	1351	0.149538	0.0405502	0.070061	0.229015	3.68772	0.00023533
6	32275629	rs9268179	C	T	T	0.152757	ADD	1351	0.149521	0.0405457	0.070053	0.228989	3.68772	0.000235334
6	32275841	rs9268180	C	T	T	0.152757	ADD	1351	0.149521	0.0405457	0.070053	0.228989	3.68772	0.000235334
6	32276027	rs9268182	T	G	G	0.152757	ADD	1351	0.149521	0.0405457	0.070053	0.228989	3.68772	0.000235334
6	32277025	rs9268191	C	A	A	0.152757	ADD	1351	0.149521	0.0405457	0.070053	0.228989	3.68772	0.000235334
6	32277548	rs9268194	G	A	A	0.152757	ADD	1351	0.149521	0.0405457	0.070053	0.228989	3.68772	0.000235334
6	32247315	rs3132951	C	T	T	0.152735	ADD	1351	0.149537	0.04055	0.0700602	0.229013	3.68771	0.000235339
6	32590696	rs34629405	C	T	T	0.182552	ADD	1351	-0.140803	0.0381833	-0.215641	-0.0659651	-3.68755	0.000235487
6	32591469	rs112396255	A	G	G	0.182561	ADD	1351	-0.140797	0.0381817	-0.215631	-0.0659618	-3.68754	0.0002355
6	32590183	rs35142753	G	T	T	0.182548	ADD	1351	-0.140805	0.038184	-0.215644	-0.0659654	-3.68753	0.000235506
6	32591106	rs35014460	T	C	C	0.182562	ADD	1351	-0.140791	0.0381815	-0.215625	-0.0659568	-3.68742	0.000235609
6	32194595	rs17208153	A	C	C	0.15368	ADD	1351	0.152739	0.0414219	0.0715536	0.233924	3.6874	0.00023563
6	32592239	rs34947241	T	C	C	0.182566	ADD	1351	-0.140786	0.0381808	-0.215619	-0.0659526	-3.68734	0.000235683
6	32273198	rs6915879	A	T	T	0.152766	ADD	1351	0.149508	0.0405464	0.0700385	0.228978	3.68733	0.000235691
6	32590990	rs35399661	T	C	C	0.182567	ADD	1351	-0.14078	0.0381807	-0.215613	-0.0659472	-3.6872	0.000235807
6	32231483	rs3130331	C	T	T	0.152781	ADD	1351	0.149507	0.0405479	0.0700341	0.228979	3.68716	0.000235848
6	32258088	rs6927529	A	G	G	0.152754	ADD	1351	0.1495	0.0405465	0.0700306	0.22897	3.68713	0.00023587
6	32258043	rs6927856	G	A	A	0.152754	ADD	1351	0.1495	0.0405465	0.0700306	0.22897	3.68713	0.00023587
6	32256807	rs7757711	C	T	T	0.152753	ADD	1351	0.149501	0.0405467	0.0700311	0.228971	3.68713	0.000235872
6	32257035	rs7758030	C	T	T	0.152753	ADD	1351	0.1495	0.0405465	0.0700303	0.22897	3.68712	0.000235882
6	32227506	rs3115567	G	T	T	0.152749	ADD	1351	0.149503	0.0405476	0.0700313	0.228975	3.6871	0.0002359
6	32254452	rs9268131	A	G	G	0.152623	ADD	1351	0.149618	0.0405795	0.0700838	0.229153	3.68704	0.000235958
6	32249524	rs9268117	G	C	C	0.152752	ADD	1351	0.149497	0.040547	0.0700264	0.228968	3.68701	0.000235987
6	32251435	rs9268121	G	C	C	0.152752	ADD	1351	0.149497	0.040547	0.0700264	0.228968	3.68701	0.000235987
6	32255230	rs9268135	A	G	G	0.152752	ADD	1351	0.149497	0.040547	0.0700264	0.228968	3.68701	0.000235987
6	32255594	rs9268140	A	C	C	0.152752	ADD	1351	0.149497	0.040547	0.0700264	0.228968	3.68701	0.000235987
6	32230344	rs3115565	T	A	A	0.152748	ADD	1351	0.149497	0.0405475	0.0700258	0.228969	3.68697	0.000236021
6	32226256	rs3130324	A	G	G	0.152748	ADD	1351	0.149497	0.0405475	0.0700258	0.228969	3.68697	0.000236021
6	32231407	rs3132927	G	A	A	0.152748	ADD	1351	0.149497	0.0405475	0.0700258	0.228969	3.68697	0.000236021
6	32224828	rs9268013	G	C	C	0.152748	ADD	1351	0.149497	0.0405475	0.0700258	0.228969	3.68697	0.000236021
6	32239050	rs3096677	A	C	C	0.152748	ADD	1351	0.149495	0.0405477	0.0700233	0.228968	3.6869	0.000236085
6	32239314	rs3096678	G	A	A	0.152748	ADD	1351	0.149495	0.0405477	0.0700233	0.228968	3.6869	0.000236085
6	32239651	rs3115557	C	T	T	0.152748	ADD	1351	0.149495	0.0405477	0.0700233	0.228968	3.6869	0.000236085
6	32239427	rs3115558	G	A	A	0.152748	ADD	1351	0.149495	0.0405477	0.0700233	0.228968	3.6869	0.000236085
6	32238428	rs3130336	C	T	T	0.152748	ADD	1351	0.149495	0.0405477	0.0700233	0.228968	3.6869	0.000236085
6	32237748	rs3096672	G	A	A	0.152754	ADD	1351	0.149495	0.0405487	0.0700211	0.228969	3.6868	0.000236175
6	32635998	rs9274623	G	T	T	0.178753	ADD	1351	0.143205	0.0388462	0.0670683	0.219343	3.68647	0.000236479
6	32615578	rs17612590	G	A	G	0.464173	ADD	1351	-0.117375	0.031847	-0.179794	-0.054956	-3.68559	0.000237289
6	32609404	rs9272722	C	T	C	0.400097	ADD	1351	-0.108801	0.0295545	-0.166727	-0.0508755	-3.68138	0.000241207
6	30813282	rs79425212	G	A	A	0.0175889	ADD	1351	-0.414267	0.112546	-0.634852	-0.193682	-3.68088	0.000241669
6	31245476	rs61172648	C	A	A	0.200879	ADD	1351	-0.137242	0.0372882	-0.210325	-0.064158	-3.68056	0.000241973
6	31354182	rs6932730	T	C	C	0.300888	ADD	1351	-0.120796	0.0328209	-0.185124	-0.0564687	-3.68048	0.00024205
6	32230678	rs9268059	C	T	T	0.151973	ADD	1351	0.150106	0.0407861	0.0701666	0.230045	3.68032	0.000242199
6	32211065	rs377743	G	A	G	0.466864	ADD	1351	0.109949	0.0298774	0.0513902	0.168508	3.68	0.000242502
6	32223632	rs3132966	G	A	A	0.15351	ADD	1351	0.14903	0.0405192	0.0696143	0.228447	3.67802	0.000244369
6	32590722	rs17533090	G	T	T	0.183568	ADD	1351	-0.139698	0.0379847	-0.214146	-0.0652488	-3.67773	0.000244647
6	32592294	rs34411532	G	A	A	0.183568	ADD	1351	-0.139698	0.0379847	-0.214146	-0.0652488	-3.67773	0.000244647
6	32585500	rs28383249	C	T	T	0.125049	ADD	1351	0.163657	0.0445457	0.0763491	0.250965	3.67391	0.000248293
6	32191118	rs2854048	G	A	A	0.0437713	ADD	1351	-0.261393	0.0711502	-0.400844	-0.121941	-3.67382	0.000248386
6	29713080	rs28359996	C	T	T	0.0199614	ADD	1351	0.388124	0.105707	0.180942	0.595307	3.67169	0.000250438
6	29699863	rs28359995	A	G	G	0.0199596	ADD	1351	0.387885	0.105713	0.180691	0.595079	3.66923	0.000252844
6	32615470	rs17612583	G	A	A	0.485127	ADD	1351	0.122522	0.0333991	0.0570607	0.187983	3.66841	0.00025364
6	30018280	rs259944	C	G	G	0.0658324	ADD	1351	0.223481	0.0609219	0.104076	0.342885	3.66832	0.000253736
6	32667628	rs1794278	C	T	T	0.0677258	ADD	1351	-0.209229	0.0570402	-0.321026	-0.0974324	-3.6681	0.00025395
6	30793937	rs4713392	T	C	C	0.273394	ADD	1351	-0.120094	0.032755	-0.184293	-0.0558956	-3.66644	0.000255585
6	32606695	rs28435909	T	C	C	0.120438	ADD	1351	-0.163004	0.0444614	-0.250147	-0.0758614	-3.6662	0.000255826
6	32230354	rs3132972	A	G	A	0.215237	ADD	1351	0.130301	0.0355558	0.0606134	0.199989	3.66471	0.000257304
6	32666817	rs1794281	A	G	G	0.0681166	ADD	1351	-0.208489	0.0568977	-0.320007	-0.0969716	-3.66428	0.000257732
6	32592649	rs116259801	T	G	G	0.138059	ADD	1351	-0.178791	0.048797	-0.274431	-0.0831501	-3.66397	0.000258043
6	32610997	rs1130162	C	G	G	0.201675	ADD	1351	0.153417	0.0418796	0.0713343	0.235499	3.66328	0.000258724
6	32585007	rs28752528	G	T	T	0.122601	ADD	1351	0.166369	0.0454386	0.0773111	0.255427	3.6614	0.000260611
6	32173757	rs112126052	T	A	A	0.0493076	ADD	1351	0.248236	0.0678226	0.115306	0.381166	3.66008	0.000261945
6	31369185	rs6937174	G	A	A	0.298165	ADD	1351	-0.119706	0.0327413	-0.183878	-0.0555339	-3.6561	0.000266003
6	32417794	rs6937167	A	G	G	0.0348069	ADD	1351	-0.292577	0.0800394	-0.449451	-0.135703	-3.65541	0.000266711
6	31397684	rs140771746	T	G	G	0.0440714	ADD	1351	-0.267237	0.0731225	-0.410555	-0.12392	-3.65465	0.000267495
6	32679690	rs3129727	C	T	T	0.0677276	ADD	1351	-0.208149	0.0569641	-0.319797	-0.0965018	-3.65405	0.000268122
6	32672383	rs1794529	G	C	C	0.0677232	ADD	1351	-0.20816	0.056968	-0.319816	-0.0965049	-3.65398	0.000268188
6	32676343	rs3129722	C	A	A	0.0677258	ADD	1351	-0.208146	0.0569661	-0.319797	-0.0964941	-3.65385	0.000268325
6	32673819	rs1794270	C	G	G	0.0677247	ADD	1351	-0.208147	0.0569676	-0.319802	-0.0964928	-3.65378	0.000268395
6	32674065	rs1794268	T	C	C	0.0677265	ADD	1351	-0.20814	0.0569662	-0.319792	-0.0964885	-3.65375	0.000268429
6	32673762	rs1618221	G	C	C	0.0677251	ADD	1351	-0.208146	0.0569677	-0.3198	-0.0964909	-3.65375	0.000268431
6	32576036	rs12206257	C	T	T	0.12489	ADD	1351	0.162847	0.0445754	0.0754807	0.250213	3.65329	0.000268905
6	32680149	rs3129728	G	A	A	0.067694	ADD	1351	-0.208136	0.0569943	-0.319843	-0.0964296	-3.65188	0.000270371
6	32223418	rs3130321	C	T	T	0.153834	ADD	1351	0.147476	0.0404057	0.0682822	0.22667	3.64988	0.000272467
6	32243155	rs1559874	G	A	A	0.153125	ADD	1351	0.147848	0.0405211	0.0684277	0.227268	3.64866	0.000273752
6	29910679	rs199474404	G	A	A	0.0272681	ADD	1351	0.335301	0.0919284	0.155125	0.515477	3.64742	0.000275061
6	32279340	rs9268202	C	T	T	0.153319	ADD	1351	0.147703	0.0405294	0.0682667	0.227139	3.64434	0.000278343
6	32628022	rs1140347	A	G	A	0.424825	ADD	1351	-0.109296	0.0299955	-0.168086	-0.0505055	-3.64373	0.00027899
6	32447029	rs17203643	G	A	A	0.0382215	ADD	1351	0.302836	0.0831185	0.139927	0.465745	3.64342	0.000279326
6	30035089	rs1150738	C	A	A	0.0662668	ADD	1351	0.220928	0.0606901	0.101977	0.339878	3.64026	0.000282745
6	30022578	rs259949	G	A	A	0.0655762	ADD	1351	0.221764	0.060951	0.102302	0.341225	3.63839	0.00028478
6	32377284	rs9380293	C	T	T	0.0433013	ADD	1351	-0.259065	0.0712213	-0.398656	-0.119474	-3.63746	0.000285803
6	32380909	rs9380294	A	C	C	0.0433013	ADD	1351	-0.259065	0.0712213	-0.398656	-0.119474	-3.63746	0.000285803
6	32379736	rs9405098	G	A	A	0.0433013	ADD	1351	-0.259065	0.0712213	-0.398656	-0.119474	-3.63746	0.000285803
6	30020045	rs259946	G	A	A	0.0655707	ADD	1351	0.221705	0.0609515	0.102243	0.341168	3.6374	0.000285865
6	30021019	rs259947	A	T	T	0.0655589	ADD	1351	0.221733	0.0609652	0.102243	0.341223	3.63704	0.000286266
6	30997816	rs12110470	G	T	T	0.292442	ADD	1351	-0.118793	0.0327193	-0.182922	-0.0546649	-3.63069	0.000293334
6	30019206	rs259945	T	A	A	0.0655929	ADD	1351	0.221289	0.0609553	0.101819	0.34076	3.63035	0.000293714
6	31247108	rs4351259	G	A	A	0.203837	ADD	1351	-0.133722	0.0368568	-0.20596	-0.061484	-3.62815	0.000296206
6	32680277	rs3129729	A	C	C	0.0673161	ADD	1351	-0.207188	0.0571174	-0.319136	-0.0952402	-3.62741	0.000297045
6	31247356	rs7451915	G	T	T	0.203878	ADD	1351	-0.133663	0.0368507	-0.205889	-0.0614371	-3.62715	0.000297336
6	32558962	rs184006295	C	T	T	0.0972451	ADD	1351	0.202219	0.0557532	0.0929445	0.311493	3.62703	0.000297476
6	31247281	rs7454812	T	G	G	0.203876	ADD	1351	-0.133659	0.036851	-0.205886	-0.0614325	-3.62702	0.000297495
6	32614552	rs9273290	C	T	T	0.473584	ADD	1351	0.122933	0.0338956	0.0564989	0.189367	3.62682	0.000297722
6	32678896	rs3135191	C	A	A	0.0673058	ADD	1351	-0.20715	0.057126	-0.319115	-0.0951855	-3.6262	0.000298425
6	31361974	rs34821683	T	C	C	0.29773	ADD	1351	-0.119042	0.0328305	-0.183389	-0.0546959	-3.62597	0.000298684
6	32340596	rs62404834	T	A	A	0.0368887	ADD	1351	-0.278857	0.0769068	-0.429591	-0.128122	-3.6259	0.000298766
6	29684037	rs28359994	T	C	C	0.0196954	ADD	1351	0.38838	0.10714	0.17839	0.59837	3.62498	0.000299824
6	32281621	rs3864303	A	G	G	0.157809	ADD	1351	0.145443	0.0401395	0.0667711	0.224115	3.62344	0.000301597
6	32195332	rs9296012	C	T	T	0.228719	ADD	1351	0.126692	0.0349652	0.0581611	0.195222	3.62336	0.000301686
6	32633174	rs9274437	C	T	T	0.190982	ADD	1351	0.134204	0.0370534	0.0615807	0.206827	3.62191	0.000303373
6	32171075	rs3132935	A	G	G	0.179823	ADD	1351	0.138778	0.0383168	0.0636785	0.213878	3.62186	0.000303431
6	32175331	rs3130291	G	A	A	0.179815	ADD	1351	0.138763	0.0383163	0.0636644	0.213861	3.62151	0.00030383
6	32176208	rs3130292	G	C	C	0.179822	ADD	1351	0.138762	0.0383172	0.0636619	0.213862	3.62141	0.000303951
6	32656722	rs149270899	C	T	T	0.0680878	ADD	1351	-0.205854	0.056848	-0.317274	-0.0944341	-3.62113	0.000304274
6	32659607	rs2858326	G	A	A	0.0680904	ADD	1351	-0.205865	0.0568516	-0.317292	-0.0944377	-3.62109	0.000304323
6	32657904	rs35130600	G	A	A	0.0680885	ADD	1351	-0.205849	0.0568474	-0.317268	-0.0944305	-3.62109	0.00030433
6	32652654	rs35507670	T	C	C	0.0680767	ADD	1351	-0.205847	0.0568562	-0.317283	-0.0944107	-3.62048	0.000305033
6	32662699	rs114052356	A	T	T	0.0680818	ADD	1351	-0.205819	0.0568528	-0.317248	-0.0943894	-3.62021	0.000305356
6	32663002	rs1794517	C	A	A	0.0680818	ADD	1351	-0.205819	0.0568528	-0.317248	-0.0943894	-3.62021	0.000305356
6	32615312	rs17612548	G	A	G	0.49179	ADD	1351	-0.116515	0.0321936	-0.179614	-0.0534172	-3.61921	0.000306516
6	32607008	rs9272553	G	T	G	0.466083	ADD	1351	-0.109958	0.0303879	-0.169517	-0.0503988	-3.61848	0.000307382
6	32261507	rs3749966	T	C	C	0.164346	ADD	1351	0.142698	0.0394359	0.0654048	0.219991	3.61847	0.000307388
6	32272437	rs9268167	C	A	A	0.164288	ADD	1351	0.14278	0.0394619	0.0654357	0.220123	3.61817	0.000307748
6	32242492	rs3096679	T	G	G	0.164143	ADD	1351	0.142771	0.0394697	0.0654122	0.22013	3.61724	0.000308838
6	32242761	rs2114434	A	G	G	0.164142	ADD	1351	0.142768	0.0394697	0.0654086	0.220127	3.61715	0.000308947
6	32241720	rs3130338	G	A	A	0.164142	ADD	1351	0.142768	0.0394697	0.0654086	0.220127	3.61715	0.000308947
6	32243110	rs1559872	A	C	C	0.164143	ADD	1351	0.14276	0.0394695	0.0654009	0.220118	3.61696	0.000309168
6	32227112	rs9268031	C	T	T	0.164259	ADD	1351	0.142721	0.0394612	0.0653784	0.220064	3.61674	0.000309433
6	32238013	rs3096673	T	C	C	0.164325	ADD	1351	0.142621	0.0394341	0.0653311	0.21991	3.61668	0.000309501
6	32278792	rs3864302	C	T	T	0.164323	ADD	1351	0.142614	0.0394336	0.0653259	0.219903	3.61657	0.000309635
6	32281688	rs1018430	C	T	T	0.164323	ADD	1351	0.142614	0.0394335	0.0653255	0.219902	3.61656	0.00030964
6	32235177	rs3096681	A	G	G	0.164323	ADD	1351	0.142614	0.0394335	0.0653255	0.219902	3.61656	0.00030964
6	32245827	rs3115553	C	T	T	0.164323	ADD	1351	0.142614	0.0394335	0.0653255	0.219902	3.61656	0.00030964
6	32236142	rs3115560	G	A	A	0.164323	ADD	1351	0.142614	0.0394335	0.0653255	0.219902	3.61656	0.00030964
6	32233638	rs3115563	T	A	A	0.164323	ADD	1351	0.142614	0.0394335	0.0653255	0.219902	3.61656	0.00030964
6	32224139	rs3115569	G	A	A	0.164323	ADD	1351	0.142614	0.0394335	0.0653255	0.219902	3.61656	0.00030964
6	32234015	rs3132928	G	A	A	0.164323	ADD	1351	0.142614	0.0394335	0.0653255	0.219902	3.61656	0.00030964
6	32282019	rs6903871	A	C	C	0.164323	ADD	1351	0.142614	0.0394335	0.0653255	0.219902	3.61656	0.00030964
6	32268701	rs6909427	T	G	G	0.164323	ADD	1351	0.142614	0.0394335	0.0653255	0.219902	3.61656	0.00030964
6	32260350	rs6935269	T	C	C	0.164323	ADD	1351	0.142614	0.0394335	0.0653255	0.219902	3.61656	0.00030964
6	32255410	rs7751896	G	A	A	0.164323	ADD	1351	0.142614	0.0394335	0.0653255	0.219902	3.61656	0.00030964
6	32233886	rs7767325	G	C	C	0.164323	ADD	1351	0.142614	0.0394335	0.0653255	0.219902	3.61656	0.00030964
6	32230608	rs9268055	T	C	C	0.164323	ADD	1351	0.142614	0.0394335	0.0653255	0.219902	3.61656	0.00030964
6	32279284	rs9268201	G	A	A	0.164323	ADD	1351	0.142614	0.0394335	0.0653255	0.219902	3.61656	0.00030964
6	32244627	rs3130340	T	C	C	0.164322	ADD	1351	0.142612	0.0394339	0.0653226	0.219901	3.61647	0.00030975
6	32230732	rs3132973	C	T	T	0.16407	ADD	1351	0.14279	0.039491	0.0653887	0.220191	3.61575	0.000310603
6	32223925	rs3130322	T	C	C	0.164241	ADD	1351	0.142638	0.0394502	0.0653174	0.219959	3.61566	0.000310717
6	32284910	rs9268221	C	G	G	0.164169	ADD	1351	0.142753	0.0394819	0.0653696	0.220136	3.61565	0.000310721
6	32627934	rs9273463	G	A	A	0.188158	ADD	1351	0.136682	0.0378036	0.0625885	0.210776	3.61558	0.000310802
6	32230208	rs3132970	G	A	A	0.164269	ADD	1351	0.142657	0.0394604	0.0653156	0.219998	3.61518	0.00031128
6	32280344	rs9268206	A	G	G	0.164226	ADD	1351	0.142626	0.0394571	0.0652917	0.219961	3.61471	0.000311838
6	32273077	rs9268171	T	C	C	0.164226	ADD	1351	0.142622	0.0394571	0.0652873	0.219956	3.6146	0.000311971
6	32270283	rs7775592	G	A	A	0.164228	ADD	1351	0.142622	0.0394572	0.0652873	0.219957	3.6146	0.000311973
6	32270363	rs7775332	A	T	T	0.164226	ADD	1351	0.14262	0.039457	0.0652856	0.219954	3.61456	0.000312018
6	32269218	rs9268156	C	G	G	0.164225	ADD	1351	0.142617	0.0394572	0.0652828	0.219952	3.61448	0.000312111
6	32271263	rs9268164	A	T	T	0.164225	ADD	1351	0.142617	0.0394572	0.0652828	0.219952	3.61448	0.000312111
6	32231547	rs3130332	A	T	T	0.164221	ADD	1351	0.142613	0.039458	0.0652763	0.219949	3.61429	0.000312344
6	32265682	rs7739069	A	G	G	0.164225	ADD	1351	0.142609	0.0394573	0.0652743	0.219944	3.61426	0.000312374
6	32227839	rs3130325	A	T	T	0.164202	ADD	1351	0.142625	0.0394619	0.0652809	0.219969	3.61424	0.000312404
6	31246450	rs111689981	T	C	C	0.203817	ADD	1351	-0.133157	0.0368441	-0.20537	-0.0609444	-3.61408	0.000312592
6	31246410	rs67772234	G	A	A	0.203817	ADD	1351	-0.133157	0.0368441	-0.20537	-0.0609444	-3.61408	0.000312592
6	32227082	rs9268030	G	A	A	0.164215	ADD	1351	0.142607	0.0394591	0.0652691	0.219946	3.61406	0.000312619
6	32237322	rs7749904	G	A	A	0.164217	ADD	1351	0.142606	0.0394591	0.065268	0.219945	3.61403	0.00031265
6	32256260	rs4711291	C	G	G	0.164222	ADD	1351	0.142602	0.0394581	0.0652661	0.219939	3.61403	0.000312659
6	32257366	rs9268146	T	C	C	0.164222	ADD	1351	0.142601	0.0394579	0.0652654	0.219937	3.61402	0.00031267
6	29784517	rs2743934	C	T	T	0.0207831	ADD	1351	0.374409	0.103601	0.171355	0.577462	3.61395	0.000312747
6	32246156	rs3115552	C	T	T	0.164218	ADD	1351	0.142601	0.0394586	0.0652637	0.219938	3.61394	0.000312758
6	32247064	rs3130341	T	C	C	0.164218	ADD	1351	0.142601	0.0394586	0.0652637	0.219938	3.61394	0.000312758
6	31246542	rs113475966	G	T	T	0.203772	ADD	1351	-0.133177	0.0368508	-0.205403	-0.0609503	-3.61394	0.00031276
6	32250881	rs2395117	T	C	C	0.164221	ADD	1351	0.142598	0.0394583	0.0652616	0.219935	3.6139	0.000312807
6	32252401	rs7755666	T	A	A	0.164221	ADD	1351	0.142598	0.0394583	0.0652616	0.219935	3.6139	0.000312807
6	32229721	rs6457525	G	A	A	0.164218	ADD	1351	0.142599	0.0394588	0.0652614	0.219937	3.61388	0.000312837
6	32234512	rs3132930	C	T	T	0.164218	ADD	1351	0.1426	0.0394591	0.0652616	0.219939	3.61387	0.000312848
6	32230097	rs3096686	C	G	G	0.164217	ADD	1351	0.142598	0.0394587	0.0652607	0.219936	3.61386	0.000312855
6	32230214	rs3115566	T	C	C	0.164217	ADD	1351	0.142598	0.0394587	0.0652607	0.219936	3.61386	0.000312855
6	32224319	rs3115568	G	T	T	0.164217	ADD	1351	0.142598	0.0394587	0.0652607	0.219936	3.61386	0.000312855
6	32229442	rs3130327	G	A	A	0.164217	ADD	1351	0.142598	0.0394587	0.0652607	0.219936	3.61386	0.000312855
6	32230779	rs3130329	A	G	G	0.164217	ADD	1351	0.142598	0.0394587	0.0652607	0.219936	3.61386	0.000312855
6	32230824	rs3130330	A	G	G	0.164217	ADD	1351	0.142598	0.0394587	0.0652607	0.219936	3.61386	0.000312855
6	32231313	rs3132926	T	C	C	0.164217	ADD	1351	0.142598	0.0394587	0.0652607	0.219936	3.61386	0.000312855
6	32223947	rs3132967	T	A	A	0.164217	ADD	1351	0.142598	0.0394587	0.0652607	0.219936	3.61386	0.000312855
6	32229238	rs3132969	T	C	C	0.164217	ADD	1351	0.142598	0.0394587	0.0652607	0.219936	3.61386	0.000312855
6	32229826	rs6457526	C	T	T	0.164217	ADD	1351	0.142598	0.0394587	0.0652607	0.219936	3.61386	0.000312855
6	32224852	rs9268014	C	T	T	0.164217	ADD	1351	0.142598	0.0394587	0.0652607	0.219936	3.61386	0.000312855
6	32224937	rs9268015	A	G	G	0.164217	ADD	1351	0.142598	0.0394587	0.0652607	0.219936	3.61386	0.000312855
6	32225050	rs9268016	T	C	C	0.164217	ADD	1351	0.142598	0.0394587	0.0652607	0.219936	3.61386	0.000312855
6	32225072	rs9268017	T	G	G	0.164217	ADD	1351	0.142598	0.0394587	0.0652607	0.219936	3.61386	0.000312855
6	32226824	rs9268029	A	C	C	0.164217	ADD	1351	0.142598	0.0394587	0.0652607	0.219936	3.61386	0.000312855
6	32234198	rs3096685	C	T	T	0.164223	ADD	1351	0.142599	0.0394591	0.0652605	0.219938	3.61384	0.000312881
6	32235597	rs3096680	A	G	G	0.164217	ADD	1351	0.142598	0.039459	0.0652599	0.219936	3.61383	0.000312893
6	32235096	rs3096682	A	C	C	0.164217	ADD	1351	0.142598	0.039459	0.0652599	0.219936	3.61383	0.000312893
6	32235860	rs3115561	C	G	G	0.164217	ADD	1351	0.142598	0.039459	0.0652599	0.219936	3.61383	0.000312893
6	32234342	rs3130333	G	T	T	0.164217	ADD	1351	0.142598	0.039459	0.0652599	0.219936	3.61383	0.000312893
6	32234480	rs3132929	G	C	C	0.164217	ADD	1351	0.142598	0.039459	0.0652599	0.219936	3.61383	0.000312893
6	32236039	rs3132932	G	A	A	0.164217	ADD	1351	0.142598	0.039459	0.0652599	0.219936	3.61383	0.000312893
6	32234395	rs9268080	A	G	G	0.164217	ADD	1351	0.142598	0.039459	0.0652599	0.219936	3.61383	0.000312893
6	32237221	rs9268083	C	T	T	0.164218	ADD	1351	0.142598	0.039459	0.0652597	0.219936	3.61382	0.000312901
6	32232981	rs9268074	T	C	C	0.164217	ADD	1351	0.142597	0.0394588	0.0652593	0.219935	3.61382	0.000312903
6	32238298	rs3096675	G	A	A	0.164217	ADD	1351	0.142596	0.039459	0.0652584	0.219935	3.61379	0.000312937
6	32239024	rs3096676	A	C	C	0.164217	ADD	1351	0.142596	0.039459	0.0652584	0.219935	3.61379	0.000312937
6	32239341	rs3115559	C	T	T	0.164217	ADD	1351	0.142596	0.039459	0.0652584	0.219935	3.61379	0.000312937
6	32238680	rs3132945	A	G	G	0.164217	ADD	1351	0.142596	0.039459	0.0652584	0.219935	3.61379	0.000312937
6	32238538	rs7746994	T	C	C	0.164213	ADD	1351	0.1426	0.0394601	0.0652591	0.21994	3.61376	0.000312973
6	32238511	rs7765103	G	A	A	0.164213	ADD	1351	0.1426	0.0394601	0.0652591	0.21994	3.61376	0.000312973
6	32238517	rs7765109	G	A	A	0.164213	ADD	1351	0.1426	0.0394601	0.0652591	0.21994	3.61376	0.000312973
6	32233373	rs9268076	A	G	G	0.164216	ADD	1351	0.142595	0.039459	0.0652565	0.219933	3.61374	0.000312996
6	31246676	rs67394384	C	T	T	0.203726	ADD	1351	-0.13319	0.0368566	-0.205428	-0.0609525	-3.61374	0.000313001
6	32237614	rs3096671	G	A	A	0.164217	ADD	1351	0.142595	0.0394591	0.0652565	0.219933	3.61374	0.000313004
6	32237508	rs7749824	A	G	G	0.164217	ADD	1351	0.142595	0.0394591	0.0652565	0.219933	3.61374	0.000313004
6	31246632	rs112161056	G	A	A	0.203726	ADD	1351	-0.133188	0.0368564	-0.205425	-0.0609508	-3.6137	0.000313044
6	31246668	rs112220608	A	G	G	0.203727	ADD	1351	-0.133187	0.0368564	-0.205424	-0.0609495	-3.61367	0.00031309
6	32651290	rs114774621	C	A	A	0.0679864	ADD	1351	-0.205659	0.0569148	-0.31721	-0.0941084	-3.61346	0.000313335
6	32650964	rs35534346	T	C	C	0.0679864	ADD	1351	-0.205659	0.0569148	-0.31721	-0.0941084	-3.61346	0.000313335
6	32674737	rs1794265	C	G	G	0.0676081	ADD	1351	-0.206113	0.0570447	-0.317919	-0.0943076	-3.61319	0.000313664
6	32237745	rs3130335	C	T	T	0.164225	ADD	1351	0.142574	0.0394595	0.0652347	0.219913	3.61317	0.000313684
6	32224489	rs6908927	G	A	A	0.163729	ADD	1351	0.142945	0.0395642	0.0654002	0.220489	3.61298	0.000313912
6	31246253	rs113056286	T	C	C	0.203832	ADD	1351	-0.133094	0.0368421	-0.205303	-0.0608851	-3.61256	0.000314414
6	31246177	rs67853874	G	A	A	0.203781	ADD	1351	-0.133123	0.0368507	-0.205349	-0.0608969	-3.61249	0.000314495
6	31246119	rs73392819	T	C	C	0.203477	ADD	1351	-0.133282	0.036898	-0.2056	-0.0609628	-3.61216	0.000314895
6	33028638	rs9277332	G	A	A	0.397482	ADD	1351	-0.112207	0.0310647	-0.173093	-0.0513217	-3.61206	0.000315018
6	32650038	rs115239177	C	T	T	0.0677158	ADD	1351	-0.206061	0.0570601	-0.317896	-0.0942249	-3.61129	0.000315943
6	31246015	rs72855945	C	T	T	0.203813	ADD	1351	-0.13305	0.0368451	-0.205266	-0.0608354	-3.61107	0.000316204
6	31245931	rs77985136	T	A	A	0.203813	ADD	1351	-0.13305	0.0368451	-0.205266	-0.0608354	-3.61107	0.000316204
6	31244865	rs73392806	C	T	T	0.203887	ADD	1351	-0.133004	0.0368354	-0.2052	-0.060808	-3.61077	0.000316575
6	32650387	rs115727536	A	G	G	0.0679305	ADD	1351	-0.205601	0.0569486	-0.317218	-0.0939836	-3.61029	0.000317157
6	32176782	rs3132947	G	T	T	0.179497	ADD	1351	0.13835	0.0383239	0.0632367	0.213464	3.61002	0.000317474
6	31245213	rs113744451	A	G	G	0.203924	ADD	1351	-0.132926	0.036823	-0.205098	-0.0607546	-3.60987	0.000317657
6	32650705	rs115420259	T	C	C	0.0679438	ADD	1351	-0.20552	0.0569391	-0.317118	-0.0939208	-3.60946	0.00031816
6	29749292	rs138168337	C	G	G	0.0207816	ADD	1351	0.374068	0.103636	0.170944	0.577192	3.60943	0.000318199
6	31246095	rs66689394	T	C	C	0.203608	ADD	1351	-0.133072	0.0368765	-0.205349	-0.0607956	-3.60859	0.000319217
6	31246100	rs72855946	A	G	G	0.203328	ADD	1351	-0.133229	0.0369211	-0.205593	-0.0608645	-3.60847	0.000319367
6	31246139	rs72855948	T	A	A	0.203588	ADD	1351	-0.133047	0.0368775	-0.205325	-0.0607683	-3.60781	0.000320171
6	31334864	rs6457402	G	T	T	0.33161	ADD	1351	-0.113713	0.0315199	-0.175491	-0.0519352	-3.60766	0.000320356
6	29757006	rs2523751	G	A	A	0.0207861	ADD	1351	0.373802	0.103615	0.170721	0.576884	3.60761	0.000320414
6	31334852	rs6457401	G	T	T	0.331607	ADD	1351	-0.113704	0.0315197	-0.175482	-0.051927	-3.60741	0.000320661
6	29669287	rs28749532	T	A	A	0.0196421	ADD	1351	0.387041	0.107304	0.17673	0.597352	3.60697	0.000321198
6	31245182	rs114173373	A	G	G	0.203363	ADD	1351	-0.133178	0.0369226	-0.205544	-0.0608106	-3.60694	0.000321233
6	31245180	rs115031819	T	C	C	0.203363	ADD	1351	-0.133177	0.0369226	-0.205544	-0.0608105	-3.60694	0.000321234
6	32223785	rs6457515	G	C	C	0.165064	ADD	1351	0.142187	0.0394228	0.0649194	0.219454	3.60671	0.000321511
6	32223830	rs6457516	A	T	T	0.164982	ADD	1351	0.142215	0.0394397	0.064915	0.219516	3.60589	0.000322519
6	32223775	rs6457514	A	G	G	0.164981	ADD	1351	0.142214	0.0394398	0.0649138	0.219515	3.60586	0.000322559
6	32223770	rs6457513	T	C	C	0.164978	ADD	1351	0.142216	0.0394405	0.0649139	0.219518	3.60583	0.000322595
6	31244151	rs111373731	T	C	C	0.204146	ADD	1351	-0.132508	0.0367509	-0.204539	-0.0604779	-3.60558	0.000322905
6	31360257	rs7751923	G	T	T	0.339269	ADD	1351	-0.114254	0.0316881	-0.176362	-0.0521463	-3.60557	0.000322914
6	31244571	rs67654505	G	C	C	0.203841	ADD	1351	-0.132844	0.0368464	-0.205061	-0.0606262	-3.60534	0.000323197
6	32230664	rs9268057	C	T	T	0.163408	ADD	1351	0.143049	0.0396826	0.0652721	0.220825	3.60482	0.000323844
6	32230658	rs9268056	C	G	G	0.163409	ADD	1351	0.143045	0.0396824	0.0652687	0.220821	3.60474	0.00032394
6	31245177	rs112466811	G	C	C	0.203442	ADD	1351	-0.133048	0.0369116	-0.205394	-0.0607029	-3.60451	0.000324225
6	32648805	rs115662262	C	T	T	0.0674345	ADD	1351	-0.205875	0.0571218	-0.317832	-0.0939187	-3.60415	0.000324673
6	29800677	rs1233329	G	A	A	0.0219567	ADD	1351	0.364104	0.101041	0.166068	0.56214	3.60353	0.000325435
6	32578127	rs9271176	A	G	A	0.24231	ADD	1351	-0.123611	0.0343043	-0.190846	-0.0563754	-3.60336	0.000325654
6	32629650	rs9273873	T	C	C	0.187898	ADD	1351	0.135359	0.0375666	0.0617302	0.208989	3.60318	0.000325869
6	29789929	rs1611147	A	G	G	0.0207443	ADD	1351	0.373336	0.103625	0.170235	0.576438	3.60276	0.0003264
6	32624847	rs113663338	G	T	G	0.455088	ADD	1351	-0.111012	0.0308174	-0.171413	-0.0506114	-3.60226	0.000327011
6	31244475	rs66736379	G	A	A	0.204081	ADD	1351	-0.132464	0.0367823	-0.204557	-0.0603724	-3.60131	0.000328208
6	31244436	rs112613205	C	G	G	0.204095	ADD	1351	-0.132452	0.0367796	-0.204539	-0.0603656	-3.60124	0.000328288
6	32343715	rs114445199	G	A	A	0.0368897	ADD	1351	-0.275309	0.0764943	-0.425235	-0.125383	-3.59908	0.000331002
6	32347637	rs56673349	A	G	G	0.0369016	ADD	1351	-0.275115	0.0764614	-0.424976	-0.125253	-3.59809	0.000332253
6	32628698	rs9273529	C	T	T	0.188046	ADD	1351	0.135099	0.0375541	0.0614943	0.208704	3.59745	0.000333063
6	31245309	rs59751510	C	A	A	0.204028	ADD	1351	-0.132521	0.0368458	-0.204737	-0.0603046	-3.59664	0.000334093
6	32346388	rs62402699	A	G	G	0.0368955	ADD	1351	-0.275	0.0764746	-0.424888	-0.125113	-3.59597	0.000334946
6	32628407	rs9273504	T	C	C	0.188015	ADD	1351	0.13499	0.0375523	0.0613894	0.208592	3.59474	0.000336519
6	29820496	rs2523757	C	A	A	0.0208738	ADD	1351	0.372234	0.10355	0.169279	0.575189	3.59472	0.00033654
6	32634952	rsnone237	G	T	T	0.183082	ADD	1351	0.138285	0.0384855	0.0628548	0.213715	3.59317	0.000338529
6	32345183	rs7757831	A	G	G	0.0370111	ADD	1351	-0.273909	0.0762395	-0.423336	-0.124483	-3.59275	0.000339075
6	29804060	rs1233327	G	A	A	0.0207302	ADD	1351	0.372119	0.103576	0.169114	0.575124	3.59271	0.000339118
6	29808769	rs1611132	C	T	T	0.0207246	ADD	1351	0.372083	0.103575	0.169079	0.575086	3.59239	0.00033953
6	29810520	rs1611134	T	C	C	0.0207246	ADD	1351	0.372083	0.103575	0.169079	0.575086	3.59239	0.00033953
6	29798834	rs1233331	G	A	A	0.0207254	ADD	1351	0.372065	0.103571	0.169069	0.575062	3.59235	0.000339583
6	29810740	rs1611135	T	C	C	0.0207254	ADD	1351	0.372065	0.103571	0.169069	0.575062	3.59235	0.000339583
6	31244298	rs111762561	A	G	G	0.20419	ADD	1351	-0.131993	0.0367556	-0.204032	-0.0599529	-3.59109	0.000341224
6	32631348	rs9274253	G	A	A	0.186354	ADD	1351	0.135451	0.0377271	0.0615069	0.209394	3.59028	0.000342275
6	32612034	rs9273049	C	T	C	0.454471	ADD	1351	-0.113535	0.0316318	-0.175532	-0.0515373	-3.58925	0.00034361
6	31367989	rs6930344	C	A	A	0.297788	ADD	1351	-0.117515	0.0327519	-0.181708	-0.0533226	-3.58804	0.000345199
6	32615458	rs17612576	G	A	A	0.49141	ADD	1351	0.119691	0.0333602	0.0543058	0.185075	3.58783	0.000345475
6	32223258	rs3130320	T	C	T	0.209103	ADD	1351	0.129127	0.0359995	0.0585688	0.199684	3.5869	0.000346697
6	29827357	rs1611696	C	T	T	0.0208353	ADD	1351	0.371343	0.103602	0.168287	0.574399	3.58433	0.000350097
6	29827385	rs1611697	A	C	C	0.0208353	ADD	1351	0.371343	0.103602	0.168287	0.574399	3.58433	0.000350097
6	29830918	rs1611730	C	T	T	0.0208353	ADD	1351	0.371343	0.103602	0.168287	0.574399	3.58433	0.000350097
6	32605501	rs9272451	C	G	G	0.273089	ADD	1351	0.124813	0.0348235	0.0565603	0.193066	3.58416	0.00035031
6	31247135	rs4386816	T	C	C	0.203745	ADD	1351	-0.133756	0.0373195	-0.206901	-0.0606112	-3.58408	0.000350422
6	31461925	rs2253044	C	A	A	0.16803	ADD	1351	0.140064	0.0390928	0.0634437	0.216685	3.58286	0.000352042
6	30046427	rs1150733	G	A	A	0.0203553	ADD	1351	0.373541	0.104344	0.169032	0.578051	3.57992	0.000355999
6	30656847	rs2269705	T	C	C	0.0977069	ADD	1351	0.174178	0.0486647	0.0787967	0.269559	3.57914	0.000357051
6	32272327	rs9268165	A	G	G	0.157372	ADD	1351	0.143686	0.0401514	0.0649908	0.222381	3.57861	0.00035777
6	32635903	rs3828794	G	A	A	0.426089	ADD	1351	0.121763	0.0340506	0.055025	0.188501	3.57594	0.000361397
6	32272433	rs9268166	T	C	C	0.157257	ADD	1351	0.143633	0.0401751	0.0648913	0.222375	3.57518	0.00036245
6	32272510	rs9268168	C	T	T	0.157257	ADD	1351	0.143633	0.0401751	0.0648913	0.222375	3.57518	0.00036245
6	31247815	rs72855758	C	T	T	0.209678	ADD	1351	-0.13096	0.0366306	-0.202754	-0.0591651	-3.57514	0.000362494
6	31327241	rs2894211	C	A	A	0.127383	ADD	1351	0.153388	0.042905	0.0692962	0.237481	3.57507	0.000362592
6	32271807	rs3864300	G	T	T	0.157292	ADD	1351	0.143469	0.0401453	0.0647854	0.222152	3.57374	0.000364431
6	32281510	rs1018433	A	T	T	0.157291	ADD	1351	0.143466	0.0401452	0.0647826	0.222149	3.57367	0.000364522
6	32281958	rs2069026	C	T	T	0.157291	ADD	1351	0.143466	0.0401452	0.0647826	0.222149	3.57367	0.000364522
6	32273765	rs6457536	A	G	G	0.157291	ADD	1351	0.143466	0.0401452	0.0647826	0.222149	3.57367	0.000364522
6	32282979	rs6909790	A	G	G	0.157291	ADD	1351	0.143466	0.0401452	0.0647826	0.222149	3.57367	0.000364522
6	32283494	rs6915455	G	A	A	0.157291	ADD	1351	0.143466	0.0401452	0.0647826	0.222149	3.57367	0.000364522
6	32279622	rs6934429	G	T	T	0.157291	ADD	1351	0.143466	0.0401452	0.0647826	0.222149	3.57367	0.000364522
6	32270875	rs9268163	C	T	T	0.157291	ADD	1351	0.143466	0.0401452	0.0647826	0.222149	3.57367	0.000364522
6	32277211	rs9268192	C	T	T	0.157291	ADD	1351	0.143466	0.0401452	0.0647826	0.222149	3.57367	0.000364522
6	32278670	rs9268200	C	T	T	0.157291	ADD	1351	0.143466	0.0401452	0.0647826	0.222149	3.57367	0.000364522
6	32279500	rs9268204	C	T	T	0.157291	ADD	1351	0.143466	0.0401452	0.0647826	0.222149	3.57367	0.000364522
6	32282081	rs9268213	A	G	G	0.157291	ADD	1351	0.143466	0.0401452	0.0647826	0.222149	3.57367	0.000364522
6	32283699	rs9268218	A	G	G	0.157291	ADD	1351	0.143466	0.0401452	0.0647826	0.222149	3.57367	0.000364522
6	31327217	rs2394987	C	A	A	0.127421	ADD	1351	0.153315	0.0429065	0.0692201	0.23741	3.57324	0.000365113
6	32159956	rs3134605	T	C	C	0.180985	ADD	1351	0.136313	0.0381605	0.0615196	0.211106	3.57209	0.000366702
6	32283214	rs28367008	C	T	T	0.157195	ADD	1351	0.143476	0.0401702	0.0647436	0.222208	3.57169	0.000367257
6	32283114	rs6910275	C	A	A	0.157195	ADD	1351	0.143476	0.0401702	0.0647436	0.222208	3.57169	0.000367257
6	32282466	rs9268214	A	G	G	0.157195	ADD	1351	0.143476	0.0401702	0.0647436	0.222208	3.57169	0.000367257
6	32282471	rs9268215	A	G	G	0.157195	ADD	1351	0.143476	0.0401702	0.0647436	0.222208	3.57169	0.000367257
6	32279952	rs6934546	A	G	G	0.157195	ADD	1351	0.143476	0.0401703	0.0647432	0.222208	3.57168	0.000367275
6	32276795	rs9268190	C	T	T	0.157196	ADD	1351	0.143475	0.0401703	0.0647425	0.222207	3.57167	0.000367297
6	32273487	rs7341270	G	A	A	0.157195	ADD	1351	0.143471	0.0401703	0.0647386	0.222203	3.57157	0.000367433
6	32275027	rs7341300	C	T	T	0.157195	ADD	1351	0.143471	0.0401703	0.0647386	0.222203	3.57157	0.000367433
6	32275194	rs7341328	G	A	A	0.157195	ADD	1351	0.143471	0.0401703	0.0647386	0.222203	3.57157	0.000367433
6	32272707	rs9268169	A	G	G	0.157195	ADD	1351	0.143471	0.0401703	0.0647386	0.222203	3.57157	0.000367433
6	32272711	rs9268170	A	G	G	0.157195	ADD	1351	0.143471	0.0401703	0.0647386	0.222203	3.57157	0.000367433
6	32273085	rs9268172	C	T	T	0.157195	ADD	1351	0.143471	0.0401703	0.0647386	0.222203	3.57157	0.000367433
6	32274067	rs9268175	G	A	A	0.157195	ADD	1351	0.143471	0.0401703	0.0647386	0.222203	3.57157	0.000367433
6	32276009	rs9268181	T	C	C	0.157195	ADD	1351	0.143471	0.0401703	0.0647386	0.222203	3.57157	0.000367433
6	32276549	rs9268187	T	C	C	0.157195	ADD	1351	0.143471	0.0401703	0.0647386	0.222203	3.57157	0.000367433
6	32277555	rs9268195	C	A	A	0.157195	ADD	1351	0.143471	0.0401703	0.0647386	0.222203	3.57157	0.000367433
6	32277834	rs9268196	C	T	T	0.157195	ADD	1351	0.143471	0.0401703	0.0647386	0.222203	3.57157	0.000367433
6	32278187	rs9268198	C	T	T	0.157195	ADD	1351	0.143471	0.0401703	0.0647386	0.222203	3.57157	0.000367433
6	32271674	rs3864299	A	T	T	0.157194	ADD	1351	0.143466	0.0401704	0.064734	0.222199	3.57145	0.000367599
6	32271443	rs7742654	C	G	G	0.157194	ADD	1351	0.143466	0.0401704	0.064734	0.222199	3.57145	0.000367599
6	32581491	rs10947320	C	T	T	0.104449	ADD	1351	0.184372	0.051631	0.0831767	0.285567	3.57095	0.000368298
6	32226126	rs3130323	T	C	C	0.157186	ADD	1351	0.143447	0.040172	0.0647113	0.222183	3.57082	0.000368476
6	31245736	rs6906846	A	G	A	0.305699	ADD	1351	-0.11543	0.032342	-0.178819	-0.0520405	-3.56903	0.000370971
6	32573945	rs117030384	A	T	T	0.0629297	ADD	1351	-0.213847	0.0600176	-0.33148	-0.096215	-3.56308	0.000379414
6	32634467	rs3891175	C	T	T	0.189108	ADD	1351	0.132998	0.0373415	0.0598099	0.206186	3.56166	0.000381441
6	32683121	rs3104409	G	A	G	0.177264	ADD	1351	-0.140568	0.0394917	-0.21797	-0.0631653	-3.55942	0.000384682
6	32681820	rs116098592	C	T	T	0.0650104	ADD	1351	-0.208043	0.0584542	-0.322611	-0.0934747	-3.55907	0.000385185
6	32612343	rs9273083	T	C	T	0.454478	ADD	1351	-0.112805	0.031696	-0.174928	-0.0506819	-3.55896	0.000385349
6	31128552	rs3130934	A	C	A	0.312859	ADD	1351	-0.115665	0.0325028	-0.17937	-0.051961	-3.55862	0.000385841
6	29978526	rs356970	T	C	C	0.0196173	ADD	1351	0.377967	0.106233	0.169754	0.586179	3.55791	0.000386882
6	32281360	rs1018434	T	C	C	0.16011	ADD	1351	0.141786	0.0398523	0.0636765	0.219895	3.55778	0.000387078
6	30045710	rs1150734	T	C	C	0.0196151	ADD	1351	0.377916	0.106233	0.169704	0.586129	3.55744	0.000387572
6	29972328	rs356965	C	T	T	0.0196033	ADD	1351	0.378082	0.106297	0.169743	0.586421	3.55683	0.000388455
6	32637052	rs34809098	A	G	G	0.0669815	ADD	1351	-0.203322	0.0571741	-0.315381	-0.0912627	-3.55619	0.0003894
6	32637022	rs34876308	C	T	T	0.0669815	ADD	1351	-0.203322	0.0571741	-0.315381	-0.0912627	-3.55619	0.0003894
6	29951011	rs2517808	C	T	T	0.0196021	ADD	1351	0.377759	0.106304	0.169406	0.586111	3.55356	0.000393274
6	29841841	rs1611654	A	G	G	0.0207669	ADD	1351	0.370299	0.104227	0.166017	0.574581	3.5528	0.000394398
6	32987119	rs149361351	C	G	G	0.01157	ADD	1351	0.497637	0.14016	0.222929	0.772344	3.5505	0.000397836
6	31364035	rs11757660	T	C	C	0.36422	ADD	1351	-0.108906	0.0306811	-0.16904	-0.0487722	-3.54961	0.000399162
6	30075646	rs2523991	C	T	T	0.020526	ADD	1351	0.369579	0.104205	0.165341	0.573817	3.54665	0.000403632
6	30075067	rs2523993	G	A	A	0.0205366	ADD	1351	0.369191	0.104171	0.16502	0.573362	3.54409	0.000407534
6	32597110	rs116106319	G	T	T	0.0646072	ADD	1351	-0.209196	0.0590587	-0.324949	-0.0934433	-3.54217	0.00041048
6	31332919	rs9266361	C	T	C	0.422878	ADD	1351	0.103303	0.0291658	0.0461394	0.160467	3.54193	0.000410851
6	32594901	rs3104391	T	C	T	0.0708967	ADD	1351	-0.21671	0.0612077	-0.336675	-0.0967452	-3.54057	0.000412962
6	32635629	rs3844313	G	A	A	0.188515	ADD	1351	0.138599	0.0391653	0.0618369	0.215362	3.53883	0.00041566
6	32636893	rs34094687	T	G	G	0.0666186	ADD	1351	-0.20337	0.0574704	-0.31601	-0.0907301	-3.53869	0.000415882
6	32598268	rs116770746	G	C	C	0.0645761	ADD	1351	-0.209042	0.0590748	-0.324826	-0.0932574	-3.5386	0.00041603
6	31331500	rs4959062	C	G	C	0.42378	ADD	1351	0.10308	0.0291637	0.04592	0.16024	3.53452	0.000422433
6	31355287	rs13437096	G	A	A	0.340725	ADD	1351	-0.111942	0.0316747	-0.174024	-0.0498612	-3.53413	0.000423058
6	32602122	rs34314686	A	G	G	0.0645831	ADD	1351	-0.20933	0.0592537	-0.325466	-0.0931952	-3.53278	0.000425204
6	32634243	rs9274514	G	A	A	0.184565	ADD	1351	0.135229	0.0382798	0.0602023	0.210256	3.53266	0.000425403
6	32193568	rs6902805	C	T	T	0.229892	ADD	1351	0.123393	0.0349342	0.0549236	0.191863	3.53217	0.000426183
6	32593097	rs116673414	T	G	G	0.148575	ADD	1351	-0.159465	0.0451477	-0.247953	-0.070977	-3.53207	0.000426338
6	32637867	rs35788076	G	A	A	0.0673419	ADD	1351	-0.201838	0.0571488	-0.313848	-0.089829	-3.53181	0.000426755
6	32613163	rs9273167	C	A	C	0.438667	ADD	1351	-0.108335	0.0306792	-0.168465	-0.0482049	-3.53122	0.000427695
6	31244961	rs116553115	G	A	A	0.20412	ADD	1351	-0.130093	0.0368459	-0.202309	-0.0578759	-3.53072	0.000428502
6	31355119	rs13437088	C	T	T	0.341969	ADD	1351	-0.11158	0.0316071	-0.173529	-0.0496311	-3.53021	0.00042931
6	31354560	rs13437082	C	T	T	0.341969	ADD	1351	-0.111579	0.0316072	-0.173528	-0.04963	-3.53018	0.00042937
6	31354819	rs4711269	C	T	T	0.341969	ADD	1351	-0.111579	0.0316072	-0.173528	-0.04963	-3.53018	0.00042937
6	32589531	rs114861328	A	C	C	0.0609781	ADD	1351	-0.216947	0.0614792	-0.337444	-0.0964501	-3.52879	0.00043161
6	31354413	rs66496036	T	C	C	0.341079	ADD	1351	-0.111778	0.0316899	-0.173889	-0.0496672	-3.52725	0.000434098
6	31354329	rs67575958	C	T	T	0.34112	ADD	1351	-0.111774	0.0316893	-0.173884	-0.0496643	-3.52719	0.000434196
6	31355056	rs13437092	G	T	T	0.341098	ADD	1351	-0.111725	0.0316882	-0.173832	-0.0496172	-3.52576	0.000436529
6	32625952	rs9273354	C	G	C	0.449648	ADD	1351	-0.104903	0.0297549	-0.163221	-0.046584	-3.52555	0.000436867
6	32767249	rs11961213	G	A	A	0.0307113	ADD	1351	-0.293458	0.0832783	-0.45668	-0.130235	-3.52382	0.000439708
6	32766406	rs73739316	T	C	C	0.0307113	ADD	1351	-0.293458	0.0832783	-0.45668	-0.130235	-3.52382	0.000439708
6	32576717	rs9271112	T	C	T	0.242227	ADD	1351	-0.131841	0.037418	-0.205179	-0.0585033	-3.52347	0.000440283
6	32764763	rs73739311	C	T	T	0.030715	ADD	1351	-0.293406	0.083279	-0.45663	-0.130182	-3.52317	0.000440779
6	31371587	rs2301747	C	G	G	0.276722	ADD	1351	-0.117814	0.0334414	-0.183358	-0.0522702	-3.523	0.00044105
6	31355507	rs67211114	A	G	G	0.340899	ADD	1351	-0.111591	0.0316879	-0.173698	-0.0494837	-3.52156	0.000443442
6	31355474	rs67550981	T	G	G	0.340899	ADD	1351	-0.111591	0.031688	-0.173698	-0.0494835	-3.52155	0.000443451
6	32341213	rs146253137	A	C	C	0.0118528	ADD	1351	-0.487904	0.138563	-0.759482	-0.216327	-3.52119	0.000444058
6	32579696	rs114929319	C	T	T	0.0643055	ADD	1351	-0.206899	0.0587913	-0.322128	-0.0916706	-3.51922	0.000447333
6	32538083	rs116343052	T	C	C	0.0400676	ADD	1351	-0.302394	0.0859529	-0.470858	-0.133929	-3.51813	0.000449151
6	32580999	rs12205706	C	T	T	0.0987594	ADD	1351	0.192158	0.0546249	0.0850956	0.299221	3.51778	0.000449738
6	31026236	rs76541615	T	G	G	0.0351591	ADD	1351	-0.274689	0.0780883	-0.427739	-0.121639	-3.51767	0.000449925
6	31039930	rs76977243	C	T	T	0.0351591	ADD	1351	-0.274689	0.0780883	-0.427739	-0.121639	-3.51767	0.000449925
6	31024710	rs74558248	T	A	A	0.0351573	ADD	1351	-0.274702	0.0780922	-0.42776	-0.121644	-3.51766	0.000449936
6	31030303	rs3734851	G	A	A	0.0351577	ADD	1351	-0.274697	0.0780914	-0.427753	-0.121641	-3.51764	0.000449985
6	31033122	rs77227788	G	A	A	0.0351577	ADD	1351	-0.274697	0.0780914	-0.427753	-0.121641	-3.51764	0.000449985
6	31043568	rs78868039	G	A	A	0.0351577	ADD	1351	-0.274697	0.0780914	-0.427753	-0.121641	-3.51764	0.000449985
6	29917004	rs9260320	A	G	G	0.0223236	ADD	1351	0.362173	0.102971	0.160353	0.563992	3.51723	0.00045066
6	32621467	rs17843658	C	T	T	0.46546	ADD	1351	0.118541	0.0337066	0.0524776	0.184605	3.51686	0.000451289
6	32689362	rs9275766	A	G	G	0.0869745	ADD	1351	0.183076	0.0520594	0.0810417	0.285111	3.51668	0.000451593
6	31333939	rs7761068	A	G	A	0.42214	ADD	1351	0.102643	0.0291967	0.0454191	0.159868	3.51559	0.000453435
6	31410408	rs2844510	G	T	T	0.104722	ADD	1351	0.164059	0.0466931	0.0725425	0.255576	3.51357	0.000456869
6	32607926	rs9272617	T	G	T	0.371718	ADD	1351	-0.106247	0.0304235	-0.165876	-0.0466185	-3.49228	0.000494512
6	29373019	rs184395441	G	T	T	0.012487	ADD	1351	-0.467999	0.134048	-0.730727	-0.20527	-3.49129	0.000496342
6	32586831	rs13191810	C	T	T	0.282684	ADD	1351	0.117045	0.0335332	0.051321	0.182769	3.49042	0.000497937
6	32549331	rs34309628	C	A	A	0.127284	ADD	1351	0.183151	0.0525122	0.0802291	0.286073	3.48778	0.00050283
6	33128377	rs9368757	G	A	A	0.175603	ADD	1351	0.129939	0.037319	0.0567954	0.203083	3.48185	0.00051399
6	29628367	rs2857778	C	T	T	0.018088	ADD	1351	0.399681	0.114854	0.174572	0.62479	3.47992	0.000517683
6	32033944	rs3117189	A	G	A	0.0660803	ADD	1351	-0.209083	0.0600888	-0.326854	-0.0913107	-3.47956	0.000518372
6	31329386	rs2596546	A	G	G	0.42232	ADD	1351	-0.104269	0.0299783	-0.163025	-0.0455124	-3.47814	0.000521097
6	31355718	rs113519342	T	C	C	0.340593	ADD	1351	-0.110062	0.0316873	-0.172168	-0.0479558	-3.47337	0.000530359
6	32520907	rs3828840	T	C	T	0.226204	ADD	1351	-0.118863	0.0342251	-0.185943	-0.0517826	-3.47296	0.000531161
6	32567656	rs139663859	T	C	C	0.0620896	ADD	1351	-0.215241	0.0619786	-0.336717	-0.0937648	-3.47282	0.000531441
6	33093901	rs9277749	C	T	C	0.47522	ADD	1351	0.0996294	0.0286891	0.0433997	0.155859	3.47272	0.000531635
6	33129746	rs9380351	G	A	A	0.175796	ADD	1351	0.129225	0.0372345	0.0562469	0.202204	3.47058	0.000535862
6	31356650	rs114689053	A	G	G	0.340498	ADD	1351	-0.109925	0.0316897	-0.172035	-0.0478139	-3.46878	0.000539434
6	31244214	rs9264733	C	G	C	0.266476	ADD	1351	-0.116747	0.0336622	-0.182724	-0.0507708	-3.46821	0.000540565
6	32635296	rs6908943	C	T	T	0.148305	ADD	1351	0.147239	0.0424769	0.0639861	0.230493	3.46634	0.000544311
6	30076106	rs2248752	C	T	T	0.0207162	ADD	1351	0.358911	0.103562	0.155932	0.56189	3.46565	0.00054569
6	30076425	rs2021730	C	A	A	0.0207166	ADD	1351	0.3589	0.103561	0.155925	0.561875	3.46561	0.000545773
6	32561327	rs9270588	C	T	C	0.287415	ADD	1351	-0.113868	0.0328682	-0.178289	-0.0494478	-3.46439	0.000548232
6	30076728	rs2844794	T	C	C	0.0207169	ADD	1351	0.358763	0.103559	0.15579	0.561735	3.46432	0.000548379
6	30076636	rs2517599	A	G	G	0.0207199	ADD	1351	0.358685	0.103545	0.155741	0.561629	3.46405	0.000548914
6	30941846	rs2530707	T	C	T	0.128085	ADD	1351	-0.153906	0.0444364	-0.241	-0.0668127	-3.46352	0.000549983
6	30940387	rs2530710	T	C	T	0.127515	ADD	1351	-0.153753	0.0444109	-0.240797	-0.0667096	-3.46206	0.000552947
6	32217413	rs3115574	T	C	T	0.166135	ADD	1351	0.136027	0.0392984	0.0590036	0.21305	3.46139	0.000554321
6	32149572	rs2853807	G	A	A	0.0255348	ADD	1351	-0.319022	0.0921725	-0.499677	-0.138367	-3.46114	0.00055483
6	31328111	rs7749442	T	A	A	0.196743	ADD	1351	-0.131177	0.037907	-0.205473	-0.0568806	-3.46049	0.000556151
6	31244331	rs9264740	C	T	C	0.266517	ADD	1351	-0.116622	0.0337153	-0.182703	-0.0505414	-3.45903	0.000559158
6	32217092	rs6936204	T	C	T	0.165804	ADD	1351	0.135837	0.0392713	0.0588665	0.212807	3.45893	0.000559356
6	32102305	rs3134963	T	C	T	0.0652753	ADD	1351	-0.208855	0.0603922	-0.327221	-0.090488	-3.4583	0.000560654
6	32592166	rs559411160	A	T	T	0.464235	ADD	1351	0.118676	0.0343197	0.051411	0.185942	3.45796	0.000561352
6	33127587	rs9461846	C	T	T	0.176079	ADD	1351	0.128811	0.0372973	0.0557098	0.201912	3.45363	0.000570363
6	31329797	rs59727727	T	C	C	0.278636	ADD	1351	-0.115673	0.0335003	-0.181333	-0.050014	-3.4529	0.000571891
6	30021749	rs259948	C	T	T	0.0170144	ADD	1351	0.39851	0.115463	0.172206	0.624813	3.4514	0.000575053
6	32605380	rs9272441	T	G	G	0.497627	ADD	1351	0.107977	0.0312874	0.0466546	0.169299	3.45112	0.000575645
6	32364744	rs140730740	G	A	A	0.0117335	ADD	1351	-0.540849	0.156809	-0.84819	-0.233509	-3.44909	0.000579954
6	29387364	rs116971568	T	C	C	0.0127191	ADD	1351	-0.453168	0.131409	-0.710726	-0.19561	-3.44852	0.000581179
6	33048640	rs1042140	A	G	G	0.340902	ADD	1351	-0.108317	0.0314136	-0.169886	-0.0467472	-3.44808	0.000582103
6	32629680	rs2854272	A	G	A	0.490609	ADD	1351	-0.0979372	0.0284062	-0.153612	-0.0422622	-3.44775	0.000582826
6	30319538	rs28360035	C	T	T	0.0626903	ADD	1351	0.21238	0.0616232	0.0916005	0.333159	3.44643	0.000585658
6	32493952	rs117926089	G	A	A	0.0187396	ADD	1351	0.387246	0.112372	0.167001	0.607492	3.44611	0.000586343
6	30319525	rs28360034	T	G	G	0.062596	ADD	1351	0.213761	0.0620306	0.0921837	0.335339	3.44606	0.000586437
6	29909353	rs140625882	C	G	G	0.0271123	ADD	1351	0.319171	0.0926567	0.137567	0.500775	3.44466	0.000589462
6	31346762	rs6909549	T	C	C	0.415004	ADD	1351	0.102183	0.0296672	0.0440361	0.160329	3.4443	0.000590237
6	31335096	rs7767216	G	A	A	0.278536	ADD	1351	-0.115131	0.0334426	-0.180678	-0.049585	-3.44266	0.000593807
6	31334265	rs3873393	T	C	C	0.278538	ADD	1351	-0.11507	0.0334476	-0.180626	-0.0495137	-3.4403	0.000598957
6	32451105	rs115594834	C	T	T	0.0335982	ADD	1351	0.317676	0.092348	0.136678	0.498675	3.43999	0.00059963
6	33125436	rs9277916	C	G	G	0.46114	ADD	1351	-0.0986351	0.0286775	-0.154842	-0.0424282	-3.43946	0.00060081
6	33125725	rs9277920	G	A	A	0.46114	ADD	1351	-0.0986351	0.0286775	-0.154842	-0.0424282	-3.43946	0.00060081
6	33125770	rs9277921	A	G	G	0.46114	ADD	1351	-0.0986351	0.0286775	-0.154842	-0.0424282	-3.43946	0.00060081
6	33125484	rs9277919	C	T	T	0.46102	ADD	1351	-0.0986074	0.0286782	-0.154816	-0.0423992	-3.43841	0.000603114
6	33030324	rs9277335	C	G	G	0.408892	ADD	1351	-0.104908	0.0305111	-0.164709	-0.0451075	-3.43836	0.00060323
6	31346436	rs4959071	T	C	C	0.278258	ADD	1351	-0.115079	0.0334717	-0.180683	-0.0494759	-3.43811	0.000603786
6	31050348	rs9263475	A	G	G	0.408105	ADD	1351	-0.103181	0.0300124	-0.162004	-0.0443573	-3.43793	0.000604181
6	32339548	rs2073045	G	A	A	0.204222	ADD	1351	0.128461	0.0373731	0.0552107	0.201711	3.43725	0.000605687
6	33126865	rs9380350	C	T	T	0.178874	ADD	1351	0.129178	0.0376059	0.0554722	0.202885	3.43506	0.000610562
6	31333610	rs9501571	C	T	T	0.278441	ADD	1351	-0.114863	0.0334614	-0.180446	-0.0492802	-3.43271	0.000615817
6	32572695	rs9270934	G	C	G	0.204582	ADD	1351	-0.126001	0.0367208	-0.197972	-0.0540292	-3.43132	0.000618969
6	32572701	rs9270935	A	G	A	0.204586	ADD	1351	-0.125998	0.0367202	-0.197969	-0.0540281	-3.43131	0.000618985
6	32574027	rs9270985	T	C	T	0.204547	ADD	1351	-0.126022	0.0367294	-0.19801	-0.0540334	-3.43109	0.000619485
6	32573598	rs9270971	T	C	T	0.204549	ADD	1351	-0.126019	0.036729	-0.198007	-0.0540318	-3.43105	0.000619558
6	32573748	rs9270977	A	G	A	0.204548	ADD	1351	-0.12602	0.0367292	-0.198008	-0.0540317	-3.43105	0.000619579
6	32573780	rs9270979	A	G	A	0.204548	ADD	1351	-0.12602	0.0367294	-0.198008	-0.0540315	-3.43103	0.000619606
6	32559916	rs9270545	C	T	C	0.342836	ADD	1351	-0.120919	0.0352444	-0.189996	-0.0518408	-3.43086	0.000620001
6	32573574	rs9270970	C	T	C	0.204478	ADD	1351	-0.126	0.0367439	-0.198017	-0.0539833	-3.42914	0.000623908
6	32572757	rs9270937	A	G	A	0.204627	ADD	1351	-0.125889	0.0367127	-0.197845	-0.0539338	-3.42904	0.000624127
6	32209963	rs371156	T	C	T	0.451546	ADD	1351	0.102786	0.0299817	0.0440229	0.161549	3.42829	0.000625853
6	33102206	rs9380349	T	C	C	0.188752	ADD	1351	0.126139	0.036798	0.0540161	0.198261	3.42787	0.000626801
6	32580741	rs3997874	A	G	A	0.2045	ADD	1351	-0.125839	0.0367107	-0.19779	-0.053887	-3.42785	0.000626861
6	33102898	rs34559118	A	G	G	0.188728	ADD	1351	0.126158	0.0368044	0.0540227	0.198293	3.4278	0.000626978
6	32575930	rs9271078	C	T	C	0.204488	ADD	1351	-0.12587	0.036726	-0.197851	-0.053888	-3.42726	0.0006282
6	32576247	rs9271090	T	C	T	0.204487	ADD	1351	-0.125863	0.0367249	-0.197843	-0.0538838	-3.42719	0.000628357
6	33099401	rs9378180	A	T	T	0.188753	ADD	1351	0.126108	0.0367973	0.0539863	0.198229	3.42709	0.000628595
6	32576296	rs9271092	A	G	A	0.204367	ADD	1351	-0.125838	0.0367203	-0.197809	-0.0538678	-3.42694	0.000628937
6	32575803	rs9271073	G	T	G	0.204759	ADD	1351	-0.125847	0.0367289	-0.197834	-0.0538597	-3.42638	0.000630233
6	32575873	rs9271076	G	A	G	0.204759	ADD	1351	-0.125849	0.0367294	-0.197837	-0.0538601	-3.42637	0.000630259
6	32576478	rs9271100	T	C	T	0.204463	ADD	1351	-0.125812	0.0367211	-0.197784	-0.05384	-3.42615	0.000630756
6	32574130	rs9270988	A	G	A	0.204563	ADD	1351	-0.125793	0.036717	-0.197757	-0.0538293	-3.42602	0.000631047
6	32574438	rs9270999	G	A	G	0.204567	ADD	1351	-0.125765	0.0367161	-0.197727	-0.0538028	-3.42534	0.000632627
6	32576493	rs9271101	C	T	C	0.204407	ADD	1351	-0.125784	0.0367227	-0.197759	-0.0538086	-3.42523	0.000632873
6	32575674	rs9271068	C	G	C	0.204524	ADD	1351	-0.125765	0.0367176	-0.19773	-0.0538	-3.4252	0.000632945
6	32183865	rs112738191	G	A	A	0.0492396	ADD	1351	0.233008	0.0680283	0.0996747	0.366341	3.42516	0.000633044
6	32577220	rs9271144	G	A	G	0.204402	ADD	1351	-0.125738	0.0367136	-0.197695	-0.0537804	-3.42483	0.000633803
6	32577224	rs9271145	C	G	C	0.204402	ADD	1351	-0.125738	0.0367136	-0.197695	-0.0537804	-3.42483	0.000633803
6	31218268	rs117292830	G	A	A	0.0318279	ADD	1351	-0.284852	0.0831878	-0.447897	-0.121807	-3.4242	0.000635255
6	32577784	rs9271164	C	T	C	0.204425	ADD	1351	-0.125675	0.0367091	-0.197623	-0.0537261	-3.42353	0.00063682
6	32578530	rs9271192	C	A	C	0.204402	ADD	1351	-0.125665	0.0367086	-0.197612	-0.0537169	-3.4233	0.000637356
6	32578941	rs9271205	G	A	G	0.204411	ADD	1351	-0.125644	0.0367045	-0.197584	-0.0537049	-3.42313	0.000637733
6	32577785	rs9271165	A	G	A	0.204412	ADD	1351	-0.125666	0.0367112	-0.197619	-0.0537133	-3.4231	0.000637822
6	32580456	rs3997871	G	A	G	0.204431	ADD	1351	-0.125634	0.0367029	-0.19757	-0.0536976	-3.423	0.000638049
6	32579940	rs9271242	T	C	T	0.204432	ADD	1351	-0.125632	0.0367027	-0.197568	-0.0536964	-3.42297	0.000638112
6	32580084	rs9271246	A	G	A	0.204432	ADD	1351	-0.125632	0.0367027	-0.197568	-0.0536964	-3.42297	0.000638112
6	32580112	rs9271247	A	G	A	0.204434	ADD	1351	-0.125629	0.0367025	-0.197564	-0.0536934	-3.4229	0.000638278
6	32580288	rs9271252	C	G	C	0.204433	ADD	1351	-0.125627	0.0367026	-0.197563	-0.0536916	-3.42285	0.000638399
6	32580357	rs9271255	C	T	C	0.204433	ADD	1351	-0.125627	0.0367026	-0.197563	-0.0536916	-3.42285	0.000638399
6	32580507	rs9271260	A	C	A	0.204433	ADD	1351	-0.125627	0.0367026	-0.197563	-0.0536916	-3.42285	0.000638399
6	32577889	rs9271170	T	C	T	0.204424	ADD	1351	-0.125633	0.036706	-0.197575	-0.0536904	-3.42268	0.000638792
6	32578566	rs9271193	T	C	T	0.204433	ADD	1351	-0.125609	0.0367035	-0.197546	-0.0536715	-3.42226	0.000639763
6	32578673	rs7451864	A	T	A	0.204433	ADD	1351	-0.125604	0.0367024	-0.197539	-0.0536684	-3.42222	0.000639859
6	32578756	rs9271200	C	T	C	0.204433	ADD	1351	-0.125604	0.0367024	-0.197539	-0.0536684	-3.42222	0.000639859
6	32578612	rs9271194	T	G	T	0.204433	ADD	1351	-0.125607	0.0367034	-0.197544	-0.0536692	-3.4222	0.000639902
6	32578818	rs9271201	C	A	C	0.204416	ADD	1351	-0.125607	0.0367049	-0.197547	-0.0536668	-3.42208	0.00064019
6	32578837	rs9271202	A	C	A	0.204416	ADD	1351	-0.125607	0.0367049	-0.197547	-0.0536668	-3.42208	0.00064019
6	32577733	rs9271163	C	T	C	0.204422	ADD	1351	-0.125597	0.0367037	-0.197535	-0.0536591	-3.42192	0.000640569
6	32577715	rs9271162	G	T	G	0.204425	ADD	1351	-0.12559	0.0367032	-0.197527	-0.0536534	-3.42178	0.000640885
6	32542844	rs9269491	A	C	A	0.231339	ADD	1351	-0.128743	0.0376262	-0.202489	-0.0549965	-3.42162	0.000641272
6	32628030	rs9273471	G	A	A	0.193194	ADD	1351	0.143552	0.0419662	0.0612994	0.225804	3.42065	0.000643533
6	31348252	rs9266673	G	C	G	0.197124	ADD	1351	0.122488	0.0358156	0.052291	0.192686	3.41997	0.000645129
6	33094600	rs9277752	G	A	G	0.47471	ADD	1351	0.0980184	0.0286624	0.041841	0.154196	3.41975	0.000645649
6	32682165	rs112136957	T	C	C	0.065195	ADD	1351	-0.201024	0.0587894	-0.316249	-0.0857984	-3.41938	0.000646514
6	33128282	rs9277926	C	T	C	0.464677	ADD	1351	0.0975131	0.0285212	0.0416126	0.153414	3.41897	0.000647485
6	32578726	rs9271198	G	A	G	0.203183	ADD	1351	-0.125238	0.036636	-0.197043	-0.0534326	-3.41844	0.000648744
6	32615427	rs17843575	C	T	C	0.439433	ADD	1351	-0.106336	0.0311132	-0.167317	-0.0453554	-3.41772	0.00065045
6	32605437	rs7751376	C	G	C	0.406236	ADD	1351	-0.10111	0.0295843	-0.159094	-0.0431258	-3.41769	0.00065051
6	32579035	rs9271209	G	A	G	0.203195	ADD	1351	-0.125213	0.0366371	-0.197021	-0.0534057	-3.41766	0.000650593
6	32577981	rs9271173	A	G	A	0.204347	ADD	1351	-0.125425	0.0367158	-0.197387	-0.0534637	-3.41612	0.000654252
6	32578040	rs9271174	C	G	C	0.204347	ADD	1351	-0.125425	0.0367158	-0.197387	-0.0534637	-3.41612	0.000654252
6	32577975	rs9271172	C	T	C	0.204348	ADD	1351	-0.125424	0.0367157	-0.197386	-0.053463	-3.4161	0.000654294
6	32522576	rs35882239	A	G	A	0.269223	ADD	1351	-0.124832	0.0365437	-0.196457	-0.0532079	-3.41597	0.000654594
6	32578191	rs9271178	C	T	C	0.204371	ADD	1351	-0.125429	0.0367212	-0.197402	-0.0534573	-3.41573	0.000655181
6	32626464	rs114951191	G	A	A	0.0636295	ADD	1351	-0.20151	0.0589977	-0.317144	-0.0858769	-3.41556	0.000655574
6	32626697	rs34575141	G	A	A	0.0636295	ADD	1351	-0.20151	0.0589977	-0.317144	-0.0858769	-3.41556	0.000655574
6	32571043	rs9270866	G	A	G	0.207713	ADD	1351	-0.126013	0.0368971	-0.19833	-0.0536955	-3.41524	0.000656342
6	30767538	rs4713370	A	C	C	0.30062	ADD	1351	-0.109557	0.0320802	-0.172433	-0.0466807	-3.41509	0.000656702
6	32571011	rs9270865	G	C	G	0.207716	ADD	1351	-0.126003	0.0368965	-0.198319	-0.0536875	-3.41505	0.000656805
6	32572179	rs9270909	A	G	A	0.207802	ADD	1351	-0.125939	0.0368798	-0.198223	-0.0536564	-3.41486	0.000657238
6	32572547	rs9270931	A	T	A	0.207771	ADD	1351	-0.125962	0.0368866	-0.198258	-0.0536655	-3.41484	0.000657296
6	32572148	rs9270908	G	A	G	0.2078	ADD	1351	-0.125934	0.03688	-0.198217	-0.0536503	-3.41469	0.00065766
6	32571227	rs9270874	G	A	G	0.207733	ADD	1351	-0.125961	0.0368925	-0.198268	-0.0536526	-3.41426	0.000658683
6	32572388	rs9270922	T	C	T	0.207816	ADD	1351	-0.125867	0.0368769	-0.198144	-0.0535893	-3.41316	0.000661331
6	32607829	rs9272613	A	G	A	0.407141	ADD	1351	-0.100208	0.0293601	-0.157753	-0.0426635	-3.41307	0.000661534
6	32575631	rs9271066	A	G	A	0.205322	ADD	1351	-0.125578	0.0367939	-0.197692	-0.0534629	-3.413	0.000661713
6	32571962	rs9270902	A	G	A	0.207797	ADD	1351	-0.125878	0.0368819	-0.198165	-0.0535907	-3.413	0.000661719
6	31221034	rs118166457	A	G	G	0.0233287	ADD	1351	-0.328481	0.0962733	-0.517174	-0.139789	-3.41197	0.000664203
6	29837223	rs138004456	T	C	C	0.0138827	ADD	1351	0.464631	0.136208	0.197667	0.731594	3.41117	0.00066612
6	31210675	rs117976067	A	G	G	0.0233127	ADD	1351	-0.328131	0.0962702	-0.516818	-0.139445	-3.40844	0.000672765
6	33120720	rs3116964	C	T	T	0.270845	ADD	1351	0.110836	0.0325243	0.0470899	0.174583	3.4078	0.000674331
6	32550322	rs9269853	A	C	A	0.211449	ADD	1351	-0.126157	0.037024	-0.198723	-0.0535914	-3.40744	0.000675213
6	32453474	rs144039739	C	T	T	0.0708984	ADD	1351	-0.194459	0.0570795	-0.306332	-0.0825849	-3.4068	0.000676786
6	32209027	rs382259	T	C	T	0.452286	ADD	1351	0.101906	0.0299269	0.0432502	0.160561	3.40516	0.000680833
6	30768972	rs9366760	A	G	G	0.300039	ADD	1351	-0.109336	0.0321296	-0.172309	-0.0463632	-3.40297	0.000686269
6	30768412	rs4711232	C	T	T	0.300036	ADD	1351	-0.109325	0.0321293	-0.172297	-0.0463528	-3.40266	0.000687043
6	30768636	rs4711235	T	C	C	0.300036	ADD	1351	-0.109325	0.0321293	-0.172297	-0.0463528	-3.40266	0.000687043
6	30771519	rs13213501	C	T	T	0.300036	ADD	1351	-0.109308	0.032131	-0.172284	-0.0463325	-3.40195	0.000688808
6	30771574	rs13216499	A	G	G	0.300036	ADD	1351	-0.109308	0.032131	-0.172284	-0.0463325	-3.40195	0.000688808
6	30771471	rs13213386	A	G	G	0.300034	ADD	1351	-0.109306	0.0321312	-0.172282	-0.0463303	-3.40188	0.000688999
6	30770375	rs9404967	A	G	G	0.300038	ADD	1351	-0.1093	0.0321309	-0.172276	-0.0463249	-3.40172	0.00068938
6	30766765	rs4639381	C	G	G	0.300539	ADD	1351	-0.1091	0.0320758	-0.171968	-0.046233	-3.40133	0.000690359
6	30767947	rs4573120	T	G	G	0.300518	ADD	1351	-0.109067	0.0320734	-0.171929	-0.046204	-3.40054	0.000692354
6	30768426	rs4711233	T	C	C	0.300518	ADD	1351	-0.109066	0.0320734	-0.171929	-0.0462038	-3.40053	0.000692374
6	30770778	rs4713372	C	G	G	0.300518	ADD	1351	-0.109066	0.0320734	-0.171929	-0.0462038	-3.40053	0.000692374
6	30770000	rs9295919	C	T	T	0.300518	ADD	1351	-0.109066	0.0320734	-0.171929	-0.0462038	-3.40053	0.000692374
6	30768955	rs9366759	A	G	G	0.300519	ADD	1351	-0.109065	0.0320733	-0.171928	-0.0462026	-3.40049	0.000692459
6	30772344	rs9380192	A	G	G	0.300526	ADD	1351	-0.109009	0.0320743	-0.171873	-0.0461447	-3.39865	0.000697112
6	33296114	rs115575025	C	T	T	0.0123942	ADD	1351	-0.473431	0.139306	-0.746467	-0.200395	-3.39849	0.000697516
6	32559764	rs9270539	T	C	T	0.210444	ADD	1351	-0.125876	0.0370456	-0.198484	-0.0532677	-3.39786	0.000699104
6	32548178	rs9269755	A	G	A	0.230459	ADD	1351	-0.128111	0.0377222	-0.202046	-0.0541772	-3.39618	0.000703377
6	32574703	rs9271013	G	C	G	0.206958	ADD	1351	-0.124847	0.0367844	-0.196943	-0.0527511	-3.39403	0.00070888
6	32576426	rs9271096	A	G	A	0.206929	ADD	1351	-0.124531	0.0367022	-0.196466	-0.0525966	-3.39303	0.000711439
6	31255762	rs28577989	A	C	C	0.154653	ADD	1351	-0.14161	0.0417465	-0.223432	-0.0597882	-3.39214	0.000713743
6	32546879	rs35445101	A	G	G	0.142874	ADD	1351	0.159965	0.047162	0.0675296	0.252401	3.39183	0.000714536
6	32561277	rs9270584	C	T	C	0.210957	ADD	1351	-0.125514	0.0370081	-0.198049	-0.0529797	-3.39154	0.000715291
6	29386004	rs114307711	A	G	G	0.0129253	ADD	1351	-0.440889	0.130038	-0.69576	-0.186019	-3.39046	0.00071809
6	29386020	rs116405141	A	T	T	0.0129253	ADD	1351	-0.440889	0.130038	-0.69576	-0.186019	-3.39046	0.00071809
6	29385971	rs138802777	A	G	G	0.0129253	ADD	1351	-0.440889	0.130038	-0.69576	-0.186019	-3.39046	0.00071809
6	29385952	rs145919164	G	C	C	0.0129253	ADD	1351	-0.440889	0.130038	-0.69576	-0.186019	-3.39046	0.00071809
6	32369316	rs118085989	A	G	G	0.0105888	ADD	1351	-0.562563	0.165969	-0.887856	-0.23727	-3.38957	0.000720395
6	32711691	rs16870693	C	A	A	0.0281273	ADD	1351	-0.29019	0.085689	-0.458138	-0.122243	-3.38655	0.000728294
6	33108321	rs9296083	T	C	C	0.189806	ADD	1351	0.124232	0.0366936	0.0523136	0.19615	3.38565	0.000730679
6	32576177	rs9271089	T	G	T	0.2056	ADD	1351	-0.124533	0.036785	-0.19663	-0.0524357	-3.38543	0.000731269
6	29387338	rs115666812	G	A	A	0.0129822	ADD	1351	-0.439695	0.12988	-0.694255	-0.185135	-3.3854	0.000731344
6	29383394	rs16894861	C	T	T	0.0129534	ADD	1351	-0.439273	0.129763	-0.693604	-0.184942	-3.38519	0.0007319
6	29383419	rs16894864	T	C	C	0.0129534	ADD	1351	-0.439273	0.129763	-0.693604	-0.184942	-3.38519	0.0007319
6	29386749	rs16894876	C	T	T	0.0129534	ADD	1351	-0.439273	0.129763	-0.693604	-0.184942	-3.38519	0.0007319
6	29395057	rs16894898	T	C	C	0.0129534	ADD	1351	-0.439273	0.129763	-0.693604	-0.184942	-3.38519	0.0007319
6	29395104	rs16894899	G	A	A	0.0129534	ADD	1351	-0.439273	0.129763	-0.693604	-0.184942	-3.38519	0.0007319
6	29397552	rs6904456	A	G	G	0.0129534	ADD	1351	-0.439273	0.129763	-0.693604	-0.184942	-3.38519	0.0007319
6	29389192	rs114850679	A	C	C	0.0129404	ADD	1351	-0.439689	0.129893	-0.694273	-0.185104	-3.38502	0.000732351
6	29390469	rs115634243	G	T	T	0.0129404	ADD	1351	-0.439689	0.129893	-0.694273	-0.185104	-3.38502	0.000732351
6	29389581	rs116488362	A	G	G	0.0129404	ADD	1351	-0.439689	0.129893	-0.694273	-0.185104	-3.38502	0.000732351
6	29390044	rs117516159	T	C	C	0.0129404	ADD	1351	-0.439689	0.129893	-0.694273	-0.185104	-3.38502	0.000732351
6	29390410	rs118002795	G	A	A	0.0129404	ADD	1351	-0.439689	0.129893	-0.694273	-0.185104	-3.38502	0.000732351
6	29388614	rs140324519	T	C	C	0.0129404	ADD	1351	-0.439689	0.129893	-0.694273	-0.185104	-3.38502	0.000732351
6	29388697	rs144287636	G	A	A	0.0129404	ADD	1351	-0.439689	0.129893	-0.694273	-0.185104	-3.38502	0.000732351
6	29389990	rs145689420	T	C	C	0.0129404	ADD	1351	-0.439689	0.129893	-0.694273	-0.185104	-3.38502	0.000732351
6	29389157	rs148875351	G	T	T	0.0129404	ADD	1351	-0.439689	0.129893	-0.694273	-0.185104	-3.38502	0.000732351
6	29389372	rs114921090	T	A	A	0.012947	ADD	1351	-0.439682	0.129891	-0.694265	-0.1851	-3.385	0.000732397
6	29392141	rs114153257	T	G	G	0.0129412	ADD	1351	-0.439629	0.129885	-0.694199	-0.185058	-3.38475	0.00073307
6	29392146	rs114718971	T	C	C	0.0129412	ADD	1351	-0.439629	0.129885	-0.694199	-0.185058	-3.38475	0.00073307
6	29392346	rs114785841	A	G	G	0.0129412	ADD	1351	-0.439629	0.129885	-0.694199	-0.185058	-3.38475	0.00073307
6	29391841	rs149095383	A	G	G	0.0129412	ADD	1351	-0.439629	0.129885	-0.694199	-0.185058	-3.38475	0.00073307
6	29392992	rs6922217	C	A	A	0.0129419	ADD	1351	-0.439568	0.129878	-0.694124	-0.185012	-3.38447	0.00073379
6	29393480	rs6923405	G	C	C	0.0129419	ADD	1351	-0.439568	0.129878	-0.694124	-0.185012	-3.38447	0.00073379
6	29387776	rs114128311	G	T	T	0.0129427	ADD	1351	-0.439508	0.129871	-0.69405	-0.184966	-3.3842	0.000734512
6	29386852	rs114537636	G	A	A	0.0129427	ADD	1351	-0.439508	0.129871	-0.69405	-0.184966	-3.3842	0.000734512
6	29387832	rs114549851	C	T	T	0.0129427	ADD	1351	-0.439508	0.129871	-0.69405	-0.184966	-3.3842	0.000734512
6	29386704	rs114619536	C	T	T	0.0129427	ADD	1351	-0.439508	0.129871	-0.69405	-0.184966	-3.3842	0.000734512
6	29387804	rs115134884	A	G	G	0.0129427	ADD	1351	-0.439508	0.129871	-0.69405	-0.184966	-3.3842	0.000734512
6	29386912	rs115175926	T	C	C	0.0129427	ADD	1351	-0.439508	0.129871	-0.69405	-0.184966	-3.3842	0.000734512
6	29386613	rs115398400	C	T	T	0.0129427	ADD	1351	-0.439508	0.129871	-0.69405	-0.184966	-3.3842	0.000734512
6	29388474	rs115600398	T	C	C	0.0129427	ADD	1351	-0.439508	0.129871	-0.69405	-0.184966	-3.3842	0.000734512
6	29386475	rs115799702	G	T	T	0.0129427	ADD	1351	-0.439508	0.129871	-0.69405	-0.184966	-3.3842	0.000734512
6	29394056	rs116043736	C	G	G	0.0129427	ADD	1351	-0.439508	0.129871	-0.69405	-0.184966	-3.3842	0.000734512
6	29388402	rs116280995	A	G	G	0.0129427	ADD	1351	-0.439508	0.129871	-0.69405	-0.184966	-3.3842	0.000734512
6	29388198	rs116397468	G	A	A	0.0129427	ADD	1351	-0.439508	0.129871	-0.69405	-0.184966	-3.3842	0.000734512
6	29386691	rs116805784	A	C	C	0.0129427	ADD	1351	-0.439508	0.129871	-0.69405	-0.184966	-3.3842	0.000734512
6	29387711	rs117483375	C	G	G	0.0129427	ADD	1351	-0.439508	0.129871	-0.69405	-0.184966	-3.3842	0.000734512
6	29388425	rs139995624	A	G	G	0.0129427	ADD	1351	-0.439508	0.129871	-0.69405	-0.184966	-3.3842	0.000734512
6	29386632	rs149552563	C	A	A	0.0129427	ADD	1351	-0.439508	0.129871	-0.69405	-0.184966	-3.3842	0.000734512
6	29386324	rs16894873	A	G	G	0.0129427	ADD	1351	-0.439508	0.129871	-0.69405	-0.184966	-3.3842	0.000734512
6	29387003	rs16894878	G	T	T	0.0129427	ADD	1351	-0.439508	0.129871	-0.69405	-0.184966	-3.3842	0.000734512
6	29393704	rs16894885	A	G	G	0.0129427	ADD	1351	-0.439508	0.129871	-0.69405	-0.184966	-3.3842	0.000734512
6	29393747	rs16894889	G	C	C	0.0129427	ADD	1351	-0.439508	0.129871	-0.69405	-0.184966	-3.3842	0.000734512
6	29394474	rs17839877	A	G	G	0.0129427	ADD	1351	-0.439508	0.129871	-0.69405	-0.184966	-3.3842	0.000734512
6	29372702	rs115822316	T	C	C	0.0129349	ADD	1351	-0.439764	0.129948	-0.694458	-0.185071	-3.38415	0.000734642
6	29372390	rs117810014	G	T	T	0.0129349	ADD	1351	-0.439764	0.129948	-0.694458	-0.185071	-3.38415	0.000734642
6	32620283	rs17843604	C	T	C	0.464745	ADD	1351	-0.103537	0.0305949	-0.163502	-0.0435716	-3.38411	0.000734756
6	29386448	rs16894875	G	A	A	0.012943	ADD	1351	-0.439493	0.129871	-0.694035	-0.184952	-3.38408	0.00073482
6	29395912	rs16894902	C	T	T	0.0129434	ADD	1351	-0.43945	0.129863	-0.693977	-0.184922	-3.38394	0.000735213
6	29374078	rs114203504	G	A	A	0.0129548	ADD	1351	-0.439448	0.129868	-0.693984	-0.184911	-3.3838	0.00073557
6	29396395	rs140421640	G	T	T	0.0129438	ADD	1351	-0.439419	0.12986	-0.693939	-0.184898	-3.3838	0.000735587
6	29399216	rs16894905	T	C	C	0.0129445	ADD	1351	-0.439358	0.129852	-0.693864	-0.184852	-3.38352	0.000736312
6	29399261	rs115800484	T	C	C	0.0129449	ADD	1351	-0.439329	0.129849	-0.693827	-0.18483	-3.38339	0.000736665
6	31001421	rs3909113	T	C	C	0.0418224	ADD	1351	-0.247983	0.0732968	-0.391642	-0.104324	-3.38327	0.000736981
6	29383890	rs115500508	T	C	C	0.0129467	ADD	1351	-0.439227	0.129834	-0.693698	-0.184757	-3.38299	0.00073774
6	29378956	rs114029104	G	C	C	0.0129463	ADD	1351	-0.439209	0.129834	-0.693679	-0.184739	-3.38285	0.000738101
6	29382606	rs114310890	A	G	G	0.0129463	ADD	1351	-0.439209	0.129834	-0.693679	-0.184739	-3.38285	0.000738101
6	29384879	rs114548408	A	G	G	0.0129463	ADD	1351	-0.439209	0.129834	-0.693679	-0.184739	-3.38285	0.000738101
6	29385446	rs114550211	C	T	T	0.0129463	ADD	1351	-0.439209	0.129834	-0.693679	-0.184739	-3.38285	0.000738101
6	29381397	rs114590042	G	A	A	0.0129463	ADD	1351	-0.439209	0.129834	-0.693679	-0.184739	-3.38285	0.000738101
6	29382629	rs114612107	G	A	A	0.0129463	ADD	1351	-0.439209	0.129834	-0.693679	-0.184739	-3.38285	0.000738101
6	29380148	rs114721522	C	T	T	0.0129463	ADD	1351	-0.439209	0.129834	-0.693679	-0.184739	-3.38285	0.000738101
6	29383086	rs114777988	C	T	T	0.0129463	ADD	1351	-0.439209	0.129834	-0.693679	-0.184739	-3.38285	0.000738101
6	29380964	rs114790366	T	C	C	0.0129463	ADD	1351	-0.439209	0.129834	-0.693679	-0.184739	-3.38285	0.000738101
6	29385056	rs114824035	A	G	G	0.0129463	ADD	1351	-0.439209	0.129834	-0.693679	-0.184739	-3.38285	0.000738101
6	29378061	rs114857466	C	G	G	0.0129463	ADD	1351	-0.439209	0.129834	-0.693679	-0.184739	-3.38285	0.000738101
6	29378811	rs114910515	T	C	C	0.0129463	ADD	1351	-0.439209	0.129834	-0.693679	-0.184739	-3.38285	0.000738101
6	29376939	rs115114584	A	G	G	0.0129463	ADD	1351	-0.439209	0.129834	-0.693679	-0.184739	-3.38285	0.000738101
6	29385834	rs115189048	C	T	T	0.0129463	ADD	1351	-0.439209	0.129834	-0.693679	-0.184739	-3.38285	0.000738101
6	29384885	rs115243923	C	A	A	0.0129463	ADD	1351	-0.439209	0.129834	-0.693679	-0.184739	-3.38285	0.000738101
6	29382659	rs115256034	G	C	C	0.0129463	ADD	1351	-0.439209	0.129834	-0.693679	-0.184739	-3.38285	0.000738101
6	29378816	rs115749297	C	A	A	0.0129463	ADD	1351	-0.439209	0.129834	-0.693679	-0.184739	-3.38285	0.000738101
6	29385054	rs116003595	G	C	C	0.0129463	ADD	1351	-0.439209	0.129834	-0.693679	-0.184739	-3.38285	0.000738101
6	29378228	rs116060118	C	T	T	0.0129463	ADD	1351	-0.439209	0.129834	-0.693679	-0.184739	-3.38285	0.000738101
6	29382086	rs116062410	A	T	T	0.0129463	ADD	1351	-0.439209	0.129834	-0.693679	-0.184739	-3.38285	0.000738101
6	29382251	rs116171909	G	A	A	0.0129463	ADD	1351	-0.439209	0.129834	-0.693679	-0.184739	-3.38285	0.000738101
6	29378371	rs116375801	G	A	A	0.0129463	ADD	1351	-0.439209	0.129834	-0.693679	-0.184739	-3.38285	0.000738101
6	29385123	rs116564057	C	T	T	0.0129463	ADD	1351	-0.439209	0.129834	-0.693679	-0.184739	-3.38285	0.000738101
6	29382554	rs116655961	C	T	T	0.0129463	ADD	1351	-0.439209	0.129834	-0.693679	-0.184739	-3.38285	0.000738101
6	29381309	rs116689587	T	G	G	0.0129463	ADD	1351	-0.439209	0.129834	-0.693679	-0.184739	-3.38285	0.000738101
6	29382153	rs116934972	C	A	A	0.0129463	ADD	1351	-0.439209	0.129834	-0.693679	-0.184739	-3.38285	0.000738101
6	29378547	rs116937618	C	A	A	0.0129463	ADD	1351	-0.439209	0.129834	-0.693679	-0.184739	-3.38285	0.000738101
6	29384471	rs116996013	T	G	G	0.0129463	ADD	1351	-0.439209	0.129834	-0.693679	-0.184739	-3.38285	0.000738101
6	29381001	rs117348661	C	T	T	0.0129463	ADD	1351	-0.439209	0.129834	-0.693679	-0.184739	-3.38285	0.000738101
6	29377183	rs117472007	G	A	A	0.0129463	ADD	1351	-0.439209	0.129834	-0.693679	-0.184739	-3.38285	0.000738101
6	29378772	rs117555478	G	A	A	0.0129463	ADD	1351	-0.439209	0.129834	-0.693679	-0.184739	-3.38285	0.000738101
6	29377093	rs117896961	G	A	A	0.0129463	ADD	1351	-0.439209	0.129834	-0.693679	-0.184739	-3.38285	0.000738101
6	29380864	rs117935412	T	C	C	0.0129463	ADD	1351	-0.439209	0.129834	-0.693679	-0.184739	-3.38285	0.000738101
6	29381971	rs118106022	T	C	C	0.0129463	ADD	1351	-0.439209	0.129834	-0.693679	-0.184739	-3.38285	0.000738101
6	29385245	rs139721570	C	G	G	0.0129463	ADD	1351	-0.439209	0.129834	-0.693679	-0.184739	-3.38285	0.000738101
6	29376570	rs140549428	G	C	C	0.0129463	ADD	1351	-0.439209	0.129834	-0.693679	-0.184739	-3.38285	0.000738101
6	29379920	rs140704899	A	C	C	0.0129463	ADD	1351	-0.439209	0.129834	-0.693679	-0.184739	-3.38285	0.000738101
6	29378503	rs141237105	A	G	G	0.0129463	ADD	1351	-0.439209	0.129834	-0.693679	-0.184739	-3.38285	0.000738101
6	29385653	rs142083018	G	A	A	0.0129463	ADD	1351	-0.439209	0.129834	-0.693679	-0.184739	-3.38285	0.000738101
6	29376269	rs142761975	T	C	C	0.0129463	ADD	1351	-0.439209	0.129834	-0.693679	-0.184739	-3.38285	0.000738101
6	29384668	rs142915016	A	G	G	0.0129463	ADD	1351	-0.439209	0.129834	-0.693679	-0.184739	-3.38285	0.000738101
6	29383795	rs143137747	T	C	C	0.0129463	ADD	1351	-0.439209	0.129834	-0.693679	-0.184739	-3.38285	0.000738101
6	29385015	rs143768233	T	C	C	0.0129463	ADD	1351	-0.439209	0.129834	-0.693679	-0.184739	-3.38285	0.000738101
6	29379933	rs144664999	A	C	C	0.0129463	ADD	1351	-0.439209	0.129834	-0.693679	-0.184739	-3.38285	0.000738101
6	29376545	rs144705635	T	A	A	0.0129463	ADD	1351	-0.439209	0.129834	-0.693679	-0.184739	-3.38285	0.000738101
6	29385329	rs145430702	T	G	G	0.0129463	ADD	1351	-0.439209	0.129834	-0.693679	-0.184739	-3.38285	0.000738101
6	29381090	rs146889581	G	A	A	0.0129463	ADD	1351	-0.439209	0.129834	-0.693679	-0.184739	-3.38285	0.000738101
6	29376271	rs147673399	C	T	T	0.0129463	ADD	1351	-0.439209	0.129834	-0.693679	-0.184739	-3.38285	0.000738101
6	29376565	rs147914101	C	T	T	0.0129463	ADD	1351	-0.439209	0.129834	-0.693679	-0.184739	-3.38285	0.000738101
6	29382230	rs148030394	C	T	T	0.0129463	ADD	1351	-0.439209	0.129834	-0.693679	-0.184739	-3.38285	0.000738101
6	29380061	rs148536229	T	C	C	0.0129463	ADD	1351	-0.439209	0.129834	-0.693679	-0.184739	-3.38285	0.000738101
6	29381952	rs149277716	T	A	A	0.0129463	ADD	1351	-0.439209	0.129834	-0.693679	-0.184739	-3.38285	0.000738101
6	29384966	rs150639548	G	T	T	0.0129463	ADD	1351	-0.439209	0.129834	-0.693679	-0.184739	-3.38285	0.000738101
6	29380823	rs151095192	A	G	G	0.0129463	ADD	1351	-0.439209	0.129834	-0.693679	-0.184739	-3.38285	0.000738101
6	29382995	rs16894858	T	C	C	0.0129463	ADD	1351	-0.439209	0.129834	-0.693679	-0.184739	-3.38285	0.000738101
6	29383932	rs16894866	T	A	A	0.0129463	ADD	1351	-0.439209	0.129834	-0.693679	-0.184739	-3.38285	0.000738101
6	29384974	rs16894868	T	C	C	0.0129463	ADD	1351	-0.439209	0.129834	-0.693679	-0.184739	-3.38285	0.000738101
6	29385567	rs16894869	C	T	T	0.0129463	ADD	1351	-0.439209	0.129834	-0.693679	-0.184739	-3.38285	0.000738101
6	29385198	rs17839876	A	G	G	0.0129463	ADD	1351	-0.439209	0.129834	-0.693679	-0.184739	-3.38285	0.000738101
6	29382005	rs76804566	G	A	A	0.0129463	ADD	1351	-0.439209	0.129834	-0.693679	-0.184739	-3.38285	0.000738101
6	33105064	rs13437000	T	C	C	0.190291	ADD	1351	0.123869	0.0366171	0.0521009	0.195637	3.38282	0.000738179
6	32572326	rs9270921	C	T	C	0.208859	ADD	1351	-0.124935	0.0369374	-0.197331	-0.0525391	-3.38235	0.000739448
6	32569556	rs9270805	T	A	T	0.213359	ADD	1351	-0.125595	0.0371332	-0.198375	-0.052815	-3.38227	0.000739638
6	32569790	rs9270813	C	T	C	0.213328	ADD	1351	-0.125612	0.0371384	-0.198401	-0.0528217	-3.38226	0.00073968
6	29385350	rs115669706	A	G	G	0.0129515	ADD	1351	-0.439134	0.129835	-0.693606	-0.184662	-3.38225	0.000739716
6	32569911	rs9270817	A	G	A	0.213355	ADD	1351	-0.125597	0.0371342	-0.198379	-0.0528152	-3.38224	0.000739723
6	32569879	rs9270816	T	G	T	0.213347	ADD	1351	-0.125597	0.0371346	-0.19838	-0.0528146	-3.38221	0.000739811
6	32570894	rs9270859	T	C	T	0.213402	ADD	1351	-0.125551	0.0371249	-0.198314	-0.0527874	-3.38185	0.000740767
6	32565329	rs9270622	C	T	C	0.213214	ADD	1351	-0.125492	0.0371135	-0.198233	-0.0527508	-3.3813	0.000742239
6	32626210	rs17205373	C	G	G	0.128482	ADD	1351	0.152569	0.0451214	0.0641323	0.241005	3.38129	0.000742267
6	32570717	rs9270850	G	A	G	0.213466	ADD	1351	-0.125492	0.0371145	-0.198235	-0.052749	-3.38121	0.000742474
6	33110249	rs9296087	A	G	G	0.189841	ADD	1351	0.124048	0.0366876	0.0521418	0.195955	3.3812	0.000742512
6	29372855	rs114442811	T	G	G	0.012943	ADD	1351	-0.439107	0.129868	-0.693644	-0.184571	-3.38118	0.000742555
6	29372963	rs114487208	T	A	A	0.012943	ADD	1351	-0.439107	0.129868	-0.693644	-0.184571	-3.38118	0.000742555
6	29372890	rs115222815	C	T	T	0.012943	ADD	1351	-0.439107	0.129868	-0.693644	-0.184571	-3.38118	0.000742555
6	29372935	rs115813151	G	A	A	0.012943	ADD	1351	-0.439107	0.129868	-0.693644	-0.184571	-3.38118	0.000742555
6	29372624	rs118068257	C	A	A	0.012943	ADD	1351	-0.439107	0.129868	-0.693644	-0.184571	-3.38118	0.000742555
6	29373140	rs114786233	T	C	C	0.0129434	ADD	1351	-0.439078	0.129864	-0.693607	-0.184549	-3.38105	0.000742911
6	29373243	rs115178054	G	A	A	0.0129434	ADD	1351	-0.439078	0.129864	-0.693607	-0.184549	-3.38105	0.000742911
6	29375903	rs116465644	C	T	T	0.0129434	ADD	1351	-0.439078	0.129864	-0.693607	-0.184549	-3.38105	0.000742911
6	29375889	rs139908939	A	T	T	0.0129434	ADD	1351	-0.439078	0.129864	-0.693607	-0.184549	-3.38105	0.000742911
6	29374635	rs142452036	G	A	A	0.0129434	ADD	1351	-0.439078	0.129864	-0.693607	-0.184549	-3.38105	0.000742911
6	29375800	rs142477693	T	A	A	0.0129434	ADD	1351	-0.439078	0.129864	-0.693607	-0.184549	-3.38105	0.000742911
6	29374784	rs146710674	C	T	T	0.0129434	ADD	1351	-0.439078	0.129864	-0.693607	-0.184549	-3.38105	0.000742911
6	29374629	rs147683508	A	G	G	0.0129434	ADD	1351	-0.439078	0.129864	-0.693607	-0.184549	-3.38105	0.000742911
6	29375128	rs372187618	G	T	T	0.0129434	ADD	1351	-0.439078	0.129864	-0.693607	-0.184549	-3.38105	0.000742911
6	33110133	rs9296085	A	G	G	0.189848	ADD	1351	0.124033	0.0366865	0.0521287	0.195937	3.38089	0.000743348
6	33109924	rs9391650	T	C	C	0.189849	ADD	1351	0.124032	0.0366865	0.0521273	0.195936	3.38085	0.000743448
6	33105141	rs13437471	C	T	T	0.189851	ADD	1351	0.124003	0.0366878	0.0520965	0.19591	3.37996	0.000745846
6	32570550	rs9270844	T	G	T	0.213508	ADD	1351	-0.12542	0.0371071	-0.198149	-0.0526918	-3.37995	0.000745858
6	32540041	rs9269329	T	C	T	0.231013	ADD	1351	-0.127468	0.0377142	-0.201386	-0.0535494	-3.37984	0.000746177
6	32565413	rs9270624	G	C	G	0.213328	ADD	1351	-0.125393	0.0371007	-0.198109	-0.0526772	-3.37981	0.000746257
6	33108815	rs9368755	G	A	A	0.189849	ADD	1351	0.123991	0.0366858	0.052088	0.195894	3.37981	0.000746257
6	33107713	rs6457720	A	G	G	0.189846	ADD	1351	0.123991	0.0366871	0.0520858	0.195896	3.3797	0.00074655
6	32560501	rs9270551	G	A	G	0.211616	ADD	1351	-0.124777	0.0369197	-0.197138	-0.0524153	-3.37967	0.000746611
6	33107638	rs6457719	A	G	G	0.189845	ADD	1351	0.123989	0.036687	0.0520842	0.195895	3.37966	0.000746662
6	33105889	rs62407781	G	A	A	0.189855	ADD	1351	0.123969	0.0366858	0.0520662	0.195872	3.37921	0.000747857
6	33105981	rs9461845	G	A	A	0.189855	ADD	1351	0.123969	0.0366858	0.0520662	0.195872	3.37921	0.000747857
6	32565854	rs9270650	C	T	C	0.21329	ADD	1351	-0.12538	0.0371037	-0.198102	-0.0526584	-3.37919	0.000747927
6	33110746	rs9366819	T	G	G	0.189651	ADD	1351	0.124045	0.03672	0.0520748	0.196014	3.37812	0.000750796
6	29373003	rs116544074	C	T	T	0.0129537	ADD	1351	-0.438645	0.129849	-0.693144	-0.184146	-3.37812	0.000750815
6	33107243	rs7771578	C	T	T	0.189587	ADD	1351	0.124063	0.0367268	0.0520793	0.196046	3.37798	0.000751184
6	32570461	rs9270842	C	T	C	0.213358	ADD	1351	-0.125433	0.0371336	-0.198214	-0.0526529	-3.3779	0.000751414
6	33125859	rs3129205	G	T	T	0.335677	ADD	1351	0.102959	0.0304814	0.0432163	0.162701	3.37776	0.000751789
6	29910022	rs2735115	C	A	A	0.0280153	ADD	1351	0.306159	0.09064	0.128508	0.48381	3.37774	0.000751823
6	33110652	rs9394138	C	T	T	0.189602	ADD	1351	0.124058	0.0367297	0.0520693	0.196047	3.3776	0.000752225
6	32576633	rs9271108	G	A	G	0.223875	ADD	1351	-0.122478	0.0362672	-0.193561	-0.0513956	-3.3771	0.000753572
6	33262322	rs115102978	C	T	T	0.0123837	ADD	1351	-0.467173	0.13838	-0.738393	-0.195953	-3.37601	0.000756538
6	32633517	rs34864684	A	G	G	0.153527	ADD	1351	-0.156805	0.0464478	-0.247841	-0.0657693	-3.37595	0.000756708
6	33107224	rs7771728	G	A	A	0.189626	ADD	1351	0.123941	0.0367212	0.051969	0.195914	3.37519	0.000758766
6	30771086	rs12206683	T	C	C	0.299777	ADD	1351	-0.108452	0.0321338	-0.171433	-0.0454707	-3.37501	0.00075928
6	32570325	rs9270836	A	G	A	0.213798	ADD	1351	-0.125063	0.037056	-0.197691	-0.0524346	-3.37498	0.000759365
6	31321948	rs1055348	T	G	G	0.196055	ADD	1351	-0.127874	0.0378959	-0.202149	-0.0535996	-3.37435	0.000761069
6	32569608	rs9270809	G	A	G	0.21374	ADD	1351	-0.125004	0.0370627	-0.197646	-0.0523628	-3.37278	0.000765383
6	33104535	rs9394135	A	T	T	0.189442	ADD	1351	0.123852	0.0367311	0.0518601	0.195843	3.37185	0.00076796
6	32559541	rs9270522	T	A	T	0.211762	ADD	1351	-0.12418	0.0368349	-0.196375	-0.0519848	-3.37125	0.000769608
6	33107751	rs6457721	T	G	G	0.190226	ADD	1351	0.123427	0.0366151	0.0516624	0.195191	3.37092	0.000770522
6	33107382	rs7771769	C	T	T	0.190227	ADD	1351	0.123423	0.0366149	0.0516593	0.195187	3.37085	0.000770742
6	32576795	rs9271117	C	T	C	0.204882	ADD	1351	-0.123554	0.0366548	-0.195396	-0.0517118	-3.37074	0.000771029
6	33110167	rs9296086	A	G	G	0.190229	ADD	1351	0.123396	0.0366139	0.051634	0.195158	3.3702	0.000772548
6	33108672	rs9368754	G	C	C	0.190229	ADD	1351	0.123396	0.0366139	0.051634	0.195158	3.3702	0.000772548
6	29928369	rs366030	T	A	A	0.0280885	ADD	1351	0.302299	0.0897184	0.126454	0.478144	3.36942	0.000774703
6	32570839	rs9270856	A	G	A	0.215211	ADD	1351	-0.124485	0.036946	-0.196898	-0.0520727	-3.36939	0.000774782
6	33025045	rs55989342	G	A	A	0.0224551	ADD	1351	0.357268	0.106045	0.149424	0.565112	3.36903	0.00077579
6	31118898	rs11540822	A	T	T	0.149858	ADD	1351	-0.141322	0.0419491	-0.22354	-0.0591028	-3.36888	0.000776206
6	32626267	rs35139945	G	T	T	0.0829016	ADD	1351	-0.178271	0.0529188	-0.28199	-0.0745524	-3.36877	0.000776515
6	29928698	rs2735081	T	C	C	0.0280922	ADD	1351	0.302193	0.0897069	0.126371	0.478015	3.36867	0.000776791
6	29930784	rs2252840	G	C	C	0.0280896	ADD	1351	0.302215	0.0897151	0.126377	0.478054	3.36861	0.00077697
6	29926549	rs114600011	C	T	T	0.0280889	ADD	1351	0.302218	0.0897173	0.126375	0.47806	3.36856	0.000777117
6	31377974	rs28559870	C	T	T	0.24917	ADD	1351	-0.116299	0.0345326	-0.183982	-0.0486167	-3.36781	0.000779196
6	33107290	rs7771896	G	A	A	0.190097	ADD	1351	0.123347	0.0366289	0.0515558	0.195138	3.36748	0.000780122
6	31200254	rs7753180	G	C	C	0.112061	ADD	1351	0.153389	0.0455713	0.0640708	0.242707	3.36591	0.000784542
6	32570609	rs9270848	C	T	C	0.214081	ADD	1351	-0.124531	0.0370004	-0.19705	-0.0520114	-3.36566	0.000785245
6	32568139	rs7450706	C	T	T	0.0773735	ADD	1351	0.208044	0.0618178	0.0868828	0.329204	3.36543	0.000785902
6	31197407	rs28397289	C	T	T	0.112139	ADD	1351	0.153166	0.0455343	0.0639206	0.242412	3.36375	0.000790648
6	29910468	rs41557221	G	A	A	0.0279724	ADD	1351	0.304963	0.0906646	0.127264	0.482663	3.36364	0.000790965
6	32210799	rs419132	A	G	A	0.445214	ADD	1351	0.100616	0.0299236	0.0419669	0.159265	3.36243	0.000794416
6	32570602	rs9270847	G	T	G	0.214345	ADD	1351	-0.124274	0.0369616	-0.196717	-0.0518303	-3.36224	0.000794966
6	31348464	rs9266683	G	A	G	0.198382	ADD	1351	0.120312	0.0357878	0.0501692	0.190455	3.36182	0.000796172
6	31348436	rs9266682	C	T	C	0.198392	ADD	1351	0.1203	0.0357885	0.0501561	0.190445	3.36142	0.000797297
6	31405932	rs144323929	G	A	A	0.0789882	ADD	1351	-0.18139	0.0539642	-0.287158	-0.075622	-3.3613	0.000797645
6	29921919	rs142758242	A	C	C	0.0283494	ADD	1351	0.301355	0.0896602	0.125624	0.477086	3.36108	0.000798285
6	33127138	rs9277925	C	A	C	0.473906	ADD	1351	0.096379	0.028681	0.0401653	0.152593	3.36038	0.000800283
6	32572435	rs9270926	C	A	C	0.215514	ADD	1351	-0.124359	0.0370583	-0.196992	-0.0517259	-3.35576	0.000813651
6	32570375	rs9270839	A	C	A	0.214258	ADD	1351	-0.124294	0.0370607	-0.196932	-0.0516565	-3.3538	0.000819398
6	32570797	rs9270852	G	A	G	0.214247	ADD	1351	-0.123959	0.0369669	-0.196412	-0.0515047	-3.35323	0.000821076
6	31399314	rs149676489	A	G	G	0.0790923	ADD	1351	-0.180653	0.0539025	-0.2863	-0.0750059	-3.35148	0.000826246
6	32549782	rs9269819	C	T	C	0.205246	ADD	1351	-0.121203	0.0361652	-0.192085	-0.0503203	-3.35136	0.000826577
6	32587350	rs1281932	G	A	A	0.134394	ADD	1351	-0.144286	0.043055	-0.228672	-0.0598995	-3.35119	0.000827081
6	32570571	rs9270845	T	C	T	0.21428	ADD	1351	-0.124148	0.0370538	-0.196773	-0.0515242	-3.35049	0.000829174
6	32549726	rs9269815	A	C	A	0.214874	ADD	1351	-0.122761	0.0366777	-0.194648	-0.0508745	-3.34703	0.000839486
6	32526994	rs114218818	G	A	A	0.0668329	ADD	1351	-0.188712	0.0563912	-0.299237	-0.0781878	-3.34649	0.00084112
6	31042217	rs2523882	C	T	T	0.469444	ADD	1351	-0.0978642	0.029246	-0.155185	-0.040543	-3.34624	0.000841879
6	29801376	rs1235159	T	G	G	0.0285115	ADD	1351	0.297858	0.0890667	0.123291	0.472426	3.34422	0.000847987
6	29802814	rs1233328	G	A	A	0.0285071	ADD	1351	0.297807	0.0890663	0.12324	0.472374	3.34365	0.000849692
6	29821434	rs2247726	G	A	A	0.0284981	ADD	1351	0.297783	0.0890721	0.123205	0.472361	3.34317	0.000851179
6	29924127	rs148584120	T	C	C	0.028497	ADD	1351	0.297747	0.0890617	0.123189	0.472305	3.34315	0.000851222
6	29808032	rs1233320	C	G	G	0.0284959	ADD	1351	0.297755	0.0890651	0.12319	0.472319	3.34311	0.000851334
6	29807269	rs1233321	A	G	G	0.0284959	ADD	1351	0.297755	0.0890651	0.12319	0.472319	3.34311	0.000851334
6	29807154	rs1233322	G	C	C	0.0284959	ADD	1351	0.297755	0.0890651	0.12319	0.472319	3.34311	0.000851334
6	29836703	rs1611636	A	C	C	0.0284974	ADD	1351	0.297739	0.0890606	0.123183	0.472294	3.3431	0.000851369
6	32636477	rs35571040	G	A	A	0.127385	ADD	1351	-0.143468	0.0429188	-0.227587	-0.0593489	-3.34278	0.000852344
6	30385572	rs73421278	C	T	T	0.027493	ADD	1351	0.305307	0.0913334	0.126297	0.484317	3.34278	0.000852365
6	29836120	rs1611633	G	A	A	0.0284941	ADD	1351	0.297734	0.0890712	0.123158	0.47231	3.34265	0.000852739
6	29822621	rs2517858	A	T	T	0.0284941	ADD	1351	0.297734	0.0890712	0.123158	0.47231	3.34265	0.000852739
6	29838365	rs1611643	A	G	G	0.0284937	ADD	1351	0.297731	0.0890723	0.123153	0.47231	3.34258	0.000852954
6	30768348	rs9394013	C	G	G	0.299403	ADD	1351	-0.107578	0.0321878	-0.170665	-0.044491	-3.3422	0.000854123
6	32050544	rs3130287	C	T	C	0.065876	ADD	1351	-0.199583	0.0597207	-0.316633	-0.0825327	-3.34194	0.000854905
6	32636282	rs36058358	G	A	A	0.12743	ADD	1351	-0.143365	0.0429028	-0.227453	-0.0592775	-3.34164	0.000855845
6	31331257	rs2523557	G	A	G	0.250555	ADD	1351	0.111067	0.0332427	0.0459127	0.176222	3.3411	0.000857479
6	32066819	rs3117182	T	A	T	0.0660052	ADD	1351	-0.199481	0.0597102	-0.316511	-0.0824513	-3.34082	0.000858335
6	32206687	rs511027	A	T	T	0.100892	ADD	1351	0.164337	0.0492552	0.067799	0.260876	3.33645	0.000871838
6	31382197	rs144821315	C	T	T	0.0791764	ADD	1351	-0.179695	0.0538592	-0.285258	-0.0741333	-3.33639	0.000872017
6	32561305	rs9270587	T	G	T	0.212845	ADD	1351	-0.122409	0.0366913	-0.194323	-0.0504958	-3.3362	0.000872619
6	31350704	rs1521	C	T	C	0.196891	ADD	1351	0.11926	0.0357492	0.0491925	0.189327	3.33601	0.000873209
6	31350232	rs2596568	A	G	A	0.196891	ADD	1351	0.11926	0.0357492	0.0491925	0.189327	3.33601	0.000873209
6	31347930	rs2596573	C	T	C	0.196891	ADD	1351	0.11926	0.0357492	0.0491925	0.189327	3.33601	0.000873209
6	31389057	rs139328004	T	A	A	0.0791743	ADD	1351	-0.179658	0.0538558	-0.285214	-0.074103	-3.33592	0.000873497
6	31389965	rs17200407	C	G	G	0.0791743	ADD	1351	-0.179658	0.0538558	-0.285214	-0.074103	-3.33592	0.000873497
6	31330969	rs2523559	C	A	C	0.250823	ADD	1351	0.110915	0.0332517	0.0457427	0.176087	3.33561	0.000874447
6	31379840	rs41540613	G	C	C	0.0791335	ADD	1351	-0.179712	0.0538819	-0.285318	-0.0741052	-3.33529	0.000875448
6	33110038	rs9391755	T	C	C	0.188684	ADD	1351	0.122594	0.0367722	0.0505213	0.194666	3.33386	0.000879913
6	32071893	rs3134954	C	T	C	0.0647698	ADD	1351	-0.200236	0.0600618	-0.317955	-0.0825168	-3.33383	0.000880025
6	33110036	rs9296084	C	T	T	0.188679	ADD	1351	0.122572	0.036773	0.0504978	0.194645	3.33319	0.000882017
6	32071017	rs3117181	C	G	C	0.0653907	ADD	1351	-0.200374	0.0601171	-0.318201	-0.0825465	-3.33306	0.00088244
6	31420816	rs138047327	G	A	A	0.0792189	ADD	1351	-0.179502	0.0538573	-0.28506	-0.0739436	-3.33292	0.000882887
6	33110013	rs9391754	C	A	A	0.188754	ADD	1351	0.122487	0.0367599	0.0504393	0.194536	3.33209	0.000885496
6	32703845	rs2858881	T	C	C	0.0284679	ADD	1351	-0.284231	0.0853305	-0.451476	-0.116986	-3.33094	0.000889133
6	30455073	rs112719667	C	T	T	0.0265512	ADD	1351	0.308338	0.0925745	0.126895	0.48978	3.3307	0.000889897
6	32207393	rs416352	G	T	G	0.435808	ADD	1351	0.10038	0.0301431	0.0413007	0.159459	3.33012	0.000891735
6	31082127	rs3130552	G	A	A	0.302369	ADD	1351	-0.107202	0.0321986	-0.17031	-0.0440935	-3.32939	0.000894063
6	31081989	rs3130977	T	C	C	0.302369	ADD	1351	-0.107202	0.0321986	-0.17031	-0.0440935	-3.32939	0.000894063
6	31333499	rs2523545	G	A	G	0.250796	ADD	1351	0.11067	0.0332633	0.045475	0.175865	3.32709	0.000901408
6	31350755	rs1523	C	A	C	0.197824	ADD	1351	0.119092	0.0357983	0.0489288	0.189255	3.32676	0.000902472
6	31349396	rs9266710	C	T	C	0.197962	ADD	1351	0.119063	0.0357996	0.0488966	0.189228	3.32581	0.000905522
6	31348321	rs9266675	G	A	G	0.197326	ADD	1351	0.118956	0.0357719	0.048844	0.189067	3.32539	0.000906857
6	31347984	rs3094592	G	A	G	0.197297	ADD	1351	0.11894	0.0357696	0.0488332	0.189048	3.32518	0.000907557
6	33094258	rs3129275	C	T	C	0.482605	ADD	1351	0.0963872	0.0289875	0.0395728	0.153202	3.32513	0.000907708
6	31349257	rs9266709	G	A	G	0.197968	ADD	1351	0.119031	0.0357975	0.0488687	0.189192	3.32511	0.000907787
6	31349611	rs9266713	A	G	A	0.197867	ADD	1351	0.119011	0.0357922	0.0488592	0.189162	3.32504	0.000907992
6	31349615	rs9266714	G	A	G	0.197867	ADD	1351	0.119011	0.0357922	0.0488592	0.189162	3.32504	0.000907992
6	31350579	rs3094596	T	C	T	0.19785	ADD	1351	0.118995	0.0357917	0.0488447	0.189146	3.32466	0.000909237
6	31350538	rs3094597	A	G	A	0.19785	ADD	1351	0.118995	0.0357917	0.0488447	0.189146	3.32466	0.000909237
6	31350464	rs3099850	C	A	C	0.19785	ADD	1351	0.118995	0.0357917	0.0488447	0.189146	3.32466	0.000909237
6	31348935	rs2844537	C	A	C	0.197871	ADD	1351	0.118996	0.0357932	0.0488428	0.18915	3.32455	0.000909598
6	31350802	rs2844533	G	A	G	0.197851	ADD	1351	0.11899	0.0357914	0.0488399	0.18914	3.32453	0.00090964
6	31348878	rs2523489	T	C	T	0.197868	ADD	1351	0.118993	0.0357932	0.0488392	0.189146	3.32445	0.000909921
6	31350328	rs2507979	A	G	A	0.197865	ADD	1351	0.118988	0.0357927	0.0488356	0.18914	3.32437	0.000910178
6	31349124	rs9266704	A	G	A	0.197922	ADD	1351	0.118998	0.0357964	0.0488384	0.189158	3.3243	0.000910386
6	31349115	rs9266702	T	C	T	0.197921	ADD	1351	0.118994	0.035796	0.0488348	0.189153	3.32421	0.000910673
6	31350090	rs2596569	C	T	C	0.197868	ADD	1351	0.118982	0.0357926	0.0488295	0.189134	3.3242	0.000910724
6	33131893	rs9405002	C	T	T	0.240406	ADD	1351	0.111218	0.0334578	0.0456421	0.176794	3.32413	0.000910938
6	31348609	rs9266690	C	T	C	0.197898	ADD	1351	0.118978	0.0357946	0.048822	0.189134	3.32391	0.000911648
6	31348779	rs2523490	A	T	A	0.197885	ADD	1351	0.118973	0.0357942	0.0488174	0.189128	3.3238	0.000912021
6	31348630	rs9266692	T	C	T	0.198306	ADD	1351	0.119006	0.0358086	0.0488224	0.18919	3.32339	0.00091334
6	31348653	rs9266694	C	A	C	0.197892	ADD	1351	0.11896	0.0357949	0.0488035	0.189117	3.32339	0.00091336
6	31144462	rs139804853	G	A	A	0.152413	ADD	1351	-0.138551	0.0416898	-0.220261	-0.0568401	-3.32337	0.000913409
6	31121958	rs72856713	C	G	G	0.151074	ADD	1351	-0.139202	0.0418872	-0.221299	-0.0571044	-3.32325	0.00091379
6	31121381	rs112785163	G	C	C	0.151073	ADD	1351	-0.139202	0.0418878	-0.2213	-0.0571033	-3.32321	0.000913928
[truncated: 35,154 more rows]

## Sheet: LD data_Figure3A
Supplementary Data 4B. Linkage disequilibrium data for Figure 3A. SNPs that do not have rsIDs are denoted with 'rsnone' to run the locus.zoom script
CHR_A	BP_A	SNP_A	CHR_B	BP_B	SNP_B	R2	DP
6	31364105	rs28366135	6	31361110	rs2428479	1	1
6	31364105	rs28366135	6	31364105	rs28366135	1	1
6	31364105	rs28366135	6	31351133	rs2244490	0.987909	1
6	31364105	rs28366135	6	31342436	rs2254549	0.987909	1
6	31364105	rs28366135	6	31340807	rs2263311	0.987909	1
6	31364105	rs28366135	6	31341050	rs2394991	0.987909	1
6	31364105	rs28366135	6	31353039	rs2428487	0.987909	1
6	31364105	rs28366135	6	31352984	rs2428488	0.987909	1
6	31364105	rs28366135	6	31353033	rs2442747	0.987909	1
6	31364105	rs28366135	6	31352973	rs2442748	0.987909	1
6	31364105	rs28366135	6	31339844	rs2523525	0.987909	1
6	31364105	rs28366135	6	31339334	rs2523527	0.987909	1
6	31364105	rs28366135	6	31337780	rs2523529	0.987909	1
6	31364105	rs28366135	6	31337654	rs2523530	0.987909	1
6	31364105	rs28366135	6	31336000	rs2523536	0.987909	1
6	31364105	rs28366135	6	31335623	rs2523538	0.987909	1
6	31364105	rs28366135	6	31335582	rs2523539	0.987909	1
6	31364105	rs28366135	6	31350154	rs2523547	0.987909	1
6	31364105	rs28366135	6	31346490	rs2523626	0.987909	1
6	31364105	rs28366135	6	31346249	rs2523629	0.987909	1
6	31364105	rs28366135	6	31346080	rs2523630	0.987909	1
6	31364105	rs28366135	6	31346006	rs2523631	0.987909	1
6	31364105	rs28366135	6	31345844	rs2523632	0.987909	1
6	31364105	rs28366135	6	31345640	rs2523633	0.987909	1
6	31364105	rs28366135	6	31343919	rs2523640	0.987909	1
6	31364105	rs28366135	6	31335507	rs2596431	0.987909	1
6	31364105	rs28366135	6	31355525	rs2596558	0.987909	1
6	31364105	rs28366135	6	31350822	rs2596566	0.987909	1
6	31364105	rs28366135	6	31334174	rs2596574	0.987909	1
6	31364105	rs28366135	6	31344511	rs28366075	0.987909	1
6	31364105	rs28366135	6	31344571	rs28366076	0.987909	1
6	31364105	rs28366135	6	31345513	rs28366078	0.987909	1
6	31364105	rs28366135	6	31345523	rs28366079	0.987909	1
6	31364105	rs28366135	6	31352173	rs28366087	0.987909	1
6	31364105	rs28366135	6	31352201	rs28366088	0.987909	1
6	31364105	rs28366135	6	31352287	rs28366089	0.987909	1
6	31364105	rs28366135	6	31352459	rs28366091	0.987909	1
6	31364105	rs28366135	6	31352549	rs28366092	0.987909	1
6	31364105	rs28366135	6	31352674	rs28366093	0.987909	1
6	31364105	rs28366135	6	31352702	rs28366094	0.987909	1
6	31364105	rs28366135	6	31352748	rs28366095	0.987909	1
6	31364105	rs28366135	6	31352776	rs28366096	0.987909	1
6	31364105	rs28366135	6	31352830	rs28366097	0.987909	1
6	31364105	rs28366135	6	31352844	rs28366098	0.987909	1
6	31364105	rs28366135	6	31352902	rs28366099	0.987909	1
6	31364105	rs28366135	6	31345728	rs2844544	0.987909	1
6	31364105	rs28366135	6	31343221	rs2844550	0.987909	1
6	31364105	rs28366135	6	31339455	rs2844563	0.987909	1
6	31364105	rs28366135	6	31336628	rs2844568	0.987909	1
6	31364105	rs28366135	6	31337209	rs2853987	0.987909	1
6	31364105	rs28366135	6	31352255	rs28752477	0.987909	1
6	31364105	rs28366135	6	31352265	rs28752478	0.987909	1
6	31364105	rs28366135	6	31352366	rs28752479	0.987909	1
6	31364105	rs28366135	6	31336644	rs2844567	0.983879	0.995931
6	31364105	rs28366135	6	31352077	rs28752475	0.983879	0.995931
6	31364105	rs28366135	6	31351985	rs28752472	0.979853	0.995914
6	31364105	rs28366135	6	31352073	rs28752474	0.979853	0.995914
6	31364105	rs28366135	6	31374682	rs111972772	0.971834	1
6	31364105	rs28366135	6	31371521	rs2252223	0.971834	1
6	31364105	rs28366135	6	31373810	rs2263313	0.971834	1
6	31364105	rs28366135	6	31361325	rs2428477	0.971834	1
6	31364105	rs28366135	6	31361009	rs2428480	0.971834	1
6	31364105	rs28366135	6	31363489	rs2523464	0.971834	1
6	31364105	rs28366135	6	31362448	rs2523472	0.971834	1
6	31364105	rs28366135	6	31361424	rs2523476	0.971834	1
6	31364105	rs28366135	6	31360389	rs2523477	0.971834	1
6	31364105	rs28366135	6	31370007	rs2596537	0.971834	1
6	31364105	rs28366135	6	31368370	rs2596539	0.971834	1
6	31364105	rs28366135	6	31364083	rs28366134	0.971834	1
6	31364105	rs28366135	6	31364357	rs28366141	0.971834	1
6	31364105	rs28366135	6	31368588	rs2844523	0.971834	1
6	31364105	rs28366135	6	31374262	rs2857281	0.971834	1
6	31364105	rs28366135	6	31360918	rs3094590	0.971834	1
6	31364105	rs28366135	6	31359989	rs2428482	0.967823	1
6	31364105	rs28366135	6	31364692	rs2523462	0.967793	0.995865
6	31364105	rs28366135	6	31376206	rs2523498	0.963816	1
6	31364105	rs28366135	6	31362310	rs16899524	0.963782	0.991759
6	31364105	rs28366135	6	31353934	rs1939365	0.959812	1
6	31364105	rs28366135	6	31347877	rs2507980	0.959812	1
6	31364105	rs28366135	6	31354283	rs2523481	0.959812	1
6	31364105	rs28366135	6	31354165	rs2523482	0.959812	1
6	31364105	rs28366135	6	31353792	rs2523483	0.959812	1
6	31364105	rs28366135	6	31340113	rs2523523	0.959812	1
6	31364105	rs28366135	6	31346359	rs2523628	0.959812	1
6	31364105	rs28366135	6	31344098	rs2523639	0.959812	1
6	31364105	rs28366135	6	31351079	rs2523646	0.959812	1
6	31364105	rs28366135	6	31334731	rs2596428	0.959812	1
6	31364105	rs28366135	6	31354167	rs2596563	0.959812	1
6	31364105	rs28366135	6	31350314	rs2596567	0.959812	1
6	31364105	rs28366135	6	31345535	rs28366080	0.959812	1
6	31364105	rs28366135	6	31352328	rs28366090	0.959812	1
6	31364105	rs28366135	6	31344008	rs2844547	0.959812	1
6	31364105	rs28366135	6	31341357	rs2844556	0.959812	1
6	31364105	rs28366135	6	31356574	rs2853969	0.959812	1
6	31364105	rs28366135	6	31354344	rs2853972	0.959812	1
6	31364105	rs28366135	6	31356702	rs2905713	0.959812	1
6	31364105	rs28366135	6	31351999	rs28752473	0.955811	1
6	31364105	rs28366135	6	31358211	rs17199968	0.943829	1
6	31364105	rs28366135	6	31364603	rs2905708	0.928971	0.971592
6	31364105	rs28366135	6	31362159	rs2428476	0.923923	1
6	31364105	rs28366135	6	31362166	rs28366116	0.923923	1
6	31364105	rs28366135	6	31352086	rs28752476	0.778221	0.987283
6	31364105	rs28366135	6	31360672	rs3094591	0.771412	1
6	31364105	rs28366135	6	31388522	rs41284519	0.76372	1
6	31364105	rs28366135	6	31353795	rs2596564	0.759879	1
6	31364105	rs28366135	6	31344490	rs3957111	0.73211	0.991384
6	31364105	rs28366135	6	31417437	rs2516438	0.719688	0.949408
6	31364105	rs28366135	6	31393136	rs2516444	0.719688	0.949408
6	31364105	rs28366135	6	31413798	rs2516467	0.719688	0.949408
6	31364105	rs28366135	6	31408265	rs2524276	0.719688	0.949408
6	31364105	rs28366135	6	31407758	rs2844520	0.719688	0.949408
6	31364105	rs28366135	6	31352972	rs2428489	0.71585	0.991332
6	31364105	rs28366135	6	31362274	rs28366122	0.71022	1
6	31364105	rs28366135	6	31362265	rs28366119	0.676143	1
6	31364105	rs28366135	6	31364832	rs28366143	0.66547	0.969392
6	31364105	rs28366135	6	31376545	rs2263314	0.655554	0.960649
6	31364105	rs28366135	6	31351181	rs2523642	0.627349	1
6	31364105	rs28366135	6	31332091	rs2523550	0.604857	0.986409
6	31364105	rs28366135	6	31332078	rs2596550	0.604857	0.986409
6	31364105	rs28366135	6	31333063	rs2853994	0.604857	0.986409
6	31364105	rs28366135	6	31332915	rs2853996	0.604857	0.986409
6	31364105	rs28366135	6	31332526	rs2844582	0.603135	0.986398
6	31364105	rs28366135	6	31379134	rs1131897	0.599691	0.790444
6	31364105	rs28366135	6	31390621	rs2516447	0.599691	0.790444
6	31364105	rs28366135	6	31386961	rs28493680	0.599691	0.790444
6	31364105	rs28366135	6	31378301	rs2853992	0.599691	0.790444
6	31364105	rs28366135	6	31387912	rs3880459	0.599691	0.790444
6	31364105	rs28366135	6	31386000	rs9295989	0.599691	0.790444
6	31364105	rs28366135	6	31386019	rs9295990	0.599691	0.790444
6	31364105	rs28366135	6	31410408	rs2844510	0.579993	0.772285
6	31364105	rs28366135	6	31330251	rs2250287	0.578168	0.95483
6	31364105	rs28366135	6	31333914	rs2523543	0.578168	0.95483
6	31364105	rs28366135	6	31332051	rs2523551	0.578168	0.95483
6	31364105	rs28366135	6	31330696	rs2523561	0.578168	0.95483
6	31364105	rs28366135	6	31330370	rs2523564	0.578168	0.95483
6	31364105	rs28366135	6	31332239	rs2596551	0.578168	0.95483
6	31364105	rs28366135	6	31333716	rs2844579	0.578168	0.95483
6	31364105	rs28366135	6	31420285	rs2259388	0.569083	0.755902
6	31364105	rs28366135	6	31421207	rs2263315	0.569083	0.755902
6	31364105	rs28366135	6	31421358	rs2263317	0.569083	0.755902
6	31364105	rs28366135	6	31418992	rs2395027	0.569083	0.755902
6	31364105	rs28366135	6	31424757	rs2395028	0.569083	0.755902
6	31364105	rs28366135	6	31392790	rs2516445	0.569083	0.755902
6	31364105	rs28366135	6	31420863	rs2516454	0.569083	0.755902
6	31364105	rs28366135	6	31418652	rs2516461	0.569083	0.755902
6	31364105	rs28366135	6	31416536	rs2516463	0.569083	0.755902
6	31364105	rs28366135	6	31394700	rs2516472	0.569083	0.755902
6	31364105	rs28366135	6	31420911	rs2523688	0.569083	0.755902
6	31364105	rs28366135	6	31420856	rs2523689	0.569083	0.755902
6	31364105	rs28366135	6	31420687	rs2523691	0.569083	0.755902
6	31364105	rs28366135	6	31417645	rs2523695	0.569083	0.755902
6	31364105	rs28366135	6	31416699	rs2524281	0.569083	0.755902
6	31364105	rs28366135	6	31418022	rs2596457	0.569083	0.755902
6	31364105	rs28366135	6	31417647	rs2596458	0.569083	0.755902
6	31364105	rs28366135	6	31417510	rs2596460	0.569083	0.755902
6	31364105	rs28366135	6	31425985	rs2596480	0.569083	0.755902
6	31364105	rs28366135	6	31404632	rs2844564	0.569083	0.755902
6	31364105	rs28366135	6	31402128	rs2844588	0.569083	0.755902
6	31364105	rs28366135	6	31415013	rs3880461	0.569083	0.755902
6	31364105	rs28366135	6	31352113	rs9266772	0.536136	0.985883
6	31364105	rs28366135	6	31321524	rsnone197	0.496239	0.761416
6	31364105	rs28366135	6	31427095	rs2516452	0.476674	0.74091
6	31364105	rs28366135	6	31348252	rs9266673	0.451408	0.985129
6	31364105	rs28366135	6	31350704	rs1521	0.450347	0.985123
6	31364105	rs28366135	6	31350755	rs1523	0.450347	0.985123
6	31364105	rs28366135	6	31350328	rs2507979	0.450347	0.985123
6	31364105	rs28366135	6	31348878	rs2523489	0.450347	0.985123
6	31364105	rs28366135	6	31348779	rs2523490	0.450347	0.985123
6	31364105	rs28366135	6	31350232	rs2596568	0.450347	0.985123
6	31364105	rs28366135	6	31350090	rs2596569	0.450347	0.985123
6	31364105	rs28366135	6	31348022	rs2596571	0.450347	0.985123
6	31364105	rs28366135	6	31347930	rs2596573	0.450347	0.985123
6	31364105	rs28366135	6	31350802	rs2844533	0.450347	0.985123
6	31364105	rs28366135	6	31348935	rs2844537	0.450347	0.985123
6	31364105	rs28366135	6	31347984	rs3094592	0.450347	0.985123
6	31364105	rs28366135	6	31350579	rs3094596	0.450347	0.985123
6	31364105	rs28366135	6	31350538	rs3094597	0.450347	0.985123
6	31364105	rs28366135	6	31350464	rs3099850	0.450347	0.985123
6	31364105	rs28366135	6	31348121	rs9266670	0.450347	0.985123
6	31364105	rs28366135	6	31348137	rs9266671	0.450347	0.985123
6	31364105	rs28366135	6	31348164	rs9266672	0.450347	0.985123
6	31364105	rs28366135	6	31348321	rs9266675	0.450347	0.985123
6	31364105	rs28366135	6	31348436	rs9266682	0.450347	0.985123
6	31364105	rs28366135	6	31348464	rs9266683	0.450347	0.985123
6	31364105	rs28366135	6	31348609	rs9266690	0.450347	0.985123
6	31364105	rs28366135	6	31348630	rs9266692	0.450347	0.985123
6	31364105	rs28366135	6	31348653	rs9266694	0.450347	0.985123
6	31364105	rs28366135	6	31349115	rs9266702	0.450347	0.985123
6	31364105	rs28366135	6	31349124	rs9266704	0.450347	0.985123
6	31364105	rs28366135	6	31349217	rs9266705	0.450347	0.985123
6	31364105	rs28366135	6	31349257	rs9266709	0.450347	0.985123
6	31364105	rs28366135	6	31349396	rs9266710	0.450347	0.985123
6	31364105	rs28366135	6	31349611	rs9266713	0.450347	0.985123
6	31364105	rs28366135	6	31349615	rs9266714	0.450347	0.985123
6	31364105	rs28366135	6	31329734	rs2523570	0.44777	0.95115
6	31364105	rs28366135	6	31351175	rs2844532	0.438189	0.989895
6	31364105	rs28366135	6	31347070	rs9266640	0.432279	0.97982
6	31364105	rs28366135	6	31348304	rs9266674	0.427303	0.950595
6	31364105	rs28366135	6	31348046	rs2844539	0.426276	0.950575
6	31364105	rs28366135	6	31349727	rs9266716	0.410705	0.984609
6	31364105	rs28366135	6	31349788	rs9266718	0.397227	0.984405
6	31364105	rs28366135	6	31367936	rs114817040	0.376563	1
6	31364105	rs28366135	6	31381688	rs116140054	0.373026	1
6	31364105	rs28366135	6	31393574	rs148972939	0.373026	1
6	31364105	rs28366135	6	31328416	rs7767850	0.369493	1
6	31364105	rs28366135	6	31323557	rs2394985	0.365962	1
6	31364105	rs28366135	6	31435119	rs2516518	0.362092	0.710619
6	31364105	rs28366135	6	31339393	rs16899340	0.358908	1
6	31364105	rs28366135	6	31407579	rs2524277	0.355385	1
6	31364105	rs28366135	6	31299748	rs116776812	0.351865	1
6	31364105	rs28366135	6	31325317	rs114443705	0.346261	0.638621
6	31364105	rs28366135	6	31325443	rs114777460	0.346261	0.638621
6	31364105	rs28366135	6	31327669	rs116812356	0.346261	0.638621
6	31364105	rs28366135	6	31326683	rs4122185	0.346261	0.638621
6	31364105	rs28366135	6	31327371	rs4993823	0.346261	0.638621
6	31364105	rs28366135	6	31326948	rs4997234	0.346261	0.638621
6	31364105	rs28366135	6	31326929	rs4997235	0.346261	0.638621
6	31364105	rs28366135	6	31327905	rs7767033	0.346261	0.638621
6	31364105	rs28366135	6	31328058	rs7767328	0.346261	0.638621
6	31364105	rs28366135	6	31328118	rs7767365	0.346261	0.638621
6	31364105	rs28366135	6	31328109	rs7767632	0.346261	0.638621
6	31364105	rs28366135	6	31260364	rs114203148	0.342981	0.977561
6	31364105	rs28366135	6	31149045	rs9263827	0.340277	0.677781
6	31364105	rs28366135	6	31333499	rs2523545	0.328876	0.98308
6	31364105	rs28366135	6	31331257	rs2523557	0.328876	0.98308
6	31364105	rs28366135	6	31330969	rs2523559	0.328876	0.98308
6	31364105	rs28366135	6	31434028	rs73728585	0.328392	0.900521
6	31364105	rs28366135	6	31431723	rs2255223	0.322824	0.987869
6	31364105	rs28366135	6	31302730	rs116457562	0.322299	0.925147
6	31364105	rs28366135	6	31378956	rs1051790	0.312337	0.943879
6	31364105	rs28366135	6	31379141	rs2256026	0.312337	0.943879
6	31364105	rs28366135	6	31379198	rs2256028	0.312337	0.943879
6	31364105	rs28366135	6	31381519	rs2256318	0.312337	0.943879
6	31364105	rs28366135	6	31381637	rs2256328	0.312337	0.943879
6	31364105	rs28366135	6	31378751	rs2853982	0.312337	0.943879
6	31364105	rs28366135	6	31380807	rs2857282	0.312337	0.943879
6	31364105	rs28366135	6	31324615	rs1050529	0.306738	0.787237
6	31364105	rs28366135	6	31321100	rs115739452	0.296124	0.858916
6	31364105	rs28366135	6	31529365	rs2857603	0.280384	0.915809
6	31364105	rs28366135	6	31420713	rs2523690	0.27783	0.946338
6	31364105	rs28366135	6	31325764	rs114712755	0.271384	0.628296
6	31364105	rs28366135	6	31390874	rs115330856	0.261284	1
6	31364105	rs28366135	6	31348580	rs9266689	0.260878	0.98732
6	31364105	rs28366135	6	31347980	rs2596572	0.26041	0.987306
6	31364105	rs28366135	6	31348505	rs9266684	0.259943	0.987292
6	31364105	rs28366135	6	31328518	rs56189237	0.257725	0.531916
6	31364105	rs28366135	6	31351993	rs2442750	0.257084	0.980981
6	31364105	rs28366135	6	31351991	rs2442751	0.257084	0.980981
6	31364105	rs28366135	6	31323065	rs17881225	0.253984	0.527051
6	31364105	rs28366135	6	31362584	rs2523471	0.253936	1
6	31364105	rs28366135	6	31421170	rs61591291	0.246649	0.929482
6	31364105	rs28366135	6	31347020	rs9501588	0.24644	0.936754
6	31364105	rs28366135	6	31426256	rs2523685	0.24571	0.942962
6	31364105	rs28366135	6	31346805	rs9266627	0.243521	0.980127
6	31364105	rs28366135	6	31349819	rs9266721	0.243056	0.986824
6	31364105	rs28366135	6	31346937	rs9501587	0.24284	0.948367
6	31364105	rs28366135	6	31426802	rs2596479	0.242839	0.936597
6	31364105	rs28366135	6	31347566	rs2244027	0.241335	0.960545
6	31364105	rs28366135	6	31414906	rs2516465	0.240457	0.973941
6	31364105	rs28366135	6	31414731	rs2523696	0.240457	0.973941
6	31364105	rs28366135	6	31413726	rs2596463	0.23843	0.733537
6	31364105	rs28366135	6	31695590	rs28366162	0.232024	0.740808
6	31364105	rs28366135	6	31572975	rs28366148	0.231476	0.746264
6	31364105	rs28366135	6	31658634	rs28366155	0.231476	0.746264
6	31364105	rs28366135	6	31574865	rs28752480	0.231476	0.746264
6	31364105	rs28366135	6	31672242	rs28366157	0.230472	0.757745
6	31364105	rs28366135	6	31065117	rs149396823	0.230346	1
6	31364105	rs28366135	6	29732775	rs2246856	0.229002	0.7066
6	31364105	rs28366135	6	31605768	rs28366152	0.228163	0.744103
6	31364105	rs28366135	6	31588686	rs6926082	0.228163	0.744103
6	31364105	rs28366135	6	31579520	rs73396280	0.228163	0.744103
6	31364105	rs28366135	6	31582572	rs73396284	0.228163	0.744103
6	31364105	rs28366135	6	31607111	rs743400	0.228163	0.744103
6	31364105	rs28366135	6	31017304	rs140540277	0.226921	1
6	31364105	rs28366135	6	31126992	rs17190762	0.226921	1
6	31364105	rs28366135	6	31427139	rs2254618	0.226148	0.916005
6	31364105	rs28366135	6	31322197	rs2428494	0.225404	0.947046
6	31364105	rs28366135	6	31336250	rs2523535	0.225296	0.979638
6	31364105	rs28366135	6	31333303	rs2844580	0.224906	0.979615
6	31364105	rs28366135	6	31678774	rs6916278	0.224856	0.741906
6	31364105	rs28366135	6	31201854	rs141899063	0.223499	1
6	31364105	rs28366135	6	31426881	rs2516429	0.220332	0.9331
6	31364105	rs28366135	6	31030181	rs150689046	0.22008	1
6	31364105	rs28366135	6	31365547	rs2596543	0.218207	0.964916
6	31364105	rs28366135	6	31692386	rs11575845	0.217726	0.743104
6	31364105	rs28366135	6	31726850	rs17207524	0.217726	0.743104
6	31364105	rs28366135	6	31327217	rs2394987	0.214143	0.524895
6	31364105	rs28366135	6	31327241	rs2894211	0.214143	0.524895
6	31364105	rs28366135	6	31140808	rs6910473	0.213064	0.507794
6	31364105	rs28366135	6	31704804	rs28366163	0.212282	0.727229
6	31364105	rs28366135	6	31096862	rs116772142	0.210882	0.881088
6	31364105	rs28366135	6	31140518	rs6909939	0.20981	0.506528
6	31364105	rs28366135	6	31320375	rs28366070	0.204883	0.689255
6	31364105	rs28366135	6	30943138	rs143764990	0.204287	0.963451
6	31364105	rs28366135	6	31320121	rs28380936	0.203131	0.697054
6	31364105	rs28366135	6	30971976	rs141725002	0.200854	0.962825
6	31364105	rs28366135	6	31151751	rs6913074	0.199747	0.487383
6	31364105	rs28366135	6	31147515	rs9263825	0.199747	0.487383
6	31364105	rs28366135	6	31152562	rs9263833	0.199747	0.487383
6	31364105	rs28366135	6	31153872	rs9263838	0.199747	0.487383
6	31364105	rs28366135	6	31164409	rs28742577	0.197694	0.591893
6	31364105	rs28366135	6	31108829	rs9263733	0.197694	0.591893
6	31364105	rs28366135	6	31152541	rs9263832	0.197694	0.591893
6	31364105	rs28366135	6	31154830	rs9263843	0.197694	0.591893
6	31364105	rs28366135	6	31156994	rs9263855	0.197694	0.591893
6	31364105	rs28366135	6	31175081	rs9263903	0.195267	0.580704
6	31364105	rs28366135	6	31189382	rs9263981	0.195267	0.580704
6	31364105	rs28366135	6	31191380	rs9263989	0.195267	0.580704
6	31364105	rs28366135	6	31192215	rs9263990	0.195267	0.580704
6	31364105	rs28366135	6	31192952	rs9263994	0.195267	0.580704
6	31364105	rs28366135	6	31381492	rs2256317	0.19255	0.705476
6	31364105	rs28366135	6	31380852	rs2596557	0.19255	0.705476
6	31364105	rs28366135	6	31381162	rs2857283	0.19255	0.705476
6	31364105	rs28366135	6	31383848	rs3094584	0.19255	0.705476
6	31364105	rs28366135	6	31383686	rs3094585	0.19255	0.705476
6	31364105	rs28366135	6	31337207	rs2922996	0.185427	0.97703
6	31364105	rs28366135	6	30319525	rs28360034	0.18483	0.559632
6	31364105	rs28366135	6	30319538	rs28360035	0.18483	0.559632
6	31364105	rs28366135	6	31346755	rs4248814	0.183081	0.991763
6	31364105	rs28366135	6	29554829	rs114383434	0.181473	0.714589
6	31364105	rs28366135	6	29558364	rs362520	0.181473	0.714589
6	31364105	rs28366135	6	30874665	rs113355384	0.181166	0.893514
6	31364105	rs28366135	6	30857799	rs58455409	0.177469	0.877752
6	31364105	rs28366135	6	30455073	rs112719667	0.177083	0.864029
6	31364105	rs28366135	6	31379115	rs1131896	0.175756	0.93091
6	31364105	rs28366135	6	30453232	rs73429072	0.173511	0.849149
6	31364105	rs28366135	6	30833788	rs114697479	0.170985	0.888355
6	31364105	rs28366135	6	32266490	rsnone203	0.170809	0.572969
6	31364105	rs28366135	6	30931921	rs41287838	0.170741	0.558538
6	31364105	rs28366135	6	30404028	rs111999955	0.170039	0.834675
6	31364105	rs28366135	6	30441380	rs112531364	0.170039	0.834675
6	31364105	rs28366135	6	30448294	rs73427102	0.170039	0.834675
6	31364105	rs28366135	6	31335983	rs114656260	0.169099	1
6	31364105	rs28366135	6	31341327	rs115592046	0.169099	1
6	31364105	rs28366135	6	31369888	rs36223710	0.169099	1
6	31364105	rs28366135	6	30788541	rs57933581	0.168712	0.919332
6	31364105	rs28366135	6	30426782	rs112683855	0.166664	0.820591
6	31364105	rs28366135	6	30410623	rs73423101	0.166664	0.820591
6	31364105	rs28366135	6	31024244	rs140895602	0.164527	0.976671
6	31364105	rs28366135	6	31009853	rs190269301	0.164527	0.976671
6	31364105	rs28366135	6	30385572	rs73421278	0.163381	0.80688
6	31364105	rs28366135	6	29361017	rs3128849	0.162642	0.690296
6	31364105	rs28366135	6	29361033	rs3128850	0.162642	0.690296
6	31364105	rs28366135	6	31347057	rs9266638	0.162032	0.973819
6	31364105	rs28366135	6	29364787	rs3128853	0.161397	0.702222
6	31364105	rs28366135	6	31182833	rs114542476	0.161149	0.97621
6	31364105	rs28366135	6	31142261	rs28360051	0.161149	0.97621
6	31364105	rs28366135	6	31209451	rs28397301	0.161149	0.97621
6	31364105	rs28366135	6	31019615	rs76886291	0.160799	0.467132
6	31364105	rs28366135	6	30378160	rs145626312	0.160178	0.840163
6	31364105	rs28366135	6	31004360	rs73395853	0.159475	0.464002
6	31364105	rs28366135	6	31373957	rs115337003	0.158973	1
6	31364105	rs28366135	6	31379659	rs116426652	0.158973	1
6	31364105	rs28366135	6	31381599	rs116786030	0.158973	1
6	31364105	rs28366135	6	31413284	rs139459403	0.158973	1
6	31364105	rs28366135	6	31418152	rs140599596	0.158973	1
6	31364105	rs28366135	6	31392993	rs141365043	0.158973	1
6	31364105	rs28366135	6	31414589	rs141636648	0.158973	1
6	31364105	rs28366135	6	31417322	rs143329531	0.158973	1
6	31364105	rs28366135	6	31410557	rs144443877	0.158973	1
6	31364105	rs28366135	6	31426204	rs145812092	0.158973	1
6	31364105	rs28366135	6	31382581	rs146764016	0.158973	1
6	31364105	rs28366135	6	31416753	rs147723403	0.158973	1
6	31364105	rs28366135	6	31380276	rs147790542	0.158973	1
6	31364105	rs28366135	6	31414949	rs150261991	0.158973	1
6	31364105	rs28366135	6	31380480	rs150360593	0.158973	1
6	31364105	rs28366135	6	31400494	rs2394995	0.158973	1
6	31364105	rs28366135	6	31378928	rs41553614	0.158973	1
6	31364105	rs28366135	6	31414557	rs55763512	0.158973	1
6	31364105	rs28366135	6	31377662	rs55821031	0.158973	1
6	31364105	rs28366135	6	31402412	rs55889241	0.158973	1
6	31364105	rs28366135	6	31420188	rs55962934	0.158973	1
6	31364105	rs28366135	6	31414323	rs56108544	0.158973	1
6	31364105	rs28366135	6	31399244	rs56349217	0.158973	1
6	31364105	rs28366135	6	31416308	rs6912525	0.158973	1
6	31364105	rs28366135	6	31391092	rs6919946	0.158973	1
6	31364105	rs28366135	6	30848714	rs148886802	0.157742	0.975629
6	31364105	rs28366135	6	31351733	rs2442753	0.157088	0.973704
6	31364105	rs28366135	6	29528897	rs362533	0.157088	0.655169
6	31364105	rs28366135	6	30363144	rs146226799	0.156858	0.837753
6	31364105	rs28366135	6	30353607	rs6932507	0.156858	0.837753
6	31364105	rs28366135	6	31329609	rs9266303	0.15568	0.486908
6	31364105	rs28366135	6	31409578	rs151036504	0.155602	1
6	31364105	rs28366135	6	31170947	rs17191153	0.155602	1
6	31364105	rs28366135	6	29473501	rs3130858	0.155355	0.664469
6	31364105	rs28366135	6	30914496	rs58893284	0.15513	0.506601
6	31364105	rs28366135	6	30912424	rs75787378	0.15513	0.506601
6	31364105	rs28366135	6	31351887	rs2507976	0.154992	0.957577
6	31364105	rs28366135	6	31533980	rs2857601	0.154671	0.895635
6	31364105	rs28366135	6	30919878	rs11970154	0.15442	0.50614
6	31364105	rs28366135	6	30906348	rs56366011	0.152804	0.502091
6	31364105	rs28366135	6	30907176	rs6933400	0.152804	0.502091
6	31364105	rs28366135	6	30907266	rs6933909	0.152804	0.502091
6	31364105	rs28366135	6	31327738	rs13213216	0.15269	0.529561
6	31364105	rs28366135	6	31327787	rs13213218	0.15269	0.529561
6	31364105	rs28366135	6	31351764	rs2442752	0.152608	0.956045
6	31364105	rs28366135	6	31344670	rs2523637	0.152451	0.990438
6	31364105	rs28366135	6	31342781	rs2844551	0.152451	0.990438
6	31364105	rs28366135	6	29341666	rs3117440	0.152379	0.685999
6	31364105	rs28366135	6	29348297	rs3129688	0.152379	0.685999
6	31364105	rs28366135	6	32193899	rs393125	0.152266	0.597603
6	31364105	rs28366135	6	32193678	rs479536	0.152266	0.597603
6	31364105	rs28366135	6	32194982	rs526945	0.152266	0.597603
6	31364105	rs28366135	6	29493144	rs3131023	0.15226	0.661131
6	31364105	rs28366135	6	31370580	rs36223353	0.152234	1
6	31364105	rs28366135	6	31346762	rs6909549	0.15189	0.973694
6	31364105	rs28366135	6	31241578	rs28367584	0.151887	0.911936
6	31364105	rs28366135	6	31321087	rs9266093	0.151698	0.457286
6	31364105	rs28366135	6	31141827	rs73728280	0.151069	0.974824
6	31364105	rs28366135	6	32086092	rs204889	0.150793	0.876642
6	31364105	rs28366135	6	32066220	rs204895	0.150793	0.876642
6	31364105	rs28366135	6	30910085	rs3891155	0.150494	0.497587
6	31364105	rs28366135	6	31337815	rs9266440	0.149292	0.804177
6	31364105	rs28366135	6	32393542	rs28366195	0.149133	0.606854
6	31364105	rs28366135	6	30760527	rs74295905	0.148328	0.573193
6	31364105	rs28366135	6	30755933	rs76181978	0.148328	0.573193
6	31364105	rs28366135	6	30749589	rs76620182	0.148328	0.573193
6	31364105	rs28366135	6	31333939	rs7761068	0.147952	0.974232
6	31364105	rs28366135	6	31332919	rs9266361	0.147483	0.974165
6	31364105	rs28366135	6	32108367	rs439343	0.147456	0.874493
6	31364105	rs28366135	6	31363805	rs28366130	0.147405	1
6	31364105	rs28366135	6	30738211	rs77892262	0.147281	0.575765
6	31364105	rs28366135	6	30740038	rs78689026	0.147281	0.575765
6	31364105	rs28366135	6	31331500	rs4959062	0.147271	0.974204
6	31364105	rs28366135	6	30425780	rs57613365	0.147052	0.709122
6	31364105	rs28366135	6	31362770	rs2523469	0.146962	1
6	31364105	rs28366135	6	29539914	rs3025651	0.146158	0.571262
6	31364105	rs28366135	6	30444244	rs113563102	0.146047	0.724075
6	31364105	rs28366135	6	30446019	rs113951348	0.146047	0.724075
6	31364105	rs28366135	6	30452489	rs73429069	0.146047	0.724075
6	31364105	rs28366135	6	31366622	rs2428475	0.145642	1
6	31364105	rs28366135	6	31368125	rs2523453	0.145642	1
6	31364105	rs28366135	6	31366318	rs2523456	0.145642	1
6	31364105	rs28366135	6	31363712	rs28366124	0.145642	1
6	31364105	rs28366135	6	31368964	rs2844521	0.145642	1
6	31364105	rs28366135	6	31365536	rs2523458	0.145423	1
6	31364105	rs28366135	6	31365308	rs2523459	0.145423	1
6	31364105	rs28366135	6	31362930	rs2523467	0.145423	1
6	31364105	rs28366135	6	31361710	rs2523475	0.145423	1
6	31364105	rs28366135	6	31360851	rs3128973	0.145423	1
6	31364105	rs28366135	6	31364459	rs9501387	0.145423	1
6	31364105	rs28366135	6	29354227	rs3129680	0.145352	0.659385
6	31364105	rs28366135	6	31359665	rs2395486	0.145205	1
6	31364105	rs28366135	6	31368700	rs2844522	0.145205	1
6	31364105	rs28366135	6	30397151	rs112652409	0.144465	0.698718
6	31364105	rs28366135	6	30419443	rs113075074	0.144465	0.698718
6	31364105	rs28366135	6	30428629	rs59734425	0.144465	0.698718
6	31364105	rs28366135	6	30414964	rs59840792	0.144465	0.698718
6	31364105	rs28366135	6	30393423	rs73423015	0.144465	0.698718
6	31364105	rs28366135	6	30990137	rs28749546	0.144123	0.87227
6	31364105	rs28366135	6	31347033	rs9266636	0.143816	0.890091
6	31364105	rs28366135	6	30965425	rs114310831	0.143443	0.789133
6	31364105	rs28366135	6	31852617	rs114387109	0.143414	0.826714
6	31364105	rs28366135	6	30432988	rs113470006	0.143372	0.712996
6	31364105	rs28366135	6	30431579	rs59168158	0.143372	0.712996
6	31364105	rs28366135	6	30431693	rs59865400	0.143372	0.712996
6	31364105	rs28366135	6	31195269	rs59810420	0.142145	1
6	31364105	rs28366135	6	31190108	rs59847960	0.142145	1
6	31364105	rs28366135	6	31192842	rs73728416	0.142145	1
6	31364105	rs28366135	6	31206768	rs73728438	0.142145	1
6	31364105	rs28366135	6	31219885	rs73728463	0.142145	1
6	31364105	rs28366135	6	31186839	rs76606056	0.142145	1
6	31364105	rs28366135	6	31207409	rs7762578	0.142145	1
6	31364105	rs28366135	6	30384424	rs112393621	0.141938	0.688546
6	31364105	rs28366135	6	30383747	rs58253471	0.141938	0.688546
6	31364105	rs28366135	6	30381009	rs73421248	0.141938	0.688546
6	31364105	rs28366135	6	30383001	rs73421259	0.141938	0.688546
6	31364105	rs28366135	6	31353992	rs2853973	0.141855	0.989884
6	31364105	rs28366135	6	31355366	rs2428485	0.141637	0.989868
6	31364105	rs28366135	6	31354104	rs2428486	0.141637	0.989868
6	31364105	rs28366135	6	31355334	rs2596559	0.141637	0.989868
6	31364105	rs28366135	6	31354820	rs2596561	0.141637	0.989868
6	31364105	rs28366135	6	31354595	rs2596562	0.141637	0.989868
6	31364105	rs28366135	6	31353593	rs2844529	0.141637	0.989868
6	31364105	rs28366135	6	29934152	rs17180058	0.141622	0.746131
6	31364105	rs28366135	6	29940002	rs17180311	0.141622	0.746131
6	31364105	rs28366135	6	29935721	rs56402621	0.141622	0.746131
6	31364105	rs28366135	6	29786506	rsnone29	0.14129	0.755547
6	31364105	rs28366135	6	29752247	rs141733647	0.14129	0.755547
6	31364105	rs28366135	6	29789934	rs143701987	0.14129	0.755547
6	31364105	rs28366135	6	29736759	rs17178602	0.14129	0.755547
6	31364105	rs28366135	6	29747011	rs17178665	0.14129	0.755547
6	31364105	rs28366135	6	29781953	rs17178938	0.14129	0.755547
6	31364105	rs28366135	6	29785469	rs17178989	0.14129	0.755547
6	31364105	rs28366135	6	29778824	rs17185258	0.14129	0.755547
6	31364105	rs28366135	6	29797448	rs17875406	0.14129	0.755547
6	31364105	rs28366135	6	29769557	rs4281004	0.14129	0.755547
6	31364105	rs28366135	6	31935750	rs106287	0.141149	0.887381
6	31364105	rs28366135	6	31869154	rs45575537	0.141149	0.887381
6	31364105	rs28366135	6	30921386	rs143020114	0.140907	0.972891
6	31364105	rs28366135	6	31878006	rs115067530	0.140226	0.798223
6	31364105	rs28366135	6	31853858	rs142576462	0.140226	0.798223
6	31364105	rs28366135	6	31870873	rs6939227	0.140226	0.798223
6	31364105	rs28366135	6	31854543	rs7743807	0.140226	0.798223
6	31364105	rs28366135	6	31327763	rs13213324	0.139514	0.501604
6	31364105	rs28366135	6	29943056	rs58031868	0.139248	0.725252
6	31364105	rs28366135	6	29941539	rs7770569	0.139248	0.725252
6	31364105	rs28366135	6	31351664	rs2507978	0.13912	0.953337
6	31364105	rs28366135	6	32214995	rs557236	0.138855	0.565948
6	31364105	rs28366135	6	29830130	rs55815013	0.138817	0.733754
6	31364105	rs28366135	6	29829813	rs57276595	0.138817	0.733754
6	31364105	rs28366135	6	29829507	rs73725438	0.138817	0.733754
6	31364105	rs28366135	6	29833642	rs73725447	0.138817	0.733754
6	31364105	rs28366135	6	29919934	rs73725580	0.138817	0.733754
6	31364105	rs28366135	6	29815609	rs73747723	0.138817	0.733754
6	31364105	rs28366135	6	29819782	rs73747788	0.138817	0.733754
6	31364105	rs28366135	6	31364076	rs28366133	0.138613	1
6	31364105	rs28366135	6	29761237	rs73745480	0.138429	0.742715
6	31364105	rs28366135	6	31426619	rs2516430	0.138185	0.962403
6	31364105	rs28366135	6	32451847	rs62405564	0.137808	0.568524
6	31364105	rs28366135	6	31211403	rs55893378	0.137605	0.972473
6	31364105	rs28366135	6	31203153	rs56194989	0.137605	0.972473
6	31364105	rs28366135	6	31214171	rs73405036	0.137605	0.972473
6	31364105	rs28366135	6	31204334	rs7746123	0.137605	0.972473
6	31364105	rs28366135	6	31678073	rs11575846	0.137473	0.867587
6	31364105	rs28366135	6	30924614	rs114089979	0.137384	0.867306
6	31364105	rs28366135	6	32043157	rs204879	0.137384	0.867306
6	31364105	rs28366135	6	32238496	rs28366169	0.137053	0.559954
6	31364105	rs28366135	6	32289423	rs28366180	0.137053	0.559954
6	31364105	rs28366135	6	31090837	rs3095312	0.135768	0.864828
6	31364105	rs28366135	6	32428397	rs17202787	0.135726	0.543984
6	31364105	rs28366135	6	32417433	rs28752487	0.135726	0.543984
6	31364105	rs28366135	6	32419006	rs28752488	0.135726	0.543984
6	31364105	rs28366135	6	31091447	rs3095310	0.135496	0.864637
6	31364105	rs28366135	6	31090945	rs3130998	0.135496	0.864637
6	31364105	rs28366135	6	31091197	rs3130999	0.135496	0.864637
6	31364105	rs28366135	6	31091273	rs3131000	0.135496	0.864637
6	31364105	rs28366135	6	31091163	rs3132542	0.135496	0.864637
6	31364105	rs28366135	6	31091074	rs3132543	0.135496	0.864637
6	31364105	rs28366135	6	31381635	rs146294823	0.135432	1
6	31364105	rs28366135	6	31323736	rs41552112	0.135432	1
6	31364105	rs28366135	6	31328833	rs55732066	0.135432	1
6	31364105	rs28366135	6	32442746	rs17203409	0.13528	0.554053
6	31364105	rs28366135	6	32442785	rs17203416	0.13528	0.554053
6	31364105	rs28366135	6	32434285	rs17209238	0.13528	0.554053
6	31364105	rs28366135	6	32442994	rs17209796	0.13528	0.554053
6	31364105	rs28366135	6	32421184	rs28752489	0.13528	0.554053
6	31364105	rs28366135	6	32430521	rs62403109	0.13528	0.554053
6	31364105	rs28366135	6	32410087	rs16822618	0.135147	0.536532
6	31364105	rs28366135	6	32409996	rs6911777	0.135147	0.536532
6	31364105	rs28366135	6	29967989	rs55973635	0.13489	0.748705
6	31364105	rs28366135	6	29782742	rs56339890	0.13489	0.748705
6	31364105	rs28366135	6	29963840	rs60968521	0.13489	0.748705
6	31364105	rs28366135	6	30046499	rs73728115	0.13489	0.748705
6	31364105	rs28366135	6	29767349	rs75595225	0.13489	0.748705
6	31364105	rs28366135	6	29756709	rs79105139	0.13489	0.748705
6	31364105	rs28366135	6	29542947	rs3025650	0.13425	0.517096
6	31364105	rs28366135	6	29541566	rs72507814	0.13425	0.517096
6	31364105	rs28366135	6	30832114	rs116812635	0.134064	0.864824
6	31364105	rs28366135	6	31770823	rs114832009	0.133859	0.848269
6	31364105	rs28366135	6	31090858	rs3130997	0.133413	0.856624
6	31364105	rs28366135	6	30993808	rs9501039	0.13313	0.612053
6	31364105	rs28366135	6	31359648	rs2395485	0.133087	0.950192
6	31364105	rs28366135	6	31414327	rs2516466	0.132989	0.970748
6	31364105	rs28366135	6	32234058	rs28366167	0.13292	0.540457
6	31364105	rs28366135	6	32269578	rs28366175	0.13292	0.540457
6	31364105	rs28366135	6	31367365	rs2251731	0.132815	0.949938
6	31364105	rs28366135	6	31367023	rs2428474	0.132815	0.949938
6	31364105	rs28366135	6	31368540	rs2523452	0.132815	0.949938
6	31364105	rs28366135	6	31368632	rs2596538	0.132815	0.949938
6	31364105	rs28366135	6	31367838	rs2596541	0.132815	0.949938
6	31364105	rs28366135	6	31366595	rs2596542	0.132815	0.949938
6	31364105	rs28366135	6	31366842	rs28366144	0.132815	0.949938
6	31364105	rs28366135	6	31368154	rs2844525	0.132815	0.949938
6	31364105	rs28366135	6	31367707	rs2844526	0.132815	0.949938
6	31364105	rs28366135	6	31361897	rs2523473	0.132593	0.949856
6	31364105	rs28366135	6	31363948	rs28366132	0.132593	0.949856
6	31364105	rs28366135	6	30062201	rs56214003	0.132484	0.726592
6	31364105	rs28366135	6	31235782	rs112707938	0.132079	1
6	31364105	rs28366135	6	29984592	rs56082284	0.132072	0.735612
6	31364105	rs28366135	6	31105672	rs2233954	0.131769	0.594342
6	31364105	rs28366135	6	29746963	rs17178658	0.131704	0.745144
6	31364105	rs28366135	6	30441856	rs113331384	0.130932	0.661314
6	31364105	rs28366135	6	31807148	rs115238300	0.130463	0.775982
6	31364105	rs28366135	6	31805600	rs115487693	0.130463	0.775982
6	31364105	rs28366135	6	32168932	rs204987	0.130261	0.829263
6	31364105	rs28366135	6	30319930	rs6905389	0.130258	0.371498
6	31364105	rs28366135	6	29717651	rs111602604	0.129798	0.714305
6	31364105	rs28366135	6	29718052	rs3873230	0.129798	0.714305
6	31364105	rs28366135	6	32300563	rs28366181	0.129587	0.529463
6	31364105	rs28366135	6	32315486	rs28366182	0.129587	0.529463
6	31364105	rs28366135	6	32330351	rs28366184	0.129587	0.529463
6	31364105	rs28366135	6	32363722	rs17202449	0.129094	0.522374
6	31364105	rs28366135	6	32357274	rs28366190	0.129094	0.522374
6	31364105	rs28366135	6	32364190	rs28366191	0.129094	0.522374
6	31364105	rs28366135	6	32369323	rs28366193	0.129094	0.522374
6	31364105	rs28366135	6	29912301	rs41558618	0.128909	0.731918
6	31364105	rs28366135	6	31234799	rs111832522	0.128729	1
6	31364105	rs28366135	6	31163159	rs113246008	0.128729	1
6	31364105	rs28366135	6	31091642	rs3094206	0.128646	0.840525
6	31364105	rs28366135	6	31145416	rs28360052	0.128361	0.741003
6	31364105	rs28366135	6	31150350	rs28749547	0.128361	0.741003
6	31364105	rs28366135	6	31792174	rs7755290	0.127871	0.750671
6	31364105	rs28366135	6	30374660	rs59139386	0.127675	0.656862
6	31364105	rs28366135	6	30369444	rs73419279	0.127675	0.656862
6	31364105	rs28366135	6	30535740	rs113482668	0.127537	0.859901
6	31364105	rs28366135	6	30551426	rs11552605	0.127537	0.859901
6	31364105	rs28366135	6	30512496	rs137981827	0.127537	0.859901
6	31364105	rs28366135	6	30545517	rs138249167	0.127537	0.859901
6	31364105	rs28366135	6	30529252	rs138992748	0.127537	0.859901
6	31364105	rs28366135	6	30576847	rs139600376	0.127537	0.859901
6	31364105	rs28366135	6	30492411	rs140017792	0.127537	0.859901
6	31364105	rs28366135	6	30583569	rs140031336	0.127537	0.859901
6	31364105	rs28366135	6	30473012	rs140068162	0.127537	0.859901
6	31364105	rs28366135	6	30505028	rs140537452	0.127537	0.859901
6	31364105	rs28366135	6	30624906	rs140539698	0.127537	0.859901
6	31364105	rs28366135	6	30556728	rs140722004	0.127537	0.859901
6	31364105	rs28366135	6	30477584	rs140804746	0.127537	0.859901
6	31364105	rs28366135	6	30529472	rs141423674	0.127537	0.859901
6	31364105	rs28366135	6	30554603	rs141836033	0.127537	0.859901
6	31364105	rs28366135	6	30469094	rs142537932	0.127537	0.859901
6	31364105	rs28366135	6	30546083	rs143402825	0.127537	0.859901
6	31364105	rs28366135	6	30518990	rs143854150	0.127537	0.859901
6	31364105	rs28366135	6	30543341	rs144574487	0.127537	0.859901
6	31364105	rs28366135	6	30631454	rs144916934	0.127537	0.859901
6	31364105	rs28366135	6	30486643	rs144954532	0.127537	0.859901
6	31364105	rs28366135	6	30533295	rs145231076	0.127537	0.859901
6	31364105	rs28366135	6	30577452	rs145232807	0.127537	0.859901
6	31364105	rs28366135	6	30557815	rs145498504	0.127537	0.859901
6	31364105	rs28366135	6	30643338	rs145970691	0.127537	0.859901
6	31364105	rs28366135	6	30534530	rs146086526	0.127537	0.859901
6	31364105	rs28366135	6	30529209	rs146159145	0.127537	0.859901
6	31364105	rs28366135	6	30511000	rs146894001	0.127537	0.859901
6	31364105	rs28366135	6	30568592	rs147648498	0.127537	0.859901
6	31364105	rs28366135	6	30551156	rs147918138	0.127537	0.859901
6	31364105	rs28366135	6	30562140	rs148023920	0.127537	0.859901
6	31364105	rs28366135	6	30497149	rs149928321	0.127537	0.859901
6	31364105	rs28366135	6	30595705	rs150381901	0.127537	0.859901
6	31364105	rs28366135	6	30541079	rs150402685	0.127537	0.859901
6	31364105	rs28366135	6	30501611	rs150538609	0.127537	0.859901
6	31364105	rs28366135	6	30542779	rs150695064	0.127537	0.859901
6	31364105	rs28366135	6	30556696	rs150920408	0.127537	0.859901
6	31364105	rs28366135	6	30522595	rs35399229	0.127537	0.859901
6	31364105	rs28366135	6	30601928	rs542235912	0.127537	0.859901
6	31364105	rs28366135	6	30577990	rs6902121	0.127537	0.859901
6	31364105	rs28366135	6	30548210	rs6902544	0.127537	0.859901
6	31364105	rs28366135	6	30556016	rs6918685	0.127537	0.859901
6	31364105	rs28366135	6	30541696	rs6927603	0.127537	0.859901
6	31364105	rs28366135	6	30499831	rs6930075	0.127537	0.859901
6	31364105	rs28366135	6	29714639	rs56211519	0.127184	0.702336
6	31364105	rs28366135	6	29713414	rs58121457	0.127184	0.702336
6	31364105	rs28366135	6	30458933	rs11548296	0.127096	0.826562
6	31364105	rs28366135	6	30457205	rs61356961	0.127096	0.826562
6	31364105	rs28366135	6	29663602	rs79612264	0.126994	0.701812
6	31364105	rs28366135	6	30421435	rs112511382	0.12685	0.619245
6	31364105	rs28366135	6	30428414	rs2077571	0.12685	0.619245
6	31364105	rs28366135	6	31301710	rs114253700	0.126424	0.94308
6	31364105	rs28366135	6	32349737	rs28366186	0.126355	0.518786
6	31364105	rs28366135	6	32348669	rs28752484	0.126355	0.518786
6	31364105	rs28366135	6	31419877	rs2516436	0.126219	0.96932
6	31364105	rs28366135	6	31420018	rs2516456	0.126219	0.96932
6	31364105	rs28366135	6	31419387	rs2516458	0.126219	0.96932
6	31364105	rs28366135	6	31416156	rs2516464	0.126219	0.96932
6	31364105	rs28366135	6	31417872	rs2523694	0.126219	0.96932
6	31364105	rs28366135	6	31418475	rs2596455	0.126219	0.96932
6	31364105	rs28366135	6	31418413	rs2596456	0.126219	0.96932
6	31364105	rs28366135	6	31364776	rs2523461	0.125827	1
6	31364105	rs28366135	6	31247406	rs112262437	0.125797	0.91925
6	31364105	rs28366135	6	31364569	rs2905709	0.12564	1
6	31364105	rs28366135	6	31102672	rs3130567	0.125551	0.887958
6	31364105	rs28366135	6	31114597	rs28360048	0.125021	0.736719
6	31364105	rs28366135	6	31517248	rs2857607	0.124702	0.409252
6	31364105	rs28366135	6	32694686	rs9276010	0.12461	0.492854
6	31364105	rs28366135	6	31461613	rs2252937	0.124473	0.528194
6	31364105	rs28366135	6	31149310	rs73401062	0.124182	0.969646
6	31364105	rs28366135	6	30601822	rs115444444	0.123942	0.823784
6	31364105	rs28366135	6	29664400	rs111772441	0.123886	0.697848
6	31364105	rs28366135	6	29671819	rs112162773	0.123886	0.697848
6	31364105	rs28366135	6	29679491	rs112417306	0.123886	0.697848
6	31364105	rs28366135	6	29606020	rs140941628	0.123886	0.697848
6	31364105	rs28366135	6	29606832	rs147147780	0.123886	0.697848
6	31364105	rs28366135	6	29692623	rs17178385	0.123886	0.697848
6	31364105	rs28366135	6	29689631	rs17875375	0.123886	0.697848
6	31364105	rs28366135	6	29694777	rs17875384	0.123886	0.697848
6	31364105	rs28366135	6	29695610	rs17875387	0.123886	0.697848
6	31364105	rs28366135	6	29640785	rs2535241	0.123886	0.697848
6	31364105	rs28366135	6	29653695	rs2747445	0.123886	0.697848
6	31364105	rs28366135	6	29632586	rs2907894	0.123886	0.697848
6	31364105	rs28366135	6	29645958	rs3117288	0.123886	0.697848
6	31364105	rs28366135	6	29655377	rs3117307	0.123886	0.697848
6	31364105	rs28366135	6	29699394	rs59144130	0.123886	0.697848
6	31364105	rs28366135	6	29679101	rs61524015	0.123886	0.697848
6	31364105	rs28366135	6	29700905	rs75440742	0.123886	0.697848
6	31364105	rs28366135	6	29608534	rs76219426	0.123886	0.697848
6	31364105	rs28366135	6	29635517	rs926827	0.123886	0.697848
6	31364105	rs28366135	6	29638425	rs926828	0.123886	0.697848
6	31364105	rs28366135	6	32710555	rs28371354	0.123739	0.50007
6	31364105	rs28366135	6	29726185	rs114671844	0.123553	0.706533
6	31364105	rs28366135	6	30740160	rs3130666	0.123499	0.807451
6	31364105	rs28366135	6	32710510	rs28371353	0.123421	0.494016
6	31364105	rs28366135	6	30365155	rs78774442	0.123354	0.638191
6	31364105	rs28366135	6	31481149	rs114435492	0.123242	0.942332
6	31364105	rs28366135	6	31487350	rs114871249	0.123242	0.942332
6	31364105	rs28366135	6	31506645	rs116766154	0.123242	0.942332
6	31364105	rs28366135	6	30360776	rs113991787	0.123128	0.637607
6	31364105	rs28366135	6	31178201	rs17191279	0.122435	0.723696
6	31364105	rs28366135	6	31197707	rs28397290	0.122435	0.723696
6	31364105	rs28366135	6	31192977	rs41315391	0.122435	0.723696
6	31364105	rs28366135	6	31200334	rs7752963	0.122435	0.723696
6	31364105	rs28366135	6	31193966	rs7758178	0.122435	0.723696
6	31364105	rs28366135	6	31316460	rs116438126	0.122036	1
6	31364105	rs28366135	6	31306233	rs28752974	0.121958	0.678735
6	31364105	rs28366135	6	31088981	rs6927322	0.12186	0.732812
6	31364105	rs28366135	6	31318643	rs28380927	0.121157	0.685492
6	31364105	rs28366135	6	31100942	rs3823418	0.121138	0.591349
6	31364105	rs28366135	6	31101001	rs3823419	0.121138	0.591349
6	31364105	rs28366135	6	31103604	rs3094667	0.120851	0.869191
6	31364105	rs28366135	6	31103272	rs3094668	0.120851	0.869191
6	31364105	rs28366135	6	31102955	rs3130569	0.120851	0.869191
6	31364105	rs28366135	6	31103120	rs3130570	0.120851	0.869191
6	31364105	rs28366135	6	31103655	rs3132563	0.120851	0.869191
6	31364105	rs28366135	6	32710557	rs28371355	0.12076	0.490427
6	31364105	rs28366135	6	31104919	rs3094664	0.120611	0.86899
6	31364105	rs28366135	6	31104952	rs3132560	0.120611	0.86899
6	31364105	rs28366135	6	31103931	rs3132561	0.120611	0.86899
6	31364105	rs28366135	6	31742242	rs6914412	0.120588	0.3795
6	31364105	rs28366135	6	31449620	rs2516420	0.12043	0.408516
6	31364105	rs28366135	6	31449522	rs2516421	0.12043	0.408516
6	31364105	rs28366135	6	29662747	rs115597451	0.120256	0.701933
6	31364105	rs28366135	6	29654729	rs115901295	0.120256	0.701933
6	31364105	rs28366135	6	29651404	rs116745558	0.120256	0.701933
6	31364105	rs28366135	6	29701862	rs56170912	0.120256	0.701933
6	31364105	rs28366135	6	30340414	rs118161428	0.120207	0.661025
6	31364105	rs28366135	6	30334999	rs60785820	0.120139	0.63347
6	31364105	rs28366135	6	30357956	rs60809052	0.120139	0.63347
6	31364105	rs28366135	6	30350030	rs6918557	0.120139	0.63347
6	31364105	rs28366135	6	30340626	rs73429607	0.120139	0.63347
6	31364105	rs28366135	6	30346817	rs73429640	0.120139	0.63347
6	31364105	rs28366135	6	30329431	rs76231927	0.120139	0.63347
6	31364105	rs28366135	6	30363362	rs7740964	0.120139	0.63347
6	31364105	rs28366135	6	30348247	rs7744914	0.120139	0.63347
6	31364105	rs28366135	6	31119767	rs73399045	0.119905	0.940932
6	31364105	rs28366135	6	31134482	rs73401031	0.119905	0.940932
6	31364105	rs28366135	6	31465905	rs2516497	0.119882	0.403342
6	31364105	rs28366135	6	31869122	rs45462992	0.119738	0.940277
6	31364105	rs28366135	6	32029929	rs204885	0.119382	0.70943
6	31364105	rs28366135	6	31100160	rs10947139	0.118735	0.585454
6	31364105	rs28366135	6	31100247	rs11755601	0.118735	0.585454
6	31364105	rs28366135	6	31100402	rs11757801	0.118735	0.585454
6	31364105	rs28366135	6	31098957	rs13200022	0.118735	0.585454
6	31364105	rs28366135	6	31097860	rs6906449	0.118735	0.585454
6	31364105	rs28366135	6	31097820	rs6906566	0.118735	0.585454
6	31364105	rs28366135	6	31097052	rs9501055	0.118735	0.585454
6	31364105	rs28366135	6	31098410	rs9766032	0.118735	0.585454
6	31364105	rs28366135	6	31101401	rs4084091	0.118656	0.588751
6	31364105	rs28366135	6	31101202	rs7743435	0.118656	0.588751
6	31364105	rs28366135	6	31101849	rs9468872	0.118656	0.588751
6	31364105	rs28366135	6	32093922	rs204894	0.118549	0.618564
6	31364105	rs28366135	6	31102377	rs10456391	0.118542	0.860847
6	31364105	rs28366135	6	32092207	rs1269851	0.117505	0.689024
6	31364105	rs28366135	6	32085598	rs204890	0.117505	0.689024
6	31364105	rs28366135	6	32102231	rs2555456	0.117505	0.689024
6	31364105	rs28366135	6	31941390	rs374780	0.117505	0.689024
6	31364105	rs28366135	6	31938635	rs416002	0.117505	0.689024
6	31364105	rs28366135	6	31937037	rs449283	0.117505	0.689024
6	31364105	rs28366135	6	31916062	rs512559	0.117505	0.689024
6	31364105	rs28366135	6	31910456	rs542654	0.117505	0.689024
6	31364105	rs28366135	6	31908224	rs638383	0.117505	0.689024
6	31364105	rs28366135	6	32739312	rs6457663	0.11747	0.470231
6	31364105	rs28366135	6	32732890	rs6919798	0.11747	0.470231
6	31364105	rs28366135	6	32723614	rs9276557	0.11747	0.470231
6	31364105	rs28366135	6	31101880	rs9468873	0.117431	0.58744
6	31364105	rs28366135	6	31567422	rs2857596	0.117319	0.41645
6	31364105	rs28366135	6	30744529	rs11757629	0.1167	0.467082
6	31364105	rs28366135	6	32626179	rs17211713	0.116377	0.347302
6	31364105	rs28366135	6	32703185	rs9276300	0.116099	0.465879
6	31364105	rs28366135	6	31563429	rs2844481	0.116054	0.415442
6	31364105	rs28366135	6	32733719	rs5019292	0.115971	0.460908
6	31364105	rs28366135	6	31332527	rs2523548	0.115828	0.977393
6	31364105	rs28366135	6	31436863	rs56356128	0.115573	0.912543
6	31364105	rs28366135	6	32719439	rs5014415	0.115486	0.483107
6	31364105	rs28366135	6	31561211	rs2736190	0.115427	0.414937
6	31364105	rs28366135	6	32719440	rs5014414	0.115252	0.477386
6	31364105	rs28366135	6	29679235	rs111266045	0.114885	0.602187
6	31364105	rs28366135	6	29682672	rs111300518	0.114885	0.602187
6	31364105	rs28366135	6	29676717	rs111317690	0.114885	0.602187
6	31364105	rs28366135	6	29665239	rs111368459	0.114885	0.602187
6	31364105	rs28366135	6	29678404	rs111514045	0.114885	0.602187
6	31364105	rs28366135	6	29668040	rs111514564	0.114885	0.602187
6	31364105	rs28366135	6	29667779	rs111553451	0.114885	0.602187
6	31364105	rs28366135	6	29664816	rs112005603	0.114885	0.602187
6	31364105	rs28366135	6	29677759	rs112057809	0.114885	0.602187
6	31364105	rs28366135	6	29669964	rs112217418	0.114885	0.602187
6	31364105	rs28366135	6	29679406	rs112230249	0.114885	0.602187
6	31364105	rs28366135	6	29673309	rs112698059	0.114885	0.602187
6	31364105	rs28366135	6	29681608	rs113073191	0.114885	0.602187
6	31364105	rs28366135	6	29677683	rs113243282	0.114885	0.602187
6	31364105	rs28366135	6	29681302	rs113249710	0.114885	0.602187
6	31364105	rs28366135	6	29681005	rs113628764	0.114885	0.602187
6	31364105	rs28366135	6	29670158	rs114384386	0.114885	0.602187
6	31364105	rs28366135	6	29670494	rs114804920	0.114885	0.602187
6	31364105	rs28366135	6	29670159	rs115401348	0.114885	0.602187
6	31364105	rs28366135	6	29669268	rs137970568	0.114885	0.602187
6	31364105	rs28366135	6	29660461	rs138914259	0.114885	0.602187
6	31364105	rs28366135	6	29655691	rs144895878	0.114885	0.602187
6	31364105	rs28366135	6	29669046	rs146568391	0.114885	0.602187
6	31364105	rs28366135	6	29666808	rs149008795	0.114885	0.602187
6	31364105	rs28366135	6	29672244	rs17178224	0.114885	0.602187
6	31364105	rs28366135	6	29672415	rs17184633	0.114885	0.602187
6	31364105	rs28366135	6	29650563	rs2474101	0.114885	0.602187
6	31364105	rs28366135	6	29656587	rs2535231	0.114885	0.602187
6	31364105	rs28366135	6	29656265	rs2535232	0.114885	0.602187
6	31364105	rs28366135	6	29655987	rs2535233	0.114885	0.602187
6	31364105	rs28366135	6	29652163	rs2535234	0.114885	0.602187
6	31364105	rs28366135	6	29633674	rs2535251	0.114885	0.602187
6	31364105	rs28366135	6	29633655	rs2535252	0.114885	0.602187
6	31364105	rs28366135	6	29631690	rs2535255	0.114885	0.602187
6	31364105	rs28366135	6	29631628	rs2535256	0.114885	0.602187
6	31364105	rs28366135	6	29629961	rs2535257	0.114885	0.602187
6	31364105	rs28366135	6	29629548	rs2535259	0.114885	0.602187
6	31364105	rs28366135	6	29632920	rs2747418	0.114885	0.602187
6	31364105	rs28366135	6	29642194	rs2747419	0.114885	0.602187
6	31364105	rs28366135	6	29652156	rs2747437	0.114885	0.602187
6	31364105	rs28366135	6	29652445	rs2747439	0.114885	0.602187
6	31364105	rs28366135	6	29652535	rs2747441	0.114885	0.602187
6	31364105	rs28366135	6	29653292	rs2747444	0.114885	0.602187
6	31364105	rs28366135	6	29654173	rs2747446	0.114885	0.602187
6	31364105	rs28366135	6	29654272	rs2747447	0.114885	0.602187
6	31364105	rs28366135	6	29654447	rs2747450	0.114885	0.602187
6	31364105	rs28366135	6	29654898	rs2747452	0.114885	0.602187
6	31364105	rs28366135	6	29656578	rs2747458	0.114885	0.602187
6	31364105	rs28366135	6	29657071	rs2747459	0.114885	0.602187
6	31364105	rs28366135	6	29657240	rs2747461	0.114885	0.602187
6	31364105	rs28366135	6	29657291	rs2747462	0.114885	0.602187
6	31364105	rs28366135	6	29657499	rs2747464	0.114885	0.602187
6	31364105	rs28366135	6	29658368	rs2747465	0.114885	0.602187
6	31364105	rs28366135	6	29658569	rs2747466	0.114885	0.602187
6	31364105	rs28366135	6	29634511	rs2857768	0.114885	0.602187
6	31364105	rs28366135	6	29628698	rs2857780	0.114885	0.602187
6	31364105	rs28366135	6	29631588	rs2857783	0.114885	0.602187
6	31364105	rs28366135	6	29632350	rs2857784	0.114885	0.602187
6	31364105	rs28366135	6	29633228	rs2907893	0.114885	0.602187
6	31364105	rs28366135	6	29649787	rs2982838	0.114885	0.602187
6	31364105	rs28366135	6	29649947	rs2982840	0.114885	0.602187
6	31364105	rs28366135	6	29653843	rs3117298	0.114885	0.602187
6	31364105	rs28366135	6	29654624	rs3117300	0.114885	0.602187
6	31364105	rs28366135	6	29654750	rs3117302	0.114885	0.602187
6	31364105	rs28366135	6	29655232	rs3117304	0.114885	0.602187
6	31364105	rs28366135	6	29655254	rs3117305	0.114885	0.602187
6	31364105	rs28366135	6	29655289	rs3117306	0.114885	0.602187
6	31364105	rs28366135	6	29655390	rs3117308	0.114885	0.602187
6	31364105	rs28366135	6	29655466	rs3117309	0.114885	0.602187
6	31364105	rs28366135	6	29655502	rs3117310	0.114885	0.602187
6	31364105	rs28366135	6	29657874	rs3117314	0.114885	0.602187
6	31364105	rs28366135	6	29658246	rs3117316	0.114885	0.602187
6	31364105	rs28366135	6	29657033	rs3129040	0.114885	0.602187
6	31364105	rs28366135	6	29650763	rs3129050	0.114885	0.602187
6	31364105	rs28366135	6	29650122	rs3129051	0.114885	0.602187
6	31364105	rs28366135	6	29657774	rs3129186	0.114885	0.602187
6	31364105	rs28366135	6	29643287	rs378596	0.114885	0.602187
6	31364105	rs28366135	6	29651663	rs385743	0.114885	0.602187
6	31364105	rs28366135	6	29645578	rs387603	0.114885	0.602187
6	31364105	rs28366135	6	29651492	rs398931	0.114885	0.602187
6	31364105	rs28366135	6	29647257	rs406424	0.114885	0.602187
6	31364105	rs28366135	6	29678150	rs4098873	0.114885	0.602187
6	31364105	rs28366135	6	29648785	rs416560	0.114885	0.602187
6	31364105	rs28366135	6	29651153	rs422369	0.114885	0.602187
6	31364105	rs28366135	6	29651532	rs423281	0.114885	0.602187
6	31364105	rs28366135	6	29649430	rs423369	0.114885	0.602187
6	31364105	rs28366135	6	29667208	rs76022585	0.114885	0.602187
6	31364105	rs28366135	6	29675912	rs76376183	0.114885	0.602187
6	31364105	rs28366135	6	29673552	rs77301265	0.114885	0.602187
6	31364105	rs28366135	6	29676631	rs77791449	0.114885	0.602187
6	31364105	rs28366135	6	29611788	rs79208750	0.114885	0.602187
6	31364105	rs28366135	6	29675968	rs79458891	0.114885	0.602187
6	31364105	rs28366135	6	31425033	rs2254386	0.114523	0.966844
6	31364105	rs28366135	6	31424917	rs2516453	0.11434	0.966788
6	31364105	rs28366135	6	31419800	rs2516457	0.11434	0.966788
6	31364105	rs28366135	6	31419042	rs2516459	0.11434	0.966788
6	31364105	rs28366135	6	31418700	rs2516460	0.11434	0.966788
6	31364105	rs28366135	6	31416639	rs2516462	0.11434	0.966788
6	31364105	rs28366135	6	31418124	rs2523693	0.11434	0.966788
6	31364105	rs28366135	6	31414580	rs2596462	0.11434	0.966788
6	31364105	rs28366135	6	31323321	rs1050723	0.114285	0.361909
6	31364105	rs28366135	6	30757296	rs115503530	0.114225	0.684106
6	31364105	rs28366135	6	30754731	rs139042115	0.114225	0.684106
6	31364105	rs28366135	6	32626037	rs17211699	0.114169	0.343318
6	31364105	rs28366135	6	30684686	rs2253802	0.114106	0.756058
6	31364105	rs28366135	6	30699990	rs2844706	0.114106	0.756058
6	31364105	rs28366135	6	31510002	rs2523505	0.113766	0.393942
6	31364105	rs28366135	6	30622459	rs17281677	0.113753	0.796624
6	31364105	rs28366135	6	30370670	rs76327263	0.113753	0.574351
6	31364105	rs28366135	6	30373447	rs79261645	0.113753	0.574351
6	31364105	rs28366135	6	32626508	rs113422598	0.113662	0.347922
6	31364105	rs28366135	6	32626346	rs17211741	0.113662	0.347922
6	31364105	rs28366135	6	32629905	rs2647032	0.113662	0.347922
6	31364105	rs28366135	6	32626664	rs79638487	0.113662	0.347922
6	31364105	rs28366135	6	29651515	rs385353	0.113646	0.630926
6	31364105	rs28366135	6	32447029	rs17203643	0.113377	0.531468
6	31364105	rs28366135	6	31322395	rs17199328	0.113358	0.35963
6	31364105	rs28366135	6	31321882	rs2769	0.113358	0.35963
6	31364105	rs28366135	6	32023903	rs440160	0.113259	0.658385
6	31364105	rs28366135	6	32106931	rs7383258	0.113259	0.658385
6	31364105	rs28366135	6	31478268	rs115339407	0.113066	0.93719
6	31364105	rs28366135	6	31459024	rs115607256	0.113066	0.93719
6	31364105	rs28366135	6	31470028	rs139016041	0.113066	0.93719
6	31364105	rs28366135	6	31475774	rs144994973	0.113066	0.93719
6	31364105	rs28366135	6	31471590	rs148837548	0.113066	0.93719
6	31364105	rs28366135	6	31474947	rs77208519	0.113066	0.93719
6	31364105	rs28366135	6	31323353	rs2257269	0.112892	0.905163
6	31364105	rs28366135	6	31328739	rs2523577	0.11244	0.357368
6	31364105	rs28366135	6	31327723	rs2596477	0.11244	0.357368
6	31364105	rs28366135	6	31347451	rs2244020	0.112096	1
6	31364105	rs28366135	6	31315519	rs566922015	0.112015	1
6	31364105	rs28366135	6	31270479	rs113863036	0.111924	0.887353
6	31364105	rs28366135	6	31437785	rs144854752	0.111607	0.886095
6	31364105	rs28366135	6	31442922	rs149628623	0.111607	0.886095
6	31364105	rs28366135	6	31441219	rs55953118	0.111607	0.886095
6	31364105	rs28366135	6	31103050	rs113482879	0.111498	0.865429
6	31364105	rs28366135	6	30399130	rs113447802	0.111336	0.556964
6	31364105	rs28366135	6	30399504	rs7762787	0.111336	0.556964
6	31364105	rs28366135	6	30615244	rs28360037	0.111188	0.740045
6	31364105	rs28366135	6	30729617	rs116095023	0.111159	0.679663
6	31364105	rs28366135	6	30092935	rs1419674	0.111121	0.863966
6	31364105	rs28366135	6	32074518	rs393544	0.110943	0.647359
6	31364105	rs28366135	6	31085226	rs7742033	0.110752	0.965969
6	31364105	rs28366135	6	31346445	rs2523627	0.110734	0.934634
6	31364105	rs28366135	6	31326123	rs116583816	0.110095	0.345941
6	31364105	rs28366135	6	30900094	rs2253705	0.110021	0.497151
6	31364105	rs28366135	6	30897022	rs2517459	0.110021	0.497151
6	31364105	rs28366135	6	31592715	rs28366151	0.109946	0.353382
6	31364105	rs28366135	6	31583699	rs45552734	0.109946	0.353382
6	31364105	rs28366135	6	31347274	rs2844542	0.109884	0.954106
6	31364105	rs28366135	6	31325912	rs9266258	0.109853	0.348576
6	31364105	rs28366135	6	31397605	rs577724196	0.109688	0.93533
6	31364105	rs28366135	6	30395088	rs113372297	0.109568	0.549828
6	31364105	rs28366135	6	31334945	rs2844575	0.109568	0.975574
6	31364105	rs28366135	6	30392792	rs6921817	0.109568	0.549828
6	31364105	rs28366135	6	30388730	rs73421291	0.109568	0.549828
6	31364105	rs28366135	6	30394577	rs7739840	0.109568	0.549828
6	31364105	rs28366135	6	30394721	rs7740025	0.109568	0.549828
6	31364105	rs28366135	6	30395660	rs77414732	0.109568	0.549828
6	31364105	rs28366135	6	30394694	rs7760308	0.109568	0.549828
6	31364105	rs28366135	6	30396222	rs7766532	0.109568	0.549828
6	31364105	rs28366135	6	30895444	rs2532932	0.109553	0.496658
6	31364105	rs28366135	6	32637743	rs1694129	0.109332	0.336106
6	31364105	rs28366135	6	30928342	rs73432206	0.10915	0.401689
6	31364105	rs28366135	6	31033948	rs73403446	0.108625	0.884687
6	31364105	rs28366135	6	32070838	rs1269854	0.108601	0.592042
6	31364105	rs28366135	6	29769782	rs111477579	0.108224	0.597772
6	31364105	rs28366135	6	29761106	rs112182869	0.108224	0.597772
6	31364105	rs28366135	6	29734244	rs112966394	0.108224	0.597772
6	31364105	rs28366135	6	29757364	rs113295172	0.108224	0.597772
6	31364105	rs28366135	6	29767077	rs114118533	0.108224	0.597772
6	31364105	rs28366135	6	29773317	rs11751178	0.108224	0.597772
6	31364105	rs28366135	6	29764707	rs11751282	0.108224	0.597772
6	31364105	rs28366135	6	29733502	rs11751381	0.108224	0.597772
6	31364105	rs28366135	6	29733436	rs11751397	0.108224	0.597772
6	31364105	rs28366135	6	29774139	rs11751848	0.108224	0.597772
6	31364105	rs28366135	6	29733818	rs11751915	0.108224	0.597772
6	31364105	rs28366135	6	29766260	rs11752530	0.108224	0.597772
6	31364105	rs28366135	6	29733179	rs11753758	0.108224	0.597772
6	31364105	rs28366135	6	29733462	rs11753812	0.108224	0.597772
6	31364105	rs28366135	6	29736883	rs11753867	0.108224	0.597772
6	31364105	rs28366135	6	29736942	rs11753872	0.108224	0.597772
6	31364105	rs28366135	6	29765860	rs11754577	0.108224	0.597772
6	31364105	rs28366135	6	29735813	rs11755659	0.108224	0.597772
6	31364105	rs28366135	6	29733678	rs11756053	0.108224	0.597772
6	31364105	rs28366135	6	29775242	rs11757126	0.108224	0.597772
6	31364105	rs28366135	6	29775525	rs11757182	0.108224	0.597772
6	31364105	rs28366135	6	29763708	rs11757480	0.108224	0.597772
6	31364105	rs28366135	6	29763726	rs11757929	0.108224	0.597772
6	31364105	rs28366135	6	29763814	rs11757937	0.108224	0.597772
6	31364105	rs28366135	6	29764041	rs11757990	0.108224	0.597772
6	31364105	rs28366135	6	29764486	rs11758056	0.108224	0.597772
6	31364105	rs28366135	6	29764443	rs11758087	0.108224	0.597772
6	31364105	rs28366135	6	29765835	rs11759271	0.108224	0.597772
6	31364105	rs28366135	6	29742895	rs12110334	0.108224	0.597772
6	31364105	rs28366135	6	29742915	rs12110682	0.108224	0.597772
6	31364105	rs28366135	6	29742284	rs12111521	0.108224	0.597772
6	31364105	rs28366135	6	29777303	rs140244115	0.108224	0.597772
6	31364105	rs28366135	6	29749042	rs140810194	0.108224	0.597772
6	31364105	rs28366135	6	29747780	rs141976859	0.108224	0.597772
6	31364105	rs28366135	6	29767376	rs142913815	0.108224	0.597772
6	31364105	rs28366135	6	29767158	rs144620764	0.108224	0.597772
6	31364105	rs28366135	6	29748495	rs150663034	0.108224	0.597772
6	31364105	rs28366135	6	29767895	rs17178735	0.108224	0.597772
6	31364105	rs28366135	6	29767957	rs17178749	0.108224	0.597772
6	31364105	rs28366135	6	29773537	rs17178826	0.108224	0.597772
6	31364105	rs28366135	6	29782126	rs17178952	0.108224	0.597772
6	31364105	rs28366135	6	29762839	rs17179711	0.108224	0.597772
6	31364105	rs28366135	6	29773950	rs17185244	0.108224	0.597772
6	31364105	rs28366135	6	29770014	rs2272871	0.108224	0.597772
6	31364105	rs28366135	6	29744597	rs28578751	0.108224	0.597772
6	31364105	rs28366135	6	29744517	rs28802633	0.108224	0.597772
6	31364105	rs28366135	6	29744513	rs28840978	0.108224	0.597772
6	31364105	rs28366135	6	29768801	rs2894117	0.108224	0.597772
6	31364105	rs28366135	6	29761949	rs34416032	0.108224	0.597772
6	31364105	rs28366135	6	29734749	rs34735344	0.108224	0.597772
6	31364105	rs28366135	6	29734636	rs34792092	0.108224	0.597772
6	31364105	rs28366135	6	29734692	rs35197595	0.108224	0.597772
6	31364105	rs28366135	6	29761652	rs35728173	0.108224	0.597772
6	31364105	rs28366135	6	29734930	rs35794939	0.108224	0.597772
6	31364105	rs28366135	6	29734958	rs36073133	0.108224	0.597772
6	31364105	rs28366135	6	29734787	rs36106954	0.108224	0.597772
6	31364105	rs28366135	6	29759328	rs3734820	0.108224	0.597772
6	31364105	rs28366135	6	29759451	rs3734822	0.108224	0.597772
6	31364105	rs28366135	6	29738442	rs3892549	0.108224	0.597772
6	31364105	rs28366135	6	29770980	rs3906248	0.108224	0.597772
6	31364105	rs28366135	6	29776876	rs3998745	0.108224	0.597772
6	31364105	rs28366135	6	29777199	rs4098859	0.108224	0.597772
6	31364105	rs28366135	6	29769779	rs4409220	0.108224	0.597772
6	31364105	rs28366135	6	29780672	rs55868242	0.108224	0.597772
6	31364105	rs28366135	6	29771070	rs56035102	0.108224	0.597772
6	31364105	rs28366135	6	29746552	rs56091723	0.108224	0.597772
6	31364105	rs28366135	6	29762955	rs56182102	0.108224	0.597772
6	31364105	rs28366135	6	29762999	rs56241766	0.108224	0.597772
6	31364105	rs28366135	6	29763072	rs56315562	0.108224	0.597772
6	31364105	rs28366135	6	29759607	rs58147175	0.108224	0.597772
6	31364105	rs28366135	6	29771079	rs58449426	0.108224	0.597772
6	31364105	rs28366135	6	29762730	rs58477674	0.108224	0.597772
6	31364105	rs28366135	6	29762729	rs58548121	0.108224	0.597772
6	31364105	rs28366135	6	29781624	rs58795395	0.108224	0.597772
6	31364105	rs28366135	6	29762928	rs59408697	0.108224	0.597772
6	31364105	rs28366135	6	29778640	rs59416725	0.108224	0.597772
6	31364105	rs28366135	6	29771209	rs59978815	0.108224	0.597772
6	31364105	rs28366135	6	29778337	rs60299305	0.108224	0.597772
6	31364105	rs28366135	6	29771331	rs61315420	0.108224	0.597772
6	31364105	rs28366135	6	29737846	rs6932033	0.108224	0.597772
6	31364105	rs28366135	6	29738044	rs6932384	0.108224	0.597772
6	31364105	rs28366135	6	29766807	rs72492253	0.108224	0.597772
6	31364105	rs28366135	6	29775856	rs72492263	0.108224	0.597772
6	31364105	rs28366135	6	29780559	rs72492271	0.108224	0.597772
6	31364105	rs28366135	6	29757639	rs72507835	0.108224	0.597772
6	31364105	rs28366135	6	29765145	rs72507839	0.108224	0.597772
6	31364105	rs28366135	6	29737594	rs72661134	0.108224	0.597772
6	31364105	rs28366135	6	29734481	rs73745404	0.108224	0.597772
6	31364105	rs28366135	6	29734505	rs73745405	0.108224	0.597772
6	31364105	rs28366135	6	29735022	rs73745406	0.108224	0.597772
6	31364105	rs28366135	6	29743236	rs73745429	0.108224	0.597772
6	31364105	rs28366135	6	29743261	rs73745430	0.108224	0.597772
6	31364105	rs28366135	6	29743271	rs73745431	0.108224	0.597772
6	31364105	rs28366135	6	29758186	rs73745455	0.108224	0.597772
6	31364105	rs28366135	6	29758898	rs73745456	0.108224	0.597772
6	31364105	rs28366135	6	29759770	rs73745473	0.108224	0.597772
6	31364105	rs28366135	6	29761382	rs73745481	0.108224	0.597772
6	31364105	rs28366135	6	29761600	rs73745483	0.108224	0.597772
6	31364105	rs28366135	6	29762079	rs73745488	0.108224	0.597772
6	31364105	rs28366135	6	29762207	rs73745489	0.108224	0.597772
6	31364105	rs28366135	6	29762230	rs73745491	0.108224	0.597772
6	31364105	rs28366135	6	29762276	rs73745492	0.108224	0.597772
6	31364105	rs28366135	6	29762465	rs73745494	0.108224	0.597772
6	31364105	rs28366135	6	29764998	rs73747518	0.108224	0.597772
6	31364105	rs28366135	6	29765240	rs73747522	0.108224	0.597772
6	31364105	rs28366135	6	29765285	rs73747524	0.108224	0.597772
6	31364105	rs28366135	6	29765490	rs73747525	0.108224	0.597772
6	31364105	rs28366135	6	29766484	rs73747534	0.108224	0.597772
6	31364105	rs28366135	6	29771714	rs73747573	0.108224	0.597772
6	31364105	rs28366135	6	29771783	rs73747576	0.108224	0.597772
6	31364105	rs28366135	6	29766946	rs74295214	0.108224	0.597772
6	31364105	rs28366135	6	29766957	rs74295215	0.108224	0.597772
6	31364105	rs28366135	6	29762415	rs74432503	0.108224	0.597772
6	31364105	rs28366135	6	29767585	rs75971602	0.108224	0.597772
6	31364105	rs28366135	6	29767439	rs77518729	0.108224	0.597772
6	31364105	rs28366135	6	29755656	rs7758742	0.108224	0.597772
6	31364105	rs28366135	6	29755165	rs7775919	0.108224	0.597772
6	31364105	rs28366135	6	29767530	rs78332737	0.108224	0.597772
6	31364105	rs28366135	6	29767603	rs79166206	0.108224	0.597772
6	31364105	rs28366135	6	29767318	rs79921857	0.108224	0.597772
6	31364105	rs28366135	6	29756546	rs80096721	0.108224	0.597772
6	31364105	rs28366135	6	32651868	rs2856696	0.108194	0.330936
6	31364105	rs28366135	6	30401426	rs149862759	0.107834	0.542824
6	31364105	rs28366135	6	30406803	rs57493458	0.107834	0.542824
6	31364105	rs28366135	6	30406075	rs6936910	0.107834	0.542824
6	31364105	rs28366135	6	30404042	rs73423090	0.107834	0.542824
6	31364105	rs28366135	6	32665597	rs2856665	0.107378	0.329015
6	31364105	rs28366135	6	30354922	rs2428538	0.107365	0.759699
6	31364105	rs28366135	6	30495417	rs2534826	0.107365	0.759699
6	31364105	rs28366135	6	30290375	rs6906364	0.107365	0.759699
6	31364105	rs28366135	6	30290635	rs6911349	0.107365	0.759699
6	31364105	rs28366135	6	30364587	rs2516687	0.107277	0.821471
6	31364105	rs28366135	6	31100776	rs3823416	0.107188	0.351975
6	31364105	rs28366135	6	29768137	rs11751333	0.107156	0.584807
6	31364105	rs28366135	6	30597337	rs2517564	0.107152	0.788189
6	31364105	rs28366135	6	29630366	rs2907896	0.107139	0.569103
6	31364105	rs28366135	6	29279567	rs3117429	0.106791	0.647915
6	31364105	rs28366135	6	29280638	rs3117431	0.106791	0.647915
6	31364105	rs28366135	6	29281235	rs3117432	0.106791	0.647915
6	31364105	rs28366135	6	29315419	rs3117436	0.106791	0.647915
6	31364105	rs28366135	6	29323259	rs3117438	0.106791	0.647915
6	31364105	rs28366135	6	29325160	rs3129684	0.106791	0.647915
6	31364105	rs28366135	6	29325602	rs3129685	0.106791	0.647915
6	31364105	rs28366135	6	29299503	rs3130802	0.106791	0.647915
6	31364105	rs28366135	6	29306484	rs3130806	0.106791	0.647915
6	31364105	rs28366135	6	29951804	rs3888631	0.10651	0.465662
6	31364105	rs28366135	6	29970039	rs55945512	0.10651	0.465662
6	31364105	rs28366135	6	29977347	rs57303436	0.10651	0.465662
6	31364105	rs28366135	6	29955820	rs73725925	0.10651	0.465662
6	31364105	rs28366135	6	29966493	rs73725942	0.10651	0.465662
6	31364105	rs28366135	6	29980016	rs73725957	0.10651	0.465662
6	31364105	rs28366135	6	29990194	rs73725968	0.10651	0.465662
6	31364105	rs28366135	6	29949841	rs73727658	0.10651	0.465662
6	31364105	rs28366135	6	31341379	rs2844555	0.106267	0.987448
6	31364105	rs28366135	6	31340691	rs2844557	0.106267	0.987448
6	31364105	rs28366135	6	31340433	rs2844558	0.106267	0.987448
6	31364105	rs28366135	6	29768027	rs17185146	0.106247	0.588913
6	31364105	rs28366135	6	31106499	rs9263726	0.106178	0.450716
6	31364105	rs28366135	6	32295717	rs9501613	0.106095	0.433605
6	31364105	rs28366135	6	31671498	rs28366156	0.106032	0.338616
6	31364105	rs28366135	6	32716837	rs2395254	0.105943	0.41217
6	31364105	rs28366135	6	32721639	rs2395255	0.105943	0.41217
6	31364105	rs28366135	6	32716827	rs2894291	0.105943	0.41217
6	31364105	rs28366135	6	32721656	rs2894292	0.105943	0.41217
6	31364105	rs28366135	6	32717722	rs4351242	0.105943	0.41217
6	31364105	rs28366135	6	32717515	rs4370403	0.105943	0.41217
6	31364105	rs28366135	6	32717771	rs4394272	0.105943	0.41217
6	31364105	rs28366135	6	32717024	rs4415152	0.105943	0.41217
6	31364105	rs28366135	6	32721020	rs4470886	0.105943	0.41217
6	31364105	rs28366135	6	32720986	rs4498415	0.105943	0.41217
6	31364105	rs28366135	6	32717604	rs4548006	0.105943	0.41217
6	31364105	rs28366135	6	32716736	rs4585553	0.105943	0.41217
6	31364105	rs28366135	6	32721783	rs4642463	0.105943	0.41217
6	31364105	rs28366135	6	32719634	rs5014411	0.105943	0.41217
6	31364105	rs28366135	6	32719573	rs5014412	0.105943	0.41217
6	31364105	rs28366135	6	32719502	rs5014413	0.105943	0.41217
6	31364105	rs28366135	6	32719381	rs5014418	0.105943	0.41217
6	31364105	rs28366135	6	32717339	rs5017093	0.105943	0.41217
6	31364105	rs28366135	6	32721484	rs763028	0.105943	0.41217
6	31364105	rs28366135	6	32721174	rs763029	0.105943	0.41217
6	31364105	rs28366135	6	32724499	rs7757475	0.105943	0.41217
6	31364105	rs28366135	6	32724075	rs7774644	0.105943	0.41217
6	31364105	rs28366135	6	32724147	rs7774929	0.105943	0.41217
6	31364105	rs28366135	6	32724189	rs7774954	0.105943	0.41217
6	31364105	rs28366135	6	32724267	rs7774973	0.105943	0.41217
6	31364105	rs28366135	6	32724447	rs7775664	0.105943	0.41217
6	31364105	rs28366135	6	32714083	rs9276436	0.105943	0.41217
6	31364105	rs28366135	6	32714516	rs9276438	0.105943	0.41217
6	31364105	rs28366135	6	32714603	rs9276439	0.105943	0.41217
6	31364105	rs28366135	6	32714901	rs9276442	0.105943	0.41217
6	31364105	rs28366135	6	32715448	rs9276446	0.105943	0.41217
6	31364105	rs28366135	6	32715629	rs9276448	0.105943	0.41217
6	31364105	rs28366135	6	32715653	rs9276449	0.105943	0.41217
6	31364105	rs28366135	6	32715682	rs9276450	0.105943	0.41217
6	31364105	rs28366135	6	32715685	rs9276451	0.105943	0.41217
6	31364105	rs28366135	6	32715722	rs9276452	0.105943	0.41217
6	31364105	rs28366135	6	32715775	rs9276453	0.105943	0.41217
6	31364105	rs28366135	6	32715933	rs9276455	0.105943	0.41217
6	31364105	rs28366135	6	32715993	rs9276457	0.105943	0.41217
6	31364105	rs28366135	6	32716000	rs9276458	0.105943	0.41217
6	31364105	rs28366135	6	32716034	rs9276459	0.105943	0.41217
6	31364105	rs28366135	6	32716127	rs9276460	0.105943	0.41217
6	31364105	rs28366135	6	32716167	rs9276461	0.105943	0.41217
6	31364105	rs28366135	6	32716170	rs9276462	0.105943	0.41217
6	31364105	rs28366135	6	32716181	rs9276463	0.105943	0.41217
6	31364105	rs28366135	6	32716294	rs9276464	0.105943	0.41217
6	31364105	rs28366135	6	32716409	rs9276465	0.105943	0.41217
6	31364105	rs28366135	6	32717224	rs9276472	0.105943	0.41217
6	31364105	rs28366135	6	32718329	rs9276483	0.105943	0.41217
6	31364105	rs28366135	6	32718452	rs9276484	0.105943	0.41217
6	31364105	rs28366135	6	32718479	rs9276485	0.105943	0.41217
6	31364105	rs28366135	6	32718481	rs9276486	0.105943	0.41217
6	31364105	rs28366135	6	32718594	rs9276487	0.105943	0.41217
6	31364105	rs28366135	6	32718602	rs9276488	0.105943	0.41217
6	31364105	rs28366135	6	32718620	rs9276489	0.105943	0.41217
6	31364105	rs28366135	6	32718828	rs9276492	0.105943	0.41217
6	31364105	rs28366135	6	32718869	rs9276493	0.105943	0.41217
6	31364105	rs28366135	6	32718908	rs9276495	0.105943	0.41217
6	31364105	rs28366135	6	32719017	rs9276496	0.105943	0.41217
6	31364105	rs28366135	6	32719081	rs9276498	0.105943	0.41217
6	31364105	rs28366135	6	32719666	rs9276502	0.105943	0.41217
6	31364105	rs28366135	6	32719731	rs9276503	0.105943	0.41217
6	31364105	rs28366135	6	32719745	rs9276504	0.105943	0.41217
6	31364105	rs28366135	6	32720037	rs9276511	0.105943	0.41217
6	31364105	rs28366135	6	32720144	rs9276513	0.105943	0.41217
6	31364105	rs28366135	6	32720302	rs9276516	0.105943	0.41217
6	31364105	rs28366135	6	32720366	rs9276517	0.105943	0.41217
6	31364105	rs28366135	6	32720385	rs9276518	0.105943	0.41217
6	31364105	rs28366135	6	32720415	rs9276520	0.105943	0.41217
6	31364105	rs28366135	6	32720589	rs9276526	0.105943	0.41217
6	31364105	rs28366135	6	32720637	rs9276527	0.105943	0.41217
6	31364105	rs28366135	6	32720934	rs9276528	0.105943	0.41217
6	31364105	rs28366135	6	32720971	rs9276529	0.105943	0.41217
6	31364105	rs28366135	6	32722129	rs9276546	0.105943	0.41217
6	31364105	rs28366135	6	32722155	rs9276547	0.105943	0.41217
6	31364105	rs28366135	6	32722220	rs9276548	0.105943	0.41217
6	31364105	rs28366135	6	32722242	rs9276549	0.105943	0.41217
6	31364105	rs28366135	6	32722702	rs9276554	0.105943	0.41217
6	31364105	rs28366135	6	30905673	rs59417026	0.105912	0.396279
6	31364105	rs28366135	6	29758071	rs78890691	0.105353	0.593209
6	31364105	rs28366135	6	31399725	rs148850947	0.105347	1
6	31364105	rs28366135	6	30996210	rs9468860	0.105331	0.881896
6	31364105	rs28366135	6	31001355	rs9468862	0.105331	0.881896
6	31364105	rs28366135	6	31495145	rs144293465	0.105248	0.881549
6	31364105	rs28366135	6	31485240	rs147896047	0.105248	0.881549
6	31364105	rs28366135	6	31470298	rs148523875	0.105248	0.881549
6	31364105	rs28366135	6	29769128	rs3891162	0.105097	0.592489
6	31364105	rs28366135	6	30695411	rs146942886	0.105081	0.880848
6	31364105	rs28366135	6	32184139	rs477785	0.104851	0.669715
6	31364105	rs28366135	6	29277619	rs3117428	0.104513	0.636668
6	31364105	rs28366135	6	29999988	rs6941729	0.104473	0.521841
6	31364105	rs28366135	6	30538821	rs28360036	0.104411	0.742434
6	31364105	rs28366135	6	30362160	rs138543588	0.10407	0.80065
6	31364105	rs28366135	6	31154118	rs143859871	0.10406	0.963837
6	31364105	rs28366135	6	31165081	rs147560449	0.10406	0.963837
6	31364105	rs28366135	6	31123723	rs56290415	0.10406	0.963837
6	31364105	rs28366135	6	31226075	rs138950925	0.104058	0.555009
6	31364105	rs28366135	6	31226069	rs150242083	0.104058	0.555009
6	31364105	rs28366135	6	30259356	rs1264620	0.10402	0.769079
6	31364105	rs28366135	6	30224238	rs1579220	0.10402	0.769079
6	31364105	rs28366135	6	30227399	rs2516711	0.10402	0.769079
6	31364105	rs28366135	6	30314379	rs28360031	0.10402	0.769079
6	31364105	rs28366135	6	30166945	rs28360011	0.103934	0.783985
6	31364105	rs28366135	6	31407331	rs2516470	0.103884	0.652378
6	31364105	rs28366135	6	31101053	rs3823420	0.103869	0.331317
6	31364105	rs28366135	6	31965416	rs375348819	0.103509	0.685801
6	31364105	rs28366135	6	31344273	rs2523638	0.102917	0.986995
6	31364105	rs28366135	6	31342741	rs2844552	0.102917	0.986995
6	31364105	rs28366135	6	31345270	rs2853976	0.102917	0.986995
6	31364105	rs28366135	6	31344471	rs3997983	0.102917	0.986995
6	31364105	rs28366135	6	32689362	rs9275766	0.102907	0.350576
6	31364105	rs28366135	6	31810266	rs41284523	0.102877	0.582819
6	31364105	rs28366135	6	31191287	rs9263988	0.102703	0.325757
6	31364105	rs28366135	6	31192587	rs9263992	0.102703	0.325757
6	31364105	rs28366135	6	32726788	rs56536369	0.102532	0.344349
6	31364105	rs28366135	6	32167253	rs204988	0.102453	0.657208
6	31364105	rs28366135	6	32174755	rs2515891	0.102453	0.657208
6	31364105	rs28366135	6	29684542	rs113682850	0.102372	0.534072
6	31364105	rs28366135	6	31226402	rs6907645	0.102309	0.547488
6	31364105	rs28366135	6	31171777	rs138985696	0.102016	1
6	31364105	rs28366135	6	31113725	rs145071290	0.102016	1
6	31364105	rs28366135	6	31105928	rs150591468	0.102016	1
6	31364105	rs28366135	6	31429410	rs186828177	0.102016	1
6	31364105	rs28366135	6	31161797	rs187704112	0.102016	1
6	31364105	rs28366135	6	31326272	rs9266276	0.101967	0.942524
6	31364105	rs28366135	6	30994483	rs9468859	0.101546	0.816726
6	31364105	rs28366135	6	31000489	rs9468861	0.101546	0.816726
6	31364105	rs28366135	6	32627221	rs9273408	0.101496	0.352302
6	31364105	rs28366135	6	31565620	rs139179724	0.101259	0.854165
6	31364105	rs28366135	6	31508810	rs142145092	0.101259	0.854165
6	31364105	rs28366135	6	31520912	rs143609356	0.101259	0.854165
6	31364105	rs28366135	6	31505135	rs149426389	0.101259	0.854165
6	31364105	rs28366135	6	31528360	rs149845600	0.101259	0.854165
6	31364105	rs28366135	6	31521737	rs150024658	0.101259	0.854165
6	31364105	rs28366135	6	31554400	rs41273248	0.101259	0.854165
6	31364105	rs28366135	6	31521325	rs55786861	0.101259	0.854165
6	31364105	rs28366135	6	31503219	rs55799418	0.101259	0.854165
6	31364105	rs28366135	6	31538735	rs56127727	0.101259	0.854165
6	31364105	rs28366135	6	30014705	rs78772196	0.101258	0.43809
6	31364105	rs28366135	6	30209515	rs2508028	0.101256	0.737768
6	31364105	rs28366135	6	32045226	rs204878	0.101096	0.591489
6	31364105	rs28366135	6	32059400	rs204898	0.101096	0.591489
6	31364105	rs28366135	6	31097484	rs3734860	0.101032	0.326762
6	31364105	rs28366135	6	31359193	rs2395483	0.100823	0.722736
6	31364105	rs28366135	6	29764082	rs11758019	0.100583	0.563458
6	31364105	rs28366135	6	29211509	rs3117338	0.0993568	0.620765
6	31364105	rs28366135	6	29203407	rs3117344	0.0993568	0.620765
6	31364105	rs28366135	6	29180285	rs3129095	0.0993568	0.620765
6	31364105	rs28366135	6	29141743	rs3129157	0.0993568	0.620765
6	31364105	rs28366135	6	29098500	rs3130776	0.0993568	0.620765
6	31364105	rs28366135	6	29188179	rs3130801	0.0993568	0.620765
6	31364105	rs28366135	6	29220709	rs9257653	0.0993568	0.620765
6	31364105	rs28366135	6	29238426	rs9257658	0.0993568	0.620765
6	31364105	rs28366135	6	31227046	rs9689773	0.099298	0.542167
6	31364105	rs28366135	6	31290190	rs111651248	0.0992017	0.901605
6	31364105	rs28366135	6	31417464	rs2516437	0.098932	0.974176
6	31364105	rs28366135	6	31417540	rs2596459	0.098932	0.974176
6	31364105	rs28366135	6	31415065	rs3131627	0.098932	0.974176
6	31364105	rs28366135	6	32136930	rs1269839	0.0988412	0.627592
6	31364105	rs28366135	6	32132590	rs2849013	0.0988412	0.627592
6	31364105	rs28366135	6	32121659	rs3130280	0.0988412	0.627592
6	31364105	rs28366135	6	32128186	rs3130282	0.0988412	0.627592
6	31364105	rs28366135	6	32123345	rs386996	0.0988412	0.627592
6	31364105	rs28366135	6	32140003	rs417035	0.0988412	0.627592
6	31364105	rs28366135	6	32121932	rs505997	0.0988412	0.627592
6	31364105	rs28366135	6	29767106	rs145108203	0.0987689	0.588182
6	31364105	rs28366135	6	31362214	rs148280868	0.0986885	1
6	31364105	rs28366135	6	32451105	rs115594834	0.0986121	0.524172
6	31364105	rs28366135	6	30656847	rs2269705	0.0985361	0.321752
6	31364105	rs28366135	6	32681839	rs3129730	0.0984734	0.324463
6	31364105	rs28366135	6	29947158	rs58815089	0.0983228	0.523402
6	31364105	rs28366135	6	30763714	rs3131062	0.0982382	0.317211
6	31364105	rs28366135	6	30763562	rs3129986	0.0980947	0.314463
6	31364105	rs28366135	6	30197481	rs1264689	0.0978471	0.745909
6	31364105	rs28366135	6	30211185	rs145463269	0.0978471	0.745909
6	31364105	rs28366135	6	30159297	rs6924952	0.0978471	0.745909
6	31364105	rs28366135	6	30018338	rs113961993	0.0977888	0.514448
6	31364105	rs28366135	6	30026146	rs16896944	0.0977888	0.514448
6	31364105	rs28366135	6	29986410	rs56344665	0.0977888	0.514448
6	31364105	rs28366135	6	30042516	rs60940958	0.0977888	0.514448
6	31364105	rs28366135	6	29962741	rs73725936	0.0977888	0.514448
6	31364105	rs28366135	6	29980054	rs73725959	0.0977888	0.514448
6	31364105	rs28366135	6	30046617	rs73728116	0.0977888	0.514448
6	31364105	rs28366135	6	30234865	rs138434744	0.0977758	0.792699
6	31364105	rs28366135	6	30221769	rs146197564	0.0977758	0.792699
6	31364105	rs28366135	6	30214628	rs146470735	0.0977758	0.792699
6	31364105	rs28366135	6	32743103	rs2857208	0.0976417	0.418713
6	31364105	rs28366135	6	32750857	rs9276685	0.0976417	0.418713
6	31364105	rs28366135	6	30114307	rs2256146	0.0975404	0.809452
6	31364105	rs28366135	6	31265123	rs55745121	0.0975404	0.809452
6	31364105	rs28366135	6	31311411	rs28380839	0.0973879	0.640756
6	31364105	rs28366135	6	31236571	rs114027487	0.0973164	0.533964
6	31364105	rs28366135	6	31328886	rs7772305	0.0973053	0.963273
6	31364105	rs28366135	6	31096189	rs2844633	0.0970965	0.376012
6	31364105	rs28366135	6	31096184	rs2844634	0.0970965	0.376012
6	31364105	rs28366135	6	32673230	rs2856697	0.0968144	0.320486
6	31364105	rs28366135	6	30423861	rs113652154	0.0965097	0.490343
6	31364105	rs28366135	6	30416767	rs4959049	0.0965097	0.490343
6	31364105	rs28366135	6	30421606	rs4959051	0.0965097	0.490343
6	31364105	rs28366135	6	30416864	rs58101292	0.0965097	0.490343
6	31364105	rs28366135	6	30415426	rs58504477	0.0965097	0.490343
6	31364105	rs28366135	6	30422685	rs60118758	0.0965097	0.490343
6	31364105	rs28366135	6	30416860	rs60162146	0.0965097	0.490343
6	31364105	rs28366135	6	30425369	rs61152365	0.0965097	0.490343
6	31364105	rs28366135	6	30408971	rs76845533	0.0965097	0.490343
6	31364105	rs28366135	6	30411977	rs78319250	0.0965097	0.490343
6	31364105	rs28366135	6	30413755	rs79778599	0.0965097	0.490343
6	31364105	rs28366135	6	29003639	rs114005445	0.0964344	0.615695
6	31364105	rs28366135	6	29029361	rs114680448	0.0964344	0.615695
6	31364105	rs28366135	6	29050257	rs116611655	0.0964344	0.615695
6	31364105	rs28366135	6	29051718	rs138167827	0.0964344	0.615695
6	31364105	rs28366135	6	29010003	rs41424052	0.0964344	0.615695
6	31364105	rs28366135	6	32675581	rs17212846	0.0960876	0.319895
6	31364105	rs28366135	6	31237438	rs9264603	0.0959437	0.527478
6	31364105	rs28366135	6	29767102	rs149964805	0.0959426	0.583257
6	31364105	rs28366135	6	31374110	rs187712860	0.0953632	1
6	31364105	rs28366135	6	30076425	rs2021730	0.0953224	0.715826
6	31364105	rs28366135	6	30076106	rs2248752	0.0953224	0.715826
6	31364105	rs28366135	6	30076636	rs2517599	0.0953224	0.715826
6	31364105	rs28366135	6	30076728	rs2844794	0.0953224	0.715826
6	31364105	rs28366135	6	31085340	rs1265045	0.0953021	0.365709
6	31364105	rs28366135	6	31358943	rs9266791	0.0950184	0.98497
6	31364105	rs28366135	6	32678021	rs28755392	0.0949985	0.319297
6	31364105	rs28366135	6	30116534	rs147160936	0.0946553	0.771634
6	31364105	rs28366135	6	31061581	rs6901708	0.0944466	0.373094
6	31364105	rs28366135	6	30708143	rs141218233	0.0944352	0.63558
6	31364105	rs28366135	6	30021749	rs259948	0.0943115	0.805087
6	31364105	rs28366135	6	29723144	rs17438538	0.0942773	0.786951
6	31364105	rs28366135	6	31102884	rs3130568	0.0937089	0.855967
6	31364105	rs28366135	6	31102964	rs3132565	0.0937089	0.855967
6	31364105	rs28366135	6	31336870	rs2253907	0.0936211	0.985744
6	31364105	rs28366135	6	29960331	rs16896853	0.0931981	0.495169
6	31364105	rs28366135	6	30992353	rs147941707	0.0931328	0.925716
6	31364105	rs28366135	6	30983895	rs56183784	0.0931328	0.925716
6	31364105	rs28366135	6	30978328	rs56327229	0.0931328	0.925716
6	31364105	rs28366135	6	30909461	rs57224109	0.0930096	0.50172
6	31364105	rs28366135	6	31197407	rs28397289	0.0928154	0.321001
6	31364105	rs28366135	6	31200254	rs7753180	0.0928154	0.321001
6	31364105	rs28366135	6	31232729	rs114351289	0.092726	0.513349
6	31364105	rs28366135	6	31236289	rs114472942	0.092726	0.513349
6	31364105	rs28366135	6	31231911	rs148583005	0.092726	0.513349
6	31364105	rs28366135	6	31229896	rs17198455	0.092726	0.513349
6	31364105	rs28366135	6	31230064	rs17198497	0.092726	0.513349
6	31364105	rs28366135	6	31230535	rs17198595	0.092726	0.513349
6	31364105	rs28366135	6	31237257	rs17879162	0.092726	0.513349
6	31364105	rs28366135	6	31238495	rs17884390	0.092726	0.513349
6	31364105	rs28366135	6	31236102	rs28367569	0.092726	0.513349
6	31364105	rs28366135	6	31236298	rs28367570	0.092726	0.513349
6	31364105	rs28366135	6	31241116	rs28367582	0.092726	0.513349
6	31364105	rs28366135	6	31241481	rs28367583	0.092726	0.513349
6	31364105	rs28366135	6	31233651	rs28397307	0.092726	0.513349
6	31364105	rs28366135	6	31234135	rs28397308	0.092726	0.513349
6	31364105	rs28366135	6	31234438	rs28397309	0.092726	0.513349
6	31364105	rs28366135	6	31227639	rs28749575	0.092726	0.513349
6	31364105	rs28366135	6	31227847	rs28749576	0.092726	0.513349
6	31364105	rs28366135	6	31227925	rs28749577	0.092726	0.513349
6	31364105	rs28366135	6	31236845	rs3176007	0.092726	0.513349
6	31364105	rs28366135	6	31235655	rs3864297	0.092726	0.513349
6	31364105	rs28366135	6	31235798	rs3873372	0.092726	0.513349
6	31364105	rs28366135	6	31230924	rs7747738	0.092726	0.513349
6	31364105	rs28366135	6	31231526	rs7752328	0.092726	0.513349
6	31364105	rs28366135	6	30008043	rs6915205	0.0925379	0.505296
6	31364105	rs28366135	6	29984843	rs73725962	0.0925379	0.505296
6	31364105	rs28366135	6	30007004	rs76385727	0.0925379	0.505296
6	31364105	rs28366135	6	32005649	rs396458	0.0924892	0.398204
6	31364105	rs28366135	6	30046427	rs1150733	0.0922211	0.710591
6	31364105	rs28366135	6	30075646	rs2523991	0.0922211	0.710591
6	31364105	rs28366135	6	30075067	rs2523993	0.0922211	0.710591
6	31364105	rs28366135	6	30176235	rs7775373	0.0919218	0.73729
6	31364105	rs28366135	6	31514058	rs114066913	0.0915331	0.78413
6	31364105	rs28366135	6	31450274	rs116671810	0.0915331	0.78413
6	31364105	rs28366135	6	31473707	rs142186496	0.0915331	0.78413
6	31364105	rs28366135	6	31534106	rs143040837	0.0915331	0.78413
6	31364105	rs28366135	6	31480511	rs58580446	0.0915331	0.78413
6	31364105	rs28366135	6	31606756	rs2178899	0.0914786	0.309726
6	31364105	rs28366135	6	31243495	rs6913377	0.091166	0.506485
6	31364105	rs28366135	6	30206726	rs2158287	0.0911585	0.765405
6	31364105	rs28366135	6	30418662	rs4947284	0.090849	0.467519
6	31364105	rs28366135	6	30419918	rs57548202	0.090849	0.467519
6	31364105	rs28366135	6	30417827	rs57625144	0.090849	0.467519
6	31364105	rs28366135	6	30419902	rs60937545	0.090849	0.467519
6	31364105	rs28366135	6	30419763	rs72502523	0.090849	0.467519
6	31364105	rs28366135	6	30421047	rs72502524	0.090849	0.467519
6	31364105	rs28366135	6	30421082	rs72502525	0.090849	0.467519
6	31364105	rs28366135	6	30427224	rs73427041	0.090849	0.467519
6	31364105	rs28366135	6	29747389	rs17185076	0.0907896	0.382703
6	31364105	rs28366135	6	31267103	rs140255558	0.090789	0.959143
6	31364105	rs28366135	6	30678363	rs138503053	0.0907852	0.637338
6	31364105	rs28366135	6	30681237	rs140711974	0.0907852	0.637338
6	31364105	rs28366135	6	30669117	rs149822941	0.0907852	0.637338
6	31364105	rs28366135	6	30648817	rs151155542	0.0907852	0.637338
6	31364105	rs28366135	6	30675830	rs61744913	0.0907852	0.637338
6	31364105	rs28366135	6	30680721	rs61748586	0.0907852	0.637338
6	31364105	rs28366135	6	31020271	rs9262602	0.0905874	0.334553
6	31364105	rs28366135	6	32626210	rs17205373	0.0903136	0.349321
6	31364105	rs28366135	6	31353639	rs2523484	0.0900841	0.983688
6	31364105	rs28366135	6	31358955	rs9348866	0.0900464	0.930779
6	31364105	rs28366135	6	31100869	rs3823417	0.090035	0.569784
6	31364105	rs28366135	6	32381940	rs28366194	0.0898302	0.362477
6	31364105	rs28366135	6	30990631	rs115428009	0.0898239	0.923391
6	31364105	rs28366135	6	30989791	rs144797308	0.0898239	0.923391
6	31364105	rs28366135	6	31248742	rs17192358	0.0896372	0.49975
6	31364105	rs28366135	6	31245223	rs28367585	0.0896372	0.49975
6	31364105	rs28366135	6	31251057	rs28367590	0.0896372	0.49975
6	31364105	rs28366135	6	31253716	rs28367592	0.0896372	0.49975
6	31364105	rs28366135	6	31255861	rs28367593	0.0896372	0.49975
6	31364105	rs28366135	6	31258141	rs28367594	0.0896372	0.49975
6	31364105	rs28366135	6	31259446	rs28367596	0.0896372	0.49975
6	31364105	rs28366135	6	31261691	rs28367598	0.0896372	0.49975
6	31364105	rs28366135	6	31269710	rs28367682	0.0896372	0.49975
6	31364105	rs28366135	6	31275211	rs28367687	0.0896372	0.49975
6	31364105	rs28366135	6	31249852	rs28752768	0.0896372	0.49975
6	31364105	rs28366135	6	31249873	rs28752769	0.0896372	0.49975
6	31364105	rs28366135	6	32548908	rs28732304	0.0892837	0.36982
6	31364105	rs28366135	6	30973650	rs56111713	0.0890952	0.891846
6	31364105	rs28366135	6	31235408	rs28367568	0.0890464	0.510772
6	31364105	rs28366135	6	31329494	rs2523572	0.0888779	0.972709
6	31364105	rs28366135	6	31201803	rs6927461	0.0888661	0.639753
6	31364105	rs28366135	6	31090843	rs3130996	0.088844	0.62869
6	31364105	rs28366135	6	31138797	rs9263816	0.08876	0.453665
6	31364105	rs28366135	6	29918140	rs114313275	0.0887536	0.717337
6	31364105	rs28366135	6	31431691	rs2255221	0.0885988	0.311007
6	31364105	rs28366135	6	31432006	rs2263318	0.0885988	0.311007
6	31364105	rs28366135	6	30892054	rs2257347	0.0885671	0.493065
6	31364105	rs28366135	6	31084435	rs1062470	0.0885634	0.628217
6	31364105	rs28366135	6	31089388	rs2239521	0.0885634	0.628217
6	31364105	rs28366135	6	31089389	rs2239522	0.0885634	0.628217
6	31364105	rs28366135	6	31088202	rs2302399	0.0885634	0.628217
6	31364105	rs28366135	6	31087562	rs3091255	0.0885634	0.628217
6	31364105	rs28366135	6	31091862	rs3094205	0.0885634	0.628217
6	31364105	rs28366135	6	31091409	rs3094207	0.0885634	0.628217
6	31364105	rs28366135	6	31085701	rs3094213	0.0885634	0.628217
6	31364105	rs28366135	6	31083729	rs3095297	0.0885634	0.628217
6	31364105	rs28366135	6	31090599	rs3095313	0.0885634	0.628217
6	31364105	rs28366135	6	31089037	rs3095316	0.0885634	0.628217
6	31364105	rs28366135	6	31087286	rs3130990	0.0885634	0.628217
6	31364105	rs28366135	6	31087354	rs3130991	0.0885634	0.628217
6	31364105	rs28366135	6	31090552	rs3130995	0.0885634	0.628217
6	31364105	rs28366135	6	31091070	rs3132544	0.0885634	0.628217
6	31364105	rs28366135	6	31463832	rs73390402	0.0882016	0.778571
6	31364105	rs28366135	6	31138917	rs9263817	0.0881544	0.439419
6	31364105	rs28366135	6	31141664	rs887467	0.0881121	0.702707
6	31364105	rs28366135	6	31090672	rs3094208	0.0880037	0.627267
6	31364105	rs28366135	6	31352631	rs7741091	0.0878405	0.974272
6	31364105	rs28366135	6	31352446	rs7775759	0.0878405	0.974272
6	31364105	rs28366135	6	31320654	rs2523614	0.0877467	0.811822
6	31364105	rs28366135	6	31320642	rs2523615	0.0877467	0.811822
6	31364105	rs28366135	6	31130019	rs9263794	0.0873799	0.435456
6	31364105	rs28366135	6	29760799	rs77141969	0.0873485	0.378809
6	31364105	rs28366135	6	29766861	rs7773572	0.0873485	0.378809
6	31364105	rs28366135	6	29765452	rs9461556	0.0873485	0.378809
6	31364105	rs28366135	6	31093132	rs3094200	0.0873156	0.860002
6	31364105	rs28366135	6	31092547	rs3094202	0.0873156	0.860002
6	31364105	rs28366135	6	31093066	rs3095302	0.0873156	0.860002
6	31364105	rs28366135	6	31093482	rs3131003	0.0873156	0.860002
6	31364105	rs28366135	6	31092541	rs3094203	0.087129	0.859719
6	31364105	rs28366135	6	31093327	rs3094198	0.0870959	0.860192
6	31364105	rs28366135	6	31093356	rs3095301	0.0870959	0.860192
6	31364105	rs28366135	6	30419155	rs11755446	0.0867219	0.445423
6	31364105	rs28366135	6	31270817	rs28367683	0.0866702	0.48665
6	31364105	rs28366135	6	30955717	rs45565239	0.0865191	0.920919
6	31364105	rs28366135	6	30045710	rs1150734	0.0860598	0.69954
6	31364105	rs28366135	6	29951011	rs2517808	0.0860598	0.69954
6	31364105	rs28366135	6	29972328	rs356965	0.0860598	0.69954
6	31364105	rs28366135	6	29978526	rs356970	0.0860598	0.69954
6	31364105	rs28366135	6	31079889	rs1265053	0.0855985	0.661718
6	31364105	rs28366135	6	31130821	rs1044870	0.085355	0.429879
6	31364105	rs28366135	6	31122330	rs130077	0.085355	0.429879
6	31364105	rs28366135	6	31107361	rs2233945	0.085355	0.429879
6	31364105	rs28366135	6	31107338	rs2233946	0.085355	0.429879
6	31364105	rs28366135	6	31113326	rs9263745	0.085355	0.429879
6	31364105	rs28366135	6	31117015	rs9263766	0.085355	0.429879
6	31364105	rs28366135	6	31119716	rs9263769	0.085355	0.429879
6	31364105	rs28366135	6	31120841	rs9263774	0.085355	0.429879
6	31364105	rs28366135	6	31120901	rs9263775	0.085355	0.429879
6	31364105	rs28366135	6	31121026	rs9263776	0.085355	0.429879
6	31364105	rs28366135	6	31121489	rs9263777	0.085355	0.429879
6	31364105	rs28366135	6	31123416	rs9263781	0.085355	0.429879
6	31364105	rs28366135	6	31123554	rs9263782	0.085355	0.429879
6	31364105	rs28366135	6	31123569	rs9263783	0.085355	0.429879
6	31364105	rs28366135	6	31125823	rs9263785	0.085355	0.429879
6	31364105	rs28366135	6	31126230	rs9263786	0.085355	0.429879
6	31364105	rs28366135	6	31128411	rs9263790	0.085355	0.429879
6	31364105	rs28366135	6	31128673	rs9263792	0.085355	0.429879
6	31364105	rs28366135	6	31132883	rs9263796	0.085355	0.429879
6	31364105	rs28366135	6	31134599	rs9263800	0.085355	0.429879
6	31364105	rs28366135	6	31135136	rs9263802	0.085355	0.429879
6	31364105	rs28366135	6	31136577	rs9263809	0.085355	0.429879
6	31364105	rs28366135	6	31137632	rs9263810	0.085355	0.429879
6	31364105	rs28366135	6	31137745	rs9263811	0.085355	0.429879
6	31364105	rs28366135	6	31657694	rs116797187	0.0850412	0.739277
6	31364105	rs28366135	6	31741494	rs140666828	0.0850412	0.739277
6	31364105	rs28366135	6	31594288	rs148302854	0.0850412	0.739277
6	31364105	rs28366135	6	31605016	rs35595439	0.0850412	0.739277
6	31364105	rs28366135	6	31690356	rs55932544	0.0850412	0.739277
6	31364105	rs28366135	6	31657069	rs56061694	0.0850412	0.739277
6	31364105	rs28366135	6	31751517	rs56229298	0.0850412	0.739277
6	31364105	rs28366135	6	31677953	rs61740977	0.0850412	0.739277
6	31364105	rs28366135	6	31599556	rs78503551	0.0850412	0.739277
6	31364105	rs28366135	6	31657047	rs915653	0.0850412	0.739277
6	31364105	rs28366135	6	31139040	rs9263818	0.0849401	0.429333
6	31364105	rs28366135	6	30314598	rs1060068	0.0846962	0.332181
6	31364105	rs28366135	6	30253339	rs1132547	0.0846962	0.332181
6	31364105	rs28366135	6	30228138	rs2021107	0.0846962	0.332181
6	31364105	rs28366135	6	30230518	rs2516701	0.0846962	0.332181
6	31364105	rs28366135	6	30223903	rs2516718	0.0846962	0.332181
6	31364105	rs28366135	6	30223720	rs2516719	0.0846962	0.332181
6	31364105	rs28366135	6	30264933	rs261956	0.0846962	0.332181
6	31364105	rs28366135	6	30276443	rs28360020	0.0846962	0.332181
6	31364105	rs28366135	6	30292147	rs28360024	0.0846962	0.332181
6	31364105	rs28366135	6	30315454	rs28360032	0.0846962	0.332181
6	31364105	rs28366135	6	30286080	rs6904208	0.0846962	0.332181
6	31364105	rs28366135	6	30298854	rs7763488	0.0846962	0.332181
6	31364105	rs28366135	6	30304816	rs7767653	0.0846962	0.332181
6	31364105	rs28366135	6	31119049	rs9263768	0.0845268	0.428787
6	31364105	rs28366135	6	31336349	rs2523534	0.0842963	0.97101
6	31364105	rs28366135	6	31337281	rs2922997	0.0842963	0.97101
6	31364105	rs28366135	6	31364383	rs9501589	0.0842931	0.927026
6	31364105	rs28366135	6	31330411	rs2250295	0.0841593	0.970949
6	31364105	rs28366135	6	31330844	rs2523560	0.0841593	0.970949
6	31364105	rs28366135	6	30933492	rs114000484	0.084159	0.956227
6	31364105	rs28366135	6	31381407	rs2256312	0.0840445	1
6	31364105	rs28366135	6	31116220	rs130070	0.0836784	0.425139
6	31364105	rs28366135	6	29684037	rs28359994	0.0834706	0.682399
6	31364105	rs28366135	6	29699863	rs28359995	0.0834706	0.682399
6	31364105	rs28366135	6	29713080	rs28359996	0.0834706	0.682399
6	31364105	rs28366135	6	29669287	rs28749532	0.0834706	0.682399
6	31364105	rs28366135	6	30966789	rs114982948	0.0832186	0.918284
6	31364105	rs28366135	6	30935531	rs9468853	0.0832186	0.918284
6	31364105	rs28366135	6	31362891	rs2523468	0.0831574	1
6	31364105	rs28366135	6	29621536	rs114244933	0.0831297	0.40255
6	31364105	rs28366135	6	30611615	rs2032133	0.082723	0.570247
6	31364105	rs28366135	6	30965190	rs114891374	0.082525	0.88508
6	31364105	rs28366135	6	30959280	rs138480883	0.082525	0.88508
6	31364105	rs28366135	6	30963143	rs9468857	0.082525	0.88508
6	31364105	rs28366135	6	30941209	rs115589984	0.0819599	0.830976
6	31364105	rs28366135	6	31275277	rs13194791	0.08177	0.543002
6	31364105	rs28366135	6	31091531	rs3131001	0.0815908	0.600982
6	31364105	rs28366135	6	31092669	rs3131002	0.0815908	0.600982
6	31364105	rs28366135	6	31041476	rs111270655	0.0814021	0.805753
6	31364105	rs28366135	6	31029867	rs111369951	0.0814021	0.805753
6	31364105	rs28366135	6	31052994	rs111534371	0.0814021	0.805753
6	31364105	rs28366135	6	31038855	rs111551081	0.0814021	0.805753
6	31364105	rs28366135	6	31048637	rs111655107	0.0814021	0.805753
6	31364105	rs28366135	6	31049788	rs111962849	0.0814021	0.805753
6	31364105	rs28366135	6	31039241	rs112066799	0.0814021	0.805753
6	31364105	rs28366135	6	31052299	rs112215039	0.0814021	0.805753
6	31364105	rs28366135	6	31041551	rs112227131	0.0814021	0.805753
6	31364105	rs28366135	6	31036883	rs112237482	0.0814021	0.805753
6	31364105	rs28366135	6	31043056	rs112241762	0.0814021	0.805753
6	31364105	rs28366135	6	31036185	rs112327083	0.0814021	0.805753
6	31364105	rs28366135	6	31053807	rs112700720	0.0814021	0.805753
6	31364105	rs28366135	6	31032644	rs112944262	0.0814021	0.805753
6	31364105	rs28366135	6	31052865	rs112955505	0.0814021	0.805753
6	31364105	rs28366135	6	31040773	rs113051729	0.0814021	0.805753
6	31364105	rs28366135	6	31038682	rs113210427	0.0814021	0.805753
6	31364105	rs28366135	6	31038583	rs113316347	0.0814021	0.805753
6	31364105	rs28366135	6	31053508	rs113352996	0.0814021	0.805753
6	31364105	rs28366135	6	31049123	rs113411636	0.0814021	0.805753
6	31364105	rs28366135	6	31037806	rs113498686	0.0814021	0.805753
6	31364105	rs28366135	6	31025360	rs113527599	0.0814021	0.805753
6	31364105	rs28366135	6	31033033	rs113650179	0.0814021	0.805753
6	31364105	rs28366135	6	31048799	rs113716168	0.0814021	0.805753
6	31364105	rs28366135	6	31036390	rs113729803	0.0814021	0.805753
6	31364105	rs28366135	6	31035650	rs113802684	0.0814021	0.805753
6	31364105	rs28366135	6	31053872	rs113861512	0.0814021	0.805753
6	31364105	rs28366135	6	31048479	rs113945817	0.0814021	0.805753
6	31364105	rs28366135	6	31048060	rs113949918	0.0814021	0.805753
6	31364105	rs28366135	6	31036663	rs114936452	0.0814021	0.805753
6	31364105	rs28366135	6	31054973	rs115586160	0.0814021	0.805753
6	31364105	rs28366135	6	31041167	rs116298508	0.0814021	0.805753
6	31364105	rs28366135	6	31043548	rs116570373	0.0814021	0.805753
6	31364105	rs28366135	6	31054071	rs145677478	0.0814021	0.805753
6	31364105	rs28366135	6	31049983	rs147779239	0.0814021	0.805753
6	31364105	rs28366135	6	31037960	rs187924294	0.0814021	0.805753
6	31364105	rs28366135	6	31025287	rs4084092	0.0814021	0.805753
6	31364105	rs28366135	6	31034881	rs549296434	0.0814021	0.805753
6	31364105	rs28366135	6	31034918	rs550071801	0.0814021	0.805753
6	31364105	rs28366135	6	31035461	rs565162985	0.0814021	0.805753
6	31364105	rs28366135	6	31029802	rs75549808	0.0814021	0.805753
6	31364105	rs28366135	6	31038752	rs75741365	0.0814021	0.805753
6	31364105	rs28366135	6	31050174	rs76358125	0.0814021	0.805753
6	31364105	rs28366135	6	31039168	rs76420941	0.0814021	0.805753
6	31364105	rs28366135	6	31052658	rs76849698	0.0814021	0.805753
6	31364105	rs28366135	6	31038921	rs77853994	0.0814021	0.805753
6	31364105	rs28366135	6	31049521	rs78593457	0.0814021	0.805753
6	31364105	rs28366135	6	31036526	rs79313202	0.0814021	0.805753
6	31364105	rs28366135	6	31029077	rs79519139	0.0814021	0.805753
6	31364105	rs28366135	6	31043788	rs79711364	0.0814021	0.805753
6	31364105	rs28366135	6	31041837	rs79738410	0.0814021	0.805753
6	31364105	rs28366135	6	31047291	rs79906671	0.0814021	0.805753
6	31364105	rs28366135	6	31053309	rs80288464	0.0814021	0.805753
6	31364105	rs28366135	6	32196873	rs374205	0.0810958	0.349254
6	31364105	rs28366135	6	31947027	rs181705462	0.0809803	0.665878
6	31364105	rs28366135	6	29725294	rs73747624	0.0807477	0.460909
6	31364105	rs28366135	6	31080471	rs1265052	0.0806283	0.625961
6	31364105	rs28366135	6	31082404	rs3130980	0.0801712	0.606156
6	31364105	rs28366135	6	32560670	rs11752288	0.0800629	0.321482
6	31364105	rs28366135	6	32559753	rs28366266	0.0800629	0.321482
6	31364105	rs28366135	6	32560711	rs28366293	0.0800629	0.321482
6	31364105	rs28366135	6	32611068	rs707947	0.0798247	0.328937
6	31364105	rs28366135	6	31075115	rs1064190	0.0797985	0.628271
6	31364105	rs28366135	6	31075375	rs1064191	0.0797985	0.628271
6	31364105	rs28366135	6	31079643	rs1265054	0.0797985	0.628271
6	31364105	rs28366135	6	31079236	rs1265055	0.0797985	0.628271
6	31364105	rs28366135	6	31078650	rs1265056	0.0797985	0.628271
6	31364105	rs28366135	6	31078557	rs1265058	0.0797985	0.628271
6	31364105	rs28366135	6	31078495	rs1265059	0.0797985	0.628271
6	31364105	rs28366135	6	31077938	rs1265063	0.0797985	0.628271
6	31364105	rs28366135	6	31077732	rs1265064	0.0797985	0.628271
6	31364105	rs28366135	6	31066828	rs2263308	0.0797985	0.628271
6	31364105	rs28366135	6	31065562	rs2429721	0.0797985	0.628271
6	31364105	rs28366135	6	31057831	rs2429723	0.0797985	0.628271
6	31364105	rs28366135	6	31066183	rs2517410	0.0797985	0.628271
6	31364105	rs28366135	6	31065627	rs2517414	0.0797985	0.628271
6	31364105	rs28366135	6	31076326	rs2517417	0.0797985	0.628271
6	31364105	rs28366135	6	31064827	rs2517423	0.0797985	0.628271
6	31364105	rs28366135	6	31064739	rs2517427	0.0797985	0.628271
6	31364105	rs28366135	6	31064083	rs2517440	0.0797985	0.628271
6	31364105	rs28366135	6	31064022	rs2517443	0.0797985	0.628271
6	31364105	rs28366135	6	31061439	rs2517450	0.0797985	0.628271
6	31364105	rs28366135	6	31060162	rs2517452	0.0797985	0.628271
6	31364105	rs28366135	6	31060115	rs2517453	0.0797985	0.628271
6	31364105	rs28366135	6	31059900	rs2517455	0.0797985	0.628271
6	31364105	rs28366135	6	31059515	rs2517458	0.0797985	0.628271
6	31364105	rs28366135	6	31059483	rs2517460	0.0797985	0.628271
6	31364105	rs28366135	6	31059254	rs2517464	0.0797985	0.628271
6	31364105	rs28366135	6	31059171	rs2517465	0.0797985	0.628271
6	31364105	rs28366135	6	31056960	rs2517470	0.0797985	0.628271
6	31364105	rs28366135	6	31070907	rs2517541	0.0797985	0.628271
6	31364105	rs28366135	6	31068895	rs2517556	0.0797985	0.628271
6	31364105	rs28366135	6	31076764	rs2535277	0.0797985	0.628271
6	31364105	rs28366135	6	31068821	rs2535282	0.0797985	0.628271
6	31364105	rs28366135	6	31068420	rs2535283	0.0797985	0.628271
6	31364105	rs28366135	6	31064950	rs2535287	0.0797985	0.628271
6	31364105	rs28366135	6	31063233	rs2535289	0.0797985	0.628271
6	31364105	rs28366135	6	31063132	rs2535290	0.0797985	0.628271
6	31364105	rs28366135	6	31062899	rs2535291	0.0797985	0.628271
6	31364105	rs28366135	6	31062414	rs2535292	0.0797985	0.628271
6	31364105	rs28366135	6	31062363	rs2535293	0.0797985	0.628271
6	31364105	rs28366135	6	31061848	rs2535295	0.0797985	0.628271
6	31364105	rs28366135	6	31059715	rs2535297	0.0797985	0.628271
6	31364105	rs28366135	6	31059245	rs2535299	0.0797985	0.628271
6	31364105	rs28366135	6	31058627	rs2535301	0.0797985	0.628271
6	31364105	rs28366135	6	31056951	rs2535302	0.0797985	0.628271
6	31364105	rs28366135	6	31055423	rs2535303	0.0797985	0.628271
6	31364105	rs28366135	6	31065308	rs3095305	0.0797985	0.628271
6	31364105	rs28366135	6	31063540	rs3130546	0.0797985	0.628271
6	31364105	rs28366135	6	31055624	rs3130956	0.0797985	0.628271
6	31364105	rs28366135	6	31055632	rs3130957	0.0797985	0.628271
6	31364105	rs28366135	6	31056127	rs3130958	0.0797985	0.628271
6	31364105	rs28366135	6	31056358	rs3130959	0.0797985	0.628271
6	31364105	rs28366135	6	31056632	rs3130960	0.0797985	0.628271
6	31364105	rs28366135	6	31059386	rs3130961	0.0797985	0.628271
6	31364105	rs28366135	6	31060343	rs3130962	0.0797985	0.628271
6	31364105	rs28366135	6	31060442	rs3130963	0.0797985	0.628271
6	31364105	rs28366135	6	31060461	rs3130964	0.0797985	0.628271
6	31364105	rs28366135	6	31060598	rs3130965	0.0797985	0.628271
6	31364105	rs28366135	6	31060600	rs3130966	0.0797985	0.628271
6	31364105	rs28366135	6	31065407	rs3130970	0.0797985	0.628271
6	31364105	rs28366135	6	31073903	rs7381897	0.0797985	0.628271
6	31364105	rs28366135	6	31059325	rs9263493	0.0797985	0.628271
6	31364105	rs28366135	6	31059329	rs9263494	0.0797985	0.628271
6	31364105	rs28366135	6	31071339	rs9263593	0.0797985	0.628271
6	31364105	rs28366135	6	31071547	rs9263597	0.0797985	0.628271
6	31364105	rs28366135	6	31075798	rs9263629	0.0797985	0.628271
6	31364105	rs28366135	6	31075959	rs9263631	0.0797985	0.628271
6	31364105	rs28366135	6	30501334	rs115484417	0.0797522	0.54532
6	31364105	rs28366135	6	30503333	rs117474451	0.0797522	0.54532
6	31364105	rs28366135	6	30497294	rs6912983	0.0797522	0.54532
6	31364105	rs28366135	6	31809460	rs56103300	0.0795187	0.699865
6	31364105	rs28366135	6	32549331	rs34309628	0.0793916	0.351282
6	31364105	rs28366135	6	30969347	rs138565013	0.0792485	0.881375
6	31364105	rs28366135	6	31064007	rs2535288	0.0788111	0.631409
6	31364105	rs28366135	6	30952379	rs148257260	0.0786208	0.802649
6	31364105	rs28366135	6	29804060	rs1233327	0.0785836	0.649944
6	31364105	rs28366135	6	29798834	rs1233331	0.0785836	0.649944
6	31364105	rs28366135	6	29749292	rs138168337	0.0785836	0.649944
6	31364105	rs28366135	6	29808769	rs1611132	0.0785836	0.649944
6	31364105	rs28366135	6	29810520	rs1611134	0.0785836	0.649944
6	31364105	rs28366135	6	29810740	rs1611135	0.0785836	0.649944
6	31364105	rs28366135	6	29789929	rs1611147	0.0785836	0.649944
6	31364105	rs28366135	6	29841841	rs1611654	0.0785836	0.649944
6	31364105	rs28366135	6	29827357	rs1611696	0.0785836	0.649944
6	31364105	rs28366135	6	29827385	rs1611697	0.0785836	0.649944
6	31364105	rs28366135	6	29830918	rs1611730	0.0785836	0.649944
6	31364105	rs28366135	6	29757006	rs2523751	0.0785836	0.649944
6	31364105	rs28366135	6	29820496	rs2523757	0.0785836	0.649944
6	31364105	rs28366135	6	29784517	rs2743934	0.0785836	0.649944
6	31364105	rs28366135	6	29837223	rs138004456	0.0783905	0.760801
6	31364105	rs28366135	6	32569667	rs2647060	0.0781765	0.315034
6	31364105	rs28366135	6	32570439	rs2647063	0.0781765	0.315034
6	31364105	rs28366135	6	32574014	rs2647073	0.0781765	0.315034
6	31364105	rs28366135	6	32607872	rs28383399	0.0781765	0.315034
6	31364105	rs28366135	6	32572666	rs2858869	0.0781765	0.315034
6	31364105	rs28366135	6	32572251	rs2858870	0.0781765	0.315034
6	31364105	rs28366135	6	30844972	rs3094719	0.078169	0.403689
6	31364105	rs28366135	6	30872203	rs3130779	0.0781247	0.408868
6	31364105	rs28366135	6	32658366	rs28371256	0.0779793	0.315165
6	31364105	rs28366135	6	32658375	rs28371257	0.0779793	0.315165
6	31364105	rs28366135	6	31329386	rs2596546	0.0778869	0.967791
6	31364105	rs28366135	6	31681905	rs112665528	0.0778047	0.685194
6	31364105	rs28366135	6	32661515	rs2647008	0.0777488	0.308345
6	31364105	rs28366135	6	32661615	rs2647009	0.0777488	0.308345
6	31364105	rs28366135	6	30891228	rs17189635	0.0775888	0.684243
6	31364105	rs28366135	6	31329372	rs7773105	0.0775837	0.473248
6	31364105	rs28366135	6	31825665	rs142933730	0.0774398	0.670058
6	31364105	rs28366135	6	29628367	rs2857778	0.0774398	0.670058
6	31364105	rs28366135	6	31833453	rs56188416	0.0774398	0.670058
6	31364105	rs28366135	6	31099113	rs62400601	0.0772696	0.377492
6	31364105	rs28366135	6	31591918	rs2260051	0.0772663	0.540173
6	31364105	rs28366135	6	32659419	rs10456068	0.0771761	0.307737
6	31364105	rs28366135	6	32659520	rs10456069	0.0771761	0.307737
6	31364105	rs28366135	6	32659527	rs10456070	0.0771761	0.307737
6	31364105	rs28366135	6	32649180	rs1794497	0.0771761	0.307737
6	31364105	rs28366135	6	32665813	rs2646994	0.0771761	0.307737
6	31364105	rs28366135	6	32650492	rs2646995	0.0771761	0.307737
6	31364105	rs28366135	6	32657082	rs2647002	0.0771761	0.307737
6	31364105	rs28366135	6	32664760	rs2647005	0.0771761	0.307737
6	31364105	rs28366135	6	32664677	rs2647007	0.0771761	0.307737
6	31364105	rs28366135	6	32664279	rs2647014	0.0771761	0.307737
6	31364105	rs28366135	6	32664093	rs2647015	0.0771761	0.307737
6	31364105	rs28366135	6	32663772	rs2647017	0.0771761	0.307737
6	31364105	rs28366135	6	32657452	rs28371254	0.0771761	0.307737
6	31364105	rs28366135	6	32658513	rs28371258	0.0771761	0.307737
6	31364105	rs28366135	6	32663360	rs2856669	0.0771761	0.307737
6	31364105	rs28366135	6	32659822	rs2856673	0.0771761	0.307737
6	31364105	rs28366135	6	32655606	rs2856680	0.0771761	0.307737
6	31364105	rs28366135	6	32655405	rs2856682	0.0771761	0.307737
6	31364105	rs28366135	6	32650550	rs2858303	0.0771761	0.307737
6	31364105	rs28366135	6	32663919	rs2858313	0.0771761	0.307737
6	31364105	rs28366135	6	32662724	rs2858315	0.0771761	0.307737
6	31364105	rs28366135	6	32585500	rs28383249	0.0771556	0.311393
6	31364105	rs28366135	6	32585007	rs28752528	0.0771556	0.311393
6	31364105	rs28366135	6	32559975	rs28366272	0.0770503	0.313806
6	31364105	rs28366135	6	31996524	rs406658	0.0768714	0.300216
6	31364105	rs28366135	6	30853796	rs3131034	0.0765594	0.4038
6	31364105	rs28366135	6	31346114	rs2442740	0.0764472	0.968321
6	31364105	rs28366135	6	31345876	rs2442742	0.0764472	0.968321
6	31364105	rs28366135	6	31345801	rs2442743	0.0764472	0.968321
6	31364105	rs28366135	6	31346247	rs2507981	0.0764472	0.968321
6	31364105	rs28366135	6	31345794	rs2507983	0.0764472	0.968321
6	31364105	rs28366135	6	31343100	rs2507985	0.0764472	0.968321
6	31364105	rs28366135	6	31343080	rs2507986	0.0764472	0.968321
6	31364105	rs28366135	6	31343033	rs2507987	0.0764472	0.968321
6	31364105	rs28366135	6	31344348	rs3957110	0.0764472	0.968321
6	31364105	rs28366135	6	31344384	rs5022118	0.0764472	0.968321
6	31364105	rs28366135	6	31343862	rs5022119	0.0764472	0.968321
6	31364105	rs28366135	6	31343710	rs5025314	0.0764472	0.968321
6	31364105	rs28366135	6	31343604	rs5025315	0.0764472	0.968321
6	31364105	rs28366135	6	31343574	rs5025316	0.0764472	0.968321
6	31364105	rs28366135	6	31343569	rs5025317	0.0764472	0.968321
6	31364105	rs28366135	6	31345021	rs7382258	0.0764472	0.968321
6	31364105	rs28366135	6	31345237	rs7382304	0.0764472	0.968321
6	31364105	rs28366135	6	32580703	rs12192104	0.0763984	0.310908
6	31364105	rs28366135	6	32580928	rs12192221	0.0763984	0.310908
6	31364105	rs28366135	6	32574991	rs13193798	0.0763984	0.310908
6	31364105	rs28366135	6	32577847	rs13206219	0.0763984	0.310908
6	31364105	rs28366135	6	32578100	rs13206639	0.0763984	0.310908
6	31364105	rs28366135	6	32602285	rs17211475	0.0763984	0.310908
6	31364105	rs28366135	6	32601462	rs2395520	0.0763984	0.310908
6	31364105	rs28366135	6	32565355	rs28366363	0.0763984	0.310908
6	31364105	rs28366135	6	32586246	rs28383274	0.0763984	0.310908
6	31364105	rs28366135	6	32587281	rs28383315	0.0763984	0.310908
6	31364105	rs28366135	6	32590352	rs28383318	0.0763984	0.310908
6	31364105	rs28366135	6	32591038	rs28383319	0.0763984	0.310908
6	31364105	rs28366135	6	32591368	rs28383320	0.0763984	0.310908
6	31364105	rs28366135	6	32600340	rs28383330	0.0763984	0.310908
6	31364105	rs28366135	6	32605825	rs28383348	0.0763984	0.310908
6	31364105	rs28366135	6	32609038	rs28383438	0.0763984	0.310908
6	31364105	rs28366135	6	32609046	rs28383440	0.0763984	0.310908
6	31364105	rs28366135	6	32568127	rs28752491	0.0763984	0.310908
6	31364105	rs28366135	6	31342660	rs2523643	0.0763197	0.96825
6	31364105	rs28366135	6	31207884	rs3869120	0.0762736	0.414413
6	31364105	rs28366135	6	30121243	rs11760001	0.0761181	0.645578
6	31364105	rs28366135	6	31433690	rs55886855	0.0761127	0.31811
6	31364105	rs28366135	6	31106643	rs1265095	0.0760141	0.603867
6	31364105	rs28366135	6	32565979	rs28383172	0.0758405	0.310292
6	31364105	rs28366135	6	32605067	rs28383344	0.0758405	0.310292
6	31364105	rs28366135	6	32610277	rs28383466	0.0758405	0.310292
6	31364105	rs28366135	6	30810993	rs3130788	0.0757006	0.400582
6	31364105	rs28366135	6	31847233	rs56119517	0.0756312	0.64351
6	31364105	rs28366135	6	31337850	rs5006724	0.0755577	0.967817
6	31364105	rs28366135	6	30933496	rs56804692	0.0755355	0.84677
6	31364105	rs28366135	6	32546879	rs35445101	0.075459	0.360654
6	31364105	rs28366135	6	30814051	rs3131028	0.0753051	0.400006
6	31364105	rs28366135	6	30841631	rs3131032	0.0753051	0.400006
6	31364105	rs28366135	6	31627523	rs3130617	0.075217	0.360075
6	31364105	rs28366135	6	30980241	rs9468858	0.0751429	0.666612
6	31364105	rs28366135	6	31322522	rs3819292	0.0751102	0.447575
6	31364105	rs28366135	6	31932368	rs114212545	0.0750216	0.653139
6	31364105	rs28366135	6	31926690	rs182142262	0.0750216	0.653139
6	31364105	rs28366135	6	31918468	rs45484591	0.0750216	0.653139
6	31364105	rs28366135	6	31916707	rs45600936	0.0750216	0.653139
6	31364105	rs28366135	6	29778282	rsnone10	0.0748751	0.565942
6	31364105	rs28366135	6	31057972	rs2517469	0.0746457	0.620396
6	31364105	rs28366135	6	30981049	rs181569008	0.0746128	0.633311
6	31364105	rs28366135	6	30965874	rs9461642	0.0746128	0.633311
6	31364105	rs28366135	6	30986051	rs9461643	0.0746128	0.633311
6	31364105	rs28366135	6	30969893	rs9501037	0.0746128	0.633311
6	31364105	rs28366135	6	31346554	rs4959072	0.0745982	0.970504
6	31364105	rs28366135	6	30816724	rs114522810	0.0745939	0.677846
6	31364105	rs28366135	6	30902182	rs115294422	0.0745939	0.677846
6	31364105	rs28366135	6	30908310	rs147919965	0.0745939	0.677846
6	31364105	rs28366135	6	31341693	rs9266529	0.0745489	0.967221
6	31364105	rs28366135	6	31343227	rs6905201	0.0744637	0.967407
6	31364105	rs28366135	6	31091475	rs3095309	0.0742535	0.85914
6	31364105	rs28366135	6	31337872	rs5006725	0.0739635	0.967105
6	31364105	rs28366135	6	31340559	rs2394990	0.0738388	0.967029
6	31364105	rs28366135	6	31340491	rs2523520	0.0738388	0.967029
6	31364105	rs28366135	6	31340328	rs2523522	0.0738388	0.967029
6	31364105	rs28366135	6	31340213	rs2596439	0.0738388	0.967029
6	31364105	rs28366135	6	31339632	rs2923000	0.0738388	0.967029
6	31364105	rs28366135	6	31339717	rs2923001	0.0738388	0.967029
6	31364105	rs28366135	6	31341253	rs9266511	0.0738388	0.967029
6	31364105	rs28366135	6	31341260	rs9266512	0.0738388	0.967029
6	31364105	rs28366135	6	31341312	rs9266514	0.0738388	0.967029
6	31364105	rs28366135	6	31340225	rs2596441	0.0737141	0.966952
6	31364105	rs28366135	6	31338303	rs9266452	0.0737141	0.966952
6	31364105	rs28366135	6	31338337	rs9266453	0.0737141	0.966952
6	31364105	rs28366135	6	31338360	rs9266454	0.0737141	0.966952
6	31364105	rs28366135	6	31338385	rs9266455	0.0737141	0.966952
6	31364105	rs28366135	6	31341233	rs9266510	0.0737141	0.966952
6	31364105	rs28366135	6	31643399	rs3115667	0.073621	0.355753
6	31364105	rs28366135	6	32576036	rs12206257	0.0734458	0.303301
6	31364105	rs28366135	6	31877311	rs56192194	0.0733595	0.627969
6	31364105	rs28366135	6	31848280	rs9461728	0.0733595	0.627969
6	31364105	rs28366135	6	31862564	rs9469068	0.0733595	0.627969
6	31364105	rs28366135	6	31859875	rs9501158	0.0733595	0.627969
6	31364105	rs28366135	6	31860118	rs9501159	0.0733595	0.627969
6	31364105	rs28366135	6	31385526	rs2848710	0.0729605	0.979893
6	31364105	rs28366135	6	32585995	rs28383269	0.0728831	0.312296
6	31364105	rs28366135	6	32006792	rs114414746	0.072698	0.636843
6	31364105	rs28366135	6	31978868	rs143766319	0.072698	0.636843
6	31364105	rs28366135	6	32008923	rs150697472	0.072698	0.636843
6	31364105	rs28366135	6	31062133	rs2535294	0.0725107	0.627586
6	31364105	rs28366135	6	29708466	rs17178441	0.0723603	0.446824
6	31364105	rs28366135	6	31044295	rs7749544	0.0723177	0.349725
6	31364105	rs28366135	6	31053257	rs2535310	0.0721224	0.621007
6	31364105	rs28366135	6	32612915	rs9273144	0.0721134	0.364402
6	31364105	rs28366135	6	31346599	rs6909636	0.0720852	0.983065
6	31364105	rs28366135	6	31201207	rs9501530	0.0720775	0.312067
6	31364105	rs28366135	6	31201665	rs9501532	0.0720775	0.312067
6	31364105	rs28366135	6	31092049	rs3095307	0.071919	0.848045
6	31364105	rs28366135	6	29800677	rs1233329	0.0719075	0.605367
6	31364105	rs28366135	6	32674725	rs17206287	0.0719069	0.312197
6	31364105	rs28366135	6	31045574	rs2523860	0.0718919	0.620502
6	31364105	rs28366135	6	32573950	rs2647072	0.071717	0.299202
6	31364105	rs28366135	6	31114655	rs9263750	0.0716802	0.433611
6	31364105	rs28366135	6	31114724	rs9263751	0.0716802	0.433611
6	31364105	rs28366135	6	31115655	rs9263756	0.0716802	0.433611
6	31364105	rs28366135	6	31379817	rs1140700	0.0716365	1
6	31364105	rs28366135	6	32674240	rs12192514	0.0715043	0.305322
6	31364105	rs28366135	6	32677397	rs16898262	0.0715043	0.305322
6	31364105	rs28366135	6	32674617	rs17212616	0.0715043	0.305322
6	31364105	rs28366135	6	32672681	rs2647049	0.0715043	0.305322
6	31364105	rs28366135	6	32674440	rs28371272	0.0715043	0.305322
6	31364105	rs28366135	6	32674442	rs28371273	0.0715043	0.305322
6	31364105	rs28366135	6	32674558	rs28371274	0.0715043	0.305322
6	31364105	rs28366135	6	32670956	rs2856705	0.0715043	0.305322
6	31364105	rs28366135	6	32565169	rs28366359	0.071489	0.319205
6	31364105	rs28366135	6	31309636	rs28380782	0.0714243	0.412767
6	31364105	rs28366135	6	29625227	rs77683053	0.0713493	0.38835
6	31364105	rs28366135	6	29625127	rs78540913	0.0713493	0.38835
6	31364105	rs28366135	6	29919037	rs9260419	0.0711722	0.612971
6	31364105	rs28366135	6	32589305	rs9271502	0.0708148	0.425576
6	31364105	rs28366135	6	31199573	rs11967600	0.0707784	0.42179
6	31364105	rs28366135	6	31188436	rs34837204	0.0707784	0.42179
6	31364105	rs28366135	6	31091992	rs3094204	0.0705579	0.89171
6	31364105	rs28366135	6	31888062	rs17201403	0.0704638	0.621137
6	31364105	rs28366135	6	31888863	rs9501160	0.0704638	0.621137
6	31364105	rs28366135	6	30610499	rs2027936	0.0703589	0.493445
6	31364105	rs28366135	6	31595882	rs1046080	0.0703202	0.357981
6	31364105	rs28366135	6	31601344	rs2272593	0.0703202	0.357981
6	31364105	rs28366135	6	31585000	rs2857597	0.0703202	0.357981
6	31364105	rs28366135	6	31591218	rs3130069	0.0703202	0.357981
6	31364105	rs28366135	6	29626748	rs113678842	0.0703092	0.384045
6	31364105	rs28366135	6	29613621	rs140602854	0.0703092	0.384045
6	31364105	rs28366135	6	29614881	rs143128278	0.0703092	0.384045
6	31364105	rs28366135	6	29642434	rs2747420	0.0703092	0.384045
6	31364105	rs28366135	6	29624078	rs29235	0.0703092	0.384045
6	31364105	rs28366135	6	29614649	rs75468501	0.0703092	0.384045
6	31364105	rs28366135	6	29626405	rs78914362	0.0703092	0.384045
6	31364105	rs28366135	6	31412513	rs2395004	0.0699798	0.690056
6	31364105	rs28366135	6	31412652	rs2395005	0.0699798	0.690056
6	31364105	rs28366135	6	32670000	rs2858308	0.0698071	0.301181
6	31364105	rs28366135	6	31657413	rs1475865	0.0697049	0.345694
6	31364105	rs28366135	6	32614037	rs34276369	0.0696463	0.360425
6	31364105	rs28366135	6	31321578	rs7762909	0.0696405	0.480047
6	31364105	rs28366135	6	29605306	rs113914990	0.0695848	0.41093
6	31364105	rs28366135	6	29605407	rs142743386	0.0695848	0.41093
6	31364105	rs28366135	6	29608250	rs29238	0.0695848	0.41093
6	31364105	rs28366135	6	29607476	rs29240	0.0695848	0.41093
6	31364105	rs28366135	6	29607747	rs3025623	0.0695848	0.41093
6	31364105	rs28366135	6	29620191	rs74351841	0.0695848	0.41093
6	31364105	rs28366135	6	31104855	rs3094665	0.0692872	0.498047
6	31364105	rs28366135	6	31104100	rs3094666	0.0692872	0.498047
6	31364105	rs28366135	6	31326011	rs9266266	0.0692824	0.303009
6	31364105	rs28366135	6	31326055	rs9266269	0.0692824	0.303009
6	31364105	rs28366135	6	31326072	rs9266270	0.0692824	0.303009
6	31364105	rs28366135	6	31327334	rs2523589	0.0690784	0.884969
6	31364105	rs28366135	6	30823075	rs3130654	0.0690749	0.39976
6	31364105	rs28366135	6	29679802	rs115165011	0.0688993	0.538949
6	31364105	rs28366135	6	31346929	rs9266633	0.068778	0.963227
6	31364105	rs28366135	6	30988843	rs137936979	0.0687718	0.327215
6	31364105	rs28366135	6	31381351	rs2853968	0.0686656	1
6	31364105	rs28366135	6	31376928	rs2523497	0.0686529	0.97819
6	31364105	rs28366135	6	31379931	rs1063635	0.0685574	1
6	31364105	rs28366135	6	31380583	rs2256184	0.0685574	1
6	31364105	rs28366135	6	31388214	rs2844513	0.0685574	1
6	31364105	rs28366135	6	31380340	rs2844514	0.0685574	1
6	31364105	rs28366135	6	31421297	rs2263316	0.0683414	1
6	31364105	rs28366135	6	31416993	rs2596461	0.0683414	1
6	31364105	rs28366135	6	29919003	rs146202145	0.0683142	0.60599
6	31364105	rs28366135	6	32206687	rs511027	0.0681286	0.262607
6	31364105	rs28366135	6	31080741	rs1265050	0.0680811	0.620096
6	31364105	rs28366135	6	31107648	rs1063646	0.0679877	0.40903
6	31364105	rs28366135	6	31110786	rs12364	0.0679877	0.40903
6	31364105	rs28366135	6	31115307	rs6903261	0.0679877	0.40903
6	31364105	rs28366135	6	31108562	rs7757012	0.0679877	0.40903
6	31364105	rs28366135	6	31108306	rs7771067	0.0679877	0.40903
6	31364105	rs28366135	6	31109767	rs9263738	0.0679877	0.40903
6	31364105	rs28366135	6	31111356	rs9263739	0.0679877	0.40903
6	31364105	rs28366135	6	31112213	rs9263741	0.0679877	0.40903
6	31364105	rs28366135	6	31114448	rs9263748	0.0679877	0.40903
6	31364105	rs28366135	6	31114515	rs9263749	0.0679877	0.40903
6	31364105	rs28366135	6	32548908	rsnone213	0.0679596	0.358313
6	31364105	rs28366135	6	31338126	rs9266446	0.0673688	0.918061
6	31364105	rs28366135	6	31102781	rs1265102	0.0673429	0.366617
6	31364105	rs28366135	6	32509778	rs76965357	0.0671982	0.373396
6	31364105	rs28366135	6	32585843	rsnone220	0.0671239	0.309783
6	31364105	rs28366135	6	32581454	rs10947319	0.0671239	0.309783
6	31364105	rs28366135	6	32582796	rs13204672	0.0671239	0.309783
6	31364105	rs28366135	6	32583026	rs13204933	0.0671239	0.309783
6	31364105	rs28366135	6	32580580	rs13212015	0.0671239	0.309783
6	31364105	rs28366135	6	32577693	rs17840121	0.0671239	0.309783
6	31364105	rs28366135	6	32580596	rs28383216	0.0671239	0.309783
6	31364105	rs28366135	6	32583405	rs28383222	0.0671239	0.309783
6	31364105	rs28366135	6	32583824	rs28383225	0.0671239	0.309783
6	31364105	rs28366135	6	32583993	rs28383228	0.0671239	0.309783
6	31364105	rs28366135	6	32585638	rs28383254	0.0671239	0.309783
6	31364105	rs28366135	6	32585901	rs28383264	0.0671239	0.309783
6	31364105	rs28366135	6	32586024	rs28383270	0.0671239	0.309783
6	31364105	rs28366135	6	32586134	rs28383271	0.0671239	0.309783
6	31364105	rs28366135	6	32586207	rs28383272	0.0671239	0.309783
6	31364105	rs28366135	6	32586648	rs28383303	0.0671239	0.309783
6	31364105	rs28366135	6	32586782	rs28383308	0.0671239	0.309783
6	31364105	rs28366135	6	32579441	rs6932265	0.0671239	0.309783
6	31364105	rs28366135	6	31574900	rs28366149	0.067033	0.268214
6	31364105	rs28366135	6	29634970	rs2535247	0.0666876	0.336155
6	31364105	rs28366135	6	29634927	rs2535248	0.0666876	0.336155
6	31364105	rs28366135	6	29634417	rs2535250	0.0666876	0.336155
6	31364105	rs28366135	6	29634268	rs2857767	0.0666876	0.336155
6	31364105	rs28366135	6	29634716	rs2857770	0.0666876	0.336155
6	31364105	rs28366135	6	29634968	rs2857771	0.0666876	0.336155
6	31364105	rs28366135	6	29630360	rs2982834	0.0666876	0.336155
6	31364105	rs28366135	6	29629774	rs3117286	0.0666876	0.336155
6	31364105	rs28366135	6	29630884	rs3117287	0.0666876	0.336155
6	31364105	rs28366135	6	32561895	rs28366334	0.0666759	0.360314
6	31364105	rs28366135	6	32612111	rs9273059	0.0664934	0.342656
6	31364105	rs28366135	6	31409566	rs2844512	0.0663945	0.647694
6	31364105	rs28366135	6	31102241	rs9468874	0.0663912	0.475267
6	31364105	rs28366135	6	31480906	rs2516401	0.0663004	0.389452
6	31364105	rs28366135	6	31569745	rs116007826	0.0662859	0.737
6	31364105	rs28366135	6	31519653	rs2516383	0.066163	0.297551
6	31364105	rs28366135	6	31521913	rs2516396	0.066163	0.297551
6	31364105	rs28366135	6	30966141	rs11970559	0.0661072	0.863204
6	31364105	rs28366135	6	32054934	rs13201435	0.0660652	0.299422
6	31364105	rs28366135	6	30763893	rs3131064	0.0660109	0.301511
6	31364105	rs28366135	6	32192107	rs3134929	0.0659661	0.465471
6	31364105	rs28366135	6	32561137	rs28366311	0.065944	0.321542
6	31364105	rs28366135	6	29629441	rs2747417	0.065847	0.332985
6	31364105	rs28366135	6	30620232	rs6900113	0.0657345	0.476953
6	31364105	rs28366135	6	30783055	rs148239772	0.0657247	0.657065
6	31364105	rs28366135	6	31385629	rs2848711	0.065494	0.977403
6	31364105	rs28366135	6	31104956	rs9263724	0.0654461	0.853016
6	31364105	rs28366135	6	31377817	rs2848714	0.065351	0.96262
6	31364105	rs28366135	6	31302591	rs9500887	0.0652882	0.349362
6	31364105	rs28366135	6	32611971	rs9273044	0.0652353	0.352841
6	31364105	rs28366135	6	31364035	rs11757660	0.0651614	1
6	31364105	rs28366135	6	29917004	rs9260320	0.0650745	0.57096
6	31364105	rs28366135	6	31043931	rs2517481	0.0649668	0.615202
6	31364105	rs28366135	6	32650268	rs2516006	0.0644674	0.348986
6	31364105	rs28366135	6	32657560	rs9275205	0.0644674	0.348986
6	31364105	rs28366135	6	31323012	rs2854001	0.0644664	0.284638
6	31364105	rs28366135	6	32428062	rs9268833	0.0640823	0.397109
6	31364105	rs28366135	6	31575073	rs28474889	0.0639985	0.269515
6	31364105	rs28366135	6	30893728	rs1043483	0.0639837	0.459709
6	31364105	rs28366135	6	32571897	rs12211942	0.0639558	0.354207
6	31364105	rs28366135	6	30900427	rs2253718	0.0639312	0.479701
6	31364105	rs28366135	6	32428079	rs9268834	0.0637414	0.39648
6	31364105	rs28366135	6	32428115	rs9268835	0.0637414	0.39648
6	31364105	rs28366135	6	31116246	rs130068	0.063685	0.66226
6	31364105	rs28366135	6	32428715	rs9268838	0.0636011	0.393472
6	31364105	rs28366135	6	30890431	rs885905	0.0634286	0.458564
6	31364105	rs28366135	6	30938473	rs9468855	0.0633744	0.298223
6	31364105	rs28366135	6	32097891	rs204892	0.0633399	0.373082
6	31364105	rs28366135	6	32105512	rs388629	0.0633399	0.373082
6	31364105	rs28366135	6	32108362	rs421602	0.0633399	0.373082
[truncated: 35,154 more rows]

## Sheet: Summary stats_Figure3B
Supplementary Data 4C. Summary statistics for Figure 3B. SNPs that do not have rsIDs are denoted with 'rsnone' to run the locus.zoom script
CHR	BP	SNP	REF	ALT	A1	A1_FREQ	TEST	OBS_CT	BETA	SE	L95	U95	T_STAT	P
6	29905193	rs1632893	G	A	G	0.124353	ADD	1351	0.289819	0.043451	0.204656	0.374981	6.67002	3.73e-11
6	29904808	rs1632896	A	G	A	0.123108	ADD	1351	0.28657	0.0434322	0.201445	0.371696	6.59811	5.98e-11
6	29902197	rs9259925	C	G	C	0.120687	ADD	1351	0.286332	0.0434342	0.201202	0.371461	6.59231	6.21e-11
6	29895973	rs9259842	C	G	C	0.123071	ADD	1351	0.286538	0.0434967	0.201286	0.371789	6.58757	6.41e-11
6	29903111	rs1610618	T	C	T	0.123012	ADD	1351	0.286144	0.0434468	0.20099	0.371299	6.58608	6.47e-11
6	29907996	rs1614003	T	C	T	0.120835	ADD	1351	0.28685	0.0438141	0.200976	0.372725	6.54699	8.35e-11
6	29893040	rs1610751	C	T	C	0.125004	ADD	1351	0.284842	0.0435286	0.199528	0.370157	6.5438	8.52e-11
6	29912944	rs2916803	T	C	T	0.118816	ADD	1351	0.285743	0.0436919	0.200108	0.371378	6.53995	8.74e-11
6	29910083	rs3132688	A	G	A	0.120893	ADD	1351	0.286304	0.0437786	0.200499	0.372108	6.53982	8.74e-11
6	29841356	rs3128888	G	C	G	0.118782	ADD	1351	0.285792	0.0437043	0.200133	0.371451	6.53922	8.78e-11
6	29851443	rs3115612	A	G	A	0.124006	ADD	1351	0.283768	0.0433955	0.198714	0.368822	6.53911	8.78e-11
6	29913542	rs2499	T	G	T	0.118802	ADD	1351	0.285662	0.0436903	0.20003	0.371293	6.53834	8.83e-11
6	29909807	rs3094141	T	G	T	0.118801	ADD	1351	0.285654	0.0436906	0.200022	0.371286	6.5381	8.84e-11
6	29911256	rs1059542	T	G	T	0.123929	ADD	1351	0.286507	0.0438245	0.200613	0.372401	6.5376	8.87e-11
6	29912517	rs1655895	T	C	T	0.120938	ADD	1351	0.286269	0.0437899	0.200443	0.372096	6.53734	8.88e-11
6	29923426	rs3016019	G	A	G	0.119688	ADD	1351	0.285792	0.0437501	0.200044	0.371541	6.53238	9.17e-11
6	29850909	rs9259118	T	C	T	0.121396	ADD	1351	0.286159	0.0438095	0.200294	0.372024	6.53189	9.2e-11
6	29923497	rs1632873	T	C	T	0.119704	ADD	1351	0.285786	0.0437577	0.200022	0.371549	6.5311	9.25e-11
6	29909197	rs1655919	G	C	G	0.121184	ADD	1351	0.285724	0.0437524	0.199971	0.371478	6.53049	9.29e-11
6	29842467	rs9259013	T	A	T	0.121536	ADD	1351	0.286145	0.0438184	0.200262	0.372027	6.53024	9.3e-11
6	29842615	rs3115621	T	G	T	0.121396	ADD	1351	0.28608	0.0438094	0.200215	0.371945	6.5301	9.31e-11
6	29918619	rs1632876	C	T	C	0.120245	ADD	1351	0.28639	0.043928	0.200292	0.372487	6.51952	9.97e-11
6	29918616	rs1655908	T	G	T	0.120245	ADD	1351	0.28639	0.043928	0.200292	0.372487	6.51952	9.97e-11
6	29914270	rs1616549	T	C	T	0.120675	ADD	1351	0.285584	0.0438058	0.199727	0.371442	6.51933	9.98e-11
6	29879804	rs2734928	G	A	G	0.12584	ADD	1351	0.28337	0.0434687	0.198173	0.368567	6.51894	1e-10
6	29915122	rs2571386	T	C	T	0.120666	ADD	1351	0.285327	0.0438101	0.199461	0.371194	6.51283	1.04e-10
6	29922123	rs1632874	G	T	G	0.124372	ADD	1351	0.271317	0.0416821	0.189622	0.353013	6.5092	1.07e-10
6	29880904	rs1611443	C	T	C	0.12515	ADD	1351	0.283076	0.0435012	0.197816	0.368337	6.50732	1.08e-10
6	29880429	rs1611440	A	G	A	0.126166	ADD	1351	0.283077	0.0435185	0.197782	0.368372	6.50475	1.1e-10
6	29829265	rs3094170	T	C	T	0.119075	ADD	1351	0.284688	0.043771	0.198899	0.370478	6.50405	1.1e-10
6	29831577	rs3094168	C	G	C	0.118771	ADD	1351	0.284927	0.0438139	0.199054	0.370801	6.50312	1.11e-10
6	29832907	rs3128901	A	G	A	0.119104	ADD	1351	0.284592	0.0437679	0.198808	0.370375	6.50228	1.11e-10
6	29836090	rs9258859	T	C	T	0.119118	ADD	1351	0.284589	0.0437694	0.198803	0.370376	6.50202	1.12e-10
6	29836239	rs3094157	C	G	C	0.118432	ADD	1351	0.284384	0.0437386	0.198658	0.37011	6.50192	1.12e-10
6	29806107	rs1233324	T	C	T	0.118432	ADD	1351	0.284382	0.0437387	0.198656	0.370108	6.50184	1.12e-10
6	29804071	rs1233326	G	A	G	0.118959	ADD	1351	0.284557	0.0437671	0.198775	0.370339	6.50162	1.12e-10
6	29833102	rs3094166	G	A	G	0.119113	ADD	1351	0.28456	0.0437686	0.198775	0.370345	6.50146	1.12e-10
6	29818030	rs3128911	T	C	T	0.118416	ADD	1351	0.28438	0.0437435	0.198644	0.370115	6.50107	1.12e-10
6	29813363	rs3132727	T	C	T	0.118921	ADD	1351	0.284478	0.0437657	0.198699	0.370257	6.50002	1.13e-10
6	29812578	rs3094644	C	A	C	0.118918	ADD	1351	0.284445	0.0437642	0.198669	0.370221	6.49949	1.13e-10
6	29824994	rsnone1	T	C	T	0.119113	ADD	1351	0.284431	0.0437696	0.198644	0.370218	6.49836	1.14e-10
6	29867395	rs3094185	T	A	T	0.125762	ADD	1351	0.282345	0.0434531	0.197178	0.367511	6.49768	1.15e-10
6	29801035	rs1234836	A	G	A	0.119191	ADD	1351	0.284585	0.0438125	0.198714	0.370456	6.49553	1.16e-10
6	29815713	rs3115629	C	T	C	0.119005	ADD	1351	0.284096	0.0437452	0.198357	0.369835	6.49434	1.17e-10
6	29815637	rs3128912	T	C	T	0.119005	ADD	1351	0.284093	0.043745	0.198354	0.369831	6.49428	1.17e-10
6	29893461	rs1611430	G	A	G	0.125331	ADD	1351	0.282666	0.0435517	0.197307	0.368026	6.49037	1.2e-10
6	29883728	rs1610756	T	C	T	0.125349	ADD	1351	0.282642	0.043551	0.197284	0.368	6.48991	1.21e-10
6	29921927	rs1655914	C	T	C	0.125733	ADD	1351	0.270648	0.0417561	0.188808	0.352488	6.48164	1.27e-10
6	29882297	rs1611458	T	G	T	0.125004	ADD	1351	0.281755	0.0434892	0.196518	0.366992	6.47873	1.3e-10
6	29854703	rs1054176	A	G	A	0.127242	ADD	1351	0.281122	0.0434366	0.195988	0.366256	6.472	1.35e-10
6	29887639	rs1655949	A	T	A	0.125848	ADD	1351	0.281222	0.0434531	0.196055	0.366388	6.47184	1.36e-10
6	29854392	rs9259192	C	T	C	0.127521	ADD	1351	0.28053	0.0434436	0.195382	0.365678	6.45734	1.49e-10
6	29828019	rs3094172	G	T	G	0.122037	ADD	1351	0.282064	0.0436959	0.196422	0.367707	6.45517	1.51e-10
6	29915401	rs2571387	T	C	T	0.121217	ADD	1351	0.28308	0.0438584	0.197119	0.369041	6.4544	1.52e-10
6	29798610	rs1707	C	T	C	0.120002	ADD	1351	0.281373	0.0436165	0.195886	0.366859	6.45106	1.55e-10
6	29878262	rs2734930	G	A	G	0.125538	ADD	1351	0.280442	0.0435011	0.195181	0.365702	6.44677	1.59e-10
6	29891625	rs1611413	T	G	T	0.126647	ADD	1351	0.280441	0.0435042	0.195175	0.365708	6.4463	1.6e-10
6	29875891	rs9259640	C	T	C	0.12749	ADD	1351	0.280109	0.0434571	0.194935	0.365283	6.44565	1.6e-10
6	29794897	rs1233334	G	C	G	0.12035	ADD	1351	0.280637	0.0435669	0.195247	0.366026	6.4415	1.65e-10
6	29879105	rs2524027	T	C	T	0.126686	ADD	1351	0.2799	0.0434743	0.194692	0.365108	6.4383	1.68e-10
6	29890950	rs1611401	A	G	A	0.126003	ADD	1351	0.27975	0.0435454	0.194402	0.365097	6.42433	1.84e-10
6	29858213	rs3115603	G	C	G	0.12839	ADD	1351	0.279015	0.0434438	0.193867	0.364163	6.42244	1.86e-10
6	29891423	rs1611408	T	C	T	0.12586	ADD	1351	0.279174	0.0435435	0.19383	0.364518	6.41138	1.99e-10
6	29795720	rs56388903	A	G	A	0.121121	ADD	1351	0.27865	0.0435307	0.193331	0.363968	6.40123	2.13e-10
6	29777346	rs1632972	T	G	T	0.119797	ADD	1351	0.279879	0.0437251	0.194179	0.365578	6.40088	2.13e-10
6	29777443	rs1736965	A	G	A	0.119797	ADD	1351	0.279879	0.0437251	0.194179	0.365578	6.40088	2.13e-10
6	29778613	rs1736962	G	A	G	0.119779	ADD	1351	0.279838	0.04373	0.194128	0.365547	6.39922	2.16e-10
6	29799103	rs1233330	A	G	A	0.120654	ADD	1351	0.278284	0.0435118	0.193003	0.363566	6.39561	2.21e-10
6	29787072	rsnone2	C	T	C	0.119171	ADD	1351	0.279299	0.0436724	0.193703	0.364896	6.39533	2.21e-10
6	29788770	rsnone3	C	T	C	0.119171	ADD	1351	0.279299	0.0436724	0.193703	0.364896	6.39533	2.21e-10
6	29777911	rs1632971	T	C	T	0.119085	ADD	1351	0.27921	0.0436957	0.193568	0.364852	6.38988	2.29e-10
6	29830751	rs3094656	T	C	T	0.119908	ADD	1351	0.279302	0.0437114	0.193629	0.364975	6.38968	2.29e-10
6	29785653	rs1736952	T	C	T	0.119292	ADD	1351	0.27872	0.0436359	0.193196	0.364245	6.38741	2.32e-10
6	29868451	rs3094181	A	G	A	0.12663	ADD	1351	0.277433	0.0434453	0.192282	0.362585	6.38581	2.35e-10
6	29773392	rs1632984	T	A	T	0.119594	ADD	1351	0.279367	0.0437549	0.193609	0.365125	6.38482	2.36e-10
6	29824267	rs3128908	A	G	A	0.120224	ADD	1351	0.278788	0.0436717	0.193193	0.364383	6.38373	2.38e-10
6	29879529	rs2524024	C	T	C	0.129249	ADD	1351	0.275729	0.0434202	0.190627	0.360831	6.35025	2.94e-10
6	29831466	rs3128904	A	G	A	0.117813	ADD	1351	0.278958	0.0439748	0.192769	0.365147	6.34359	3.06e-10
6	29928309	rs9260702	A	C	A	0.111867	ADD	1351	0.287661	0.0454837	0.198515	0.376807	6.32448	3.46e-10
6	29941597	rs9260808	A	G	A	0.113503	ADD	1351	0.286469	0.0453168	0.197649	0.375288	6.32146	3.52e-10
6	29928574	rs6931952	T	G	T	0.111107	ADD	1351	0.288157	0.0455932	0.198796	0.377518	6.32018	3.55e-10
6	29929336	rs9260706	A	G	A	0.11108	ADD	1351	0.288167	0.0455961	0.198801	0.377534	6.32	3.55e-10
6	29939112	rs9260786	C	G	C	0.112366	ADD	1351	0.286521	0.045339	0.197658	0.375384	6.31953	3.57e-10
6	29932169	rs4472395	A	T	A	0.111701	ADD	1351	0.287448	0.0454907	0.198288	0.376609	6.31883	3.58e-10
6	29932923	rs9260737	G	A	G	0.111656	ADD	1351	0.28739	0.0454892	0.198233	0.376547	6.31777	3.61e-10
6	29926139	rs9260676	A	C	A	0.111643	ADD	1351	0.287293	0.0455208	0.198074	0.376512	6.31125	3.76e-10
6	29925636	rs9260674	G	T	G	0.110919	ADD	1351	0.287734	0.0456243	0.198312	0.377156	6.30659	3.87e-10
6	29933549	rs9260742	T	G	T	0.110625	ADD	1351	0.288289	0.0457244	0.198671	0.377907	6.30492	3.91e-10
6	29933550	rs9260743	T	C	T	0.110642	ADD	1351	0.288216	0.0457138	0.198618	0.377813	6.30479	3.91e-10
6	29926668	rs9260685	C	G	C	0.111655	ADD	1351	0.286756	0.0455151	0.197548	0.375964	6.30024	4.02e-10
6	29934454	rs3893259	A	G	A	0.110659	ADD	1351	0.285838	0.0454453	0.196767	0.374909	6.28971	4.3e-10
6	29936135	rs4959036	G	T	G	0.110659	ADD	1351	0.285838	0.0454453	0.196767	0.374909	6.28971	4.3e-10
6	29935469	rs9260761	T	C	T	0.110659	ADD	1351	0.285838	0.0454453	0.196767	0.374909	6.28971	4.3e-10
6	29935049	rs3893465	T	G	T	0.111463	ADD	1351	0.286082	0.0454974	0.196909	0.375255	6.28789	4.35e-10
6	29937826	rs1061536	T	C	T	0.111471	ADD	1351	0.286083	0.0454981	0.196908	0.375258	6.2878	4.35e-10
6	29861134	rs9259329	T	G	T	0.123837	ADD	1351	0.277932	0.0442455	0.191212	0.364651	6.28159	4.52e-10
6	29961580	rs9260973	A	G	A	0.11251	ADD	1351	0.283883	0.0455801	0.194548	0.373218	6.22823	6.3e-10
6	29944706	rs9260857	A	G	A	0.113311	ADD	1351	0.280739	0.0453249	0.191904	0.369574	6.19392	7.79e-10
6	29981427	rs9261136	C	T	C	0.112887	ADD	1351	0.281227	0.0454057	0.192234	0.370221	6.19366	7.81e-10
6	30016190	rs3132128	C	T	C	0.112972	ADD	1351	0.28084	0.0454174	0.191823	0.369856	6.18353	8.31e-10
6	29983715	rs9261142	C	A	C	0.111902	ADD	1351	0.283181	0.0458858	0.193246	0.373115	6.17142	8.95e-10
6	29963316	rs9260997	T	C	T	0.112881	ADD	1351	0.27986	0.0454076	0.190863	0.368858	6.1633	9.41e-10
6	30002793	rs3121593	G	C	G	0.113695	ADD	1351	0.280078	0.0454619	0.190974	0.369181	6.16071	9.56e-10
6	30005942	rs3869069	C	T	C	0.113668	ADD	1351	0.280045	0.0454633	0.190938	0.369151	6.1598	9.62e-10
6	29984123	rs9261143	T	C	T	0.1123	ADD	1351	0.282008	0.0458368	0.192169	0.371846	6.15243	1.01e-09
6	30046364	rs3134881	C	G	C	0.111207	ADD	1351	0.284469	0.0462458	0.193829	0.375109	6.15125	1.01e-09
6	30037990	rs6539	C	T	C	0.112521	ADD	1351	0.279305	0.0456316	0.189869	0.368741	6.12087	1.22e-09
6	30030114	rs9261269	A	G	A	0.112521	ADD	1351	0.279283	0.0456313	0.189847	0.368718	6.12042	1.22e-09
6	29968101	rs9261061	T	A	T	0.113005	ADD	1351	0.278359	0.0455074	0.189166	0.367552	6.11678	1.25e-09
6	30027452	rs3132130	C	G	C	0.112517	ADD	1351	0.277958	0.0454655	0.188847	0.367069	6.1136	1.28e-09
6	30008820	rs9261211	T	G	T	0.11251	ADD	1351	0.277961	0.0454684	0.188844	0.367077	6.11327	1.28e-09
6	30008996	rs9261212	C	T	C	0.112509	ADD	1351	0.277959	0.0454683	0.188843	0.367075	6.11324	1.28e-09
6	29996255	rs3094145	C	T	C	0.112511	ADD	1351	0.277943	0.0454678	0.188828	0.367058	6.11296	1.28e-09
6	30069137	rs9261402	C	T	C	0.109921	ADD	1351	0.280446	0.045953	0.19038	0.370512	6.10288	1.36e-09
6	30033472	rs3121595	C	T	C	0.112991	ADD	1351	0.278861	0.0457316	0.189229	0.368493	6.09778	1.4e-09
6	30024384	rs6928431	A	T	A	0.113205	ADD	1351	0.277313	0.0455095	0.188117	0.36651	6.09353	1.44e-09
6	29994021	rs3121596	A	T	A	0.113543	ADD	1351	0.276988	0.0455381	0.187735	0.366241	6.08256	1.54e-09
6	29994524	rs3132683	A	G	A	0.113283	ADD	1351	0.276979	0.0455475	0.187707	0.36625	6.08109	1.55e-09
6	30199016	rs3094138	C	T	C	0.116583	ADD	1351	0.276884	0.0456386	0.187434	0.366334	6.06688	1.69e-09
6	30067681	rs7763159	A	G	A	0.102887	ADD	1351	0.287703	0.047478	0.194648	0.380758	6.05972	1.77e-09
6	29915993	rs1632883	C	A	C	0.209509	ADD	1351	0.219395	0.0364396	0.147975	0.290815	6.02079	2.24e-09
6	30179164	rs3130385	T	C	T	0.117179	ADD	1351	0.273464	0.0458862	0.183528	0.363399	5.9596	3.23e-09
6	30200873	rs3094137	A	G	A	0.118537	ADD	1351	0.269117	0.0455272	0.179886	0.358349	5.91113	4.31e-09
6	30146019	rs9261541	G	T	G	0.117709	ADD	1351	0.268399	0.0455062	0.179208	0.35759	5.89807	4.65e-09
6	30140342	rs1063280	T	C	T	0.117694	ADD	1351	0.268263	0.0455074	0.17907	0.357455	5.89492	4.74e-09
6	30189569	rs3130390	A	G	A	0.123984	ADD	1351	0.261342	0.0449094	0.173321	0.349363	5.81931	7.39e-09
6	29833057	rs3128900	G	T	G	0.136418	ADD	1351	0.242199	0.0416878	0.160493	0.323906	5.80983	7.81e-09
6	29955199	rs5025708	G	T	G	0.105524	ADD	1351	0.272883	0.0471503	0.18047	0.365295	5.7875	8.89e-09
6	29876775	rs2253518	G	A	G	0.173141	ADD	1351	0.247474	0.0427869	0.163613	0.331335	5.78388	9.08e-09
6	29743407	rs1737022	G	C	G	0.130081	ADD	1351	0.245482	0.0425314	0.162122	0.328842	5.77178	9.74e-09
6	29758117	rs1737008	A	G	A	0.130115	ADD	1351	0.244811	0.0424541	0.161603	0.32802	5.7665	1e-08
6	29740037	rs1633038	A	G	A	0.129541	ADD	1351	0.245034	0.0425052	0.161725	0.328342	5.76479	1.01e-08
6	29742809	rs1633036	C	T	C	0.129534	ADD	1351	0.245042	0.0425068	0.16173	0.328354	5.76477	1.01e-08
6	29758726	rs1633012	C	G	C	0.130039	ADD	1351	0.244661	0.0424504	0.16146	0.327862	5.76346	1.02e-08
6	29752503	rs3129184	C	T	C	0.130156	ADD	1351	0.244945	0.0425135	0.16162	0.32827	5.76157	1.03e-08
6	29766505	rs1736995	G	A	G	0.129966	ADD	1351	0.244492	0.0424488	0.161294	0.32769	5.75969	1.04e-08
6	29746527	rs1633025	C	G	C	0.12956	ADD	1351	0.245853	0.0426859	0.162191	0.329516	5.75959	1.04e-08
6	29746515	rs1633026	T	C	T	0.129554	ADD	1351	0.245856	0.0426879	0.16219	0.329523	5.7594	1.05e-08
6	30146497	rs9261542	G	A	G	0.119659	ADD	1351	0.260834	0.0453856	0.171879	0.349788	5.74705	1.12e-08
6	29937555	rs1061539	T	C	T	0.16029	ADD	1351	0.225819	0.0393645	0.148666	0.302972	5.73662	1.19e-08
6	29890701	rs9259784	C	G	C	0.202518	ADD	1351	0.207611	0.0363932	0.136282	0.278941	5.70467	1.43e-08
6	29822061	rs3115626	C	T	C	0.195879	ADD	1351	0.207435	0.0363762	0.136139	0.278731	5.70248	1.45e-08
6	30171881	rs4476873	C	T	C	0.123616	ADD	1351	0.254401	0.0448908	0.166417	0.342386	5.66711	1.78e-08
6	30167294	rs9261558	C	T	C	0.140708	ADD	1351	0.238821	0.042149	0.156211	0.321432	5.66611	1.79e-08
6	29736608	rs1737039	A	C	A	0.131955	ADD	1351	0.24012	0.0423974	0.157023	0.323217	5.66356	1.81e-08
6	29952448	rs3915798	A	T	A	0.134249	ADD	1351	0.245958	0.0435073	0.160686	0.331231	5.65327	1.92e-08
6	29829986	rs3094169	T	C	T	0.196791	ADD	1351	0.205073	0.0363538	0.133821	0.276325	5.64102	2.06e-08
6	29823571	rsnone4	A	T	A	0.195411	ADD	1351	0.204828	0.0363835	0.133518	0.276139	5.62971	2.2e-08
6	29705772	rs1736911	T	C	T	0.132865	ADD	1351	0.235593	0.0421245	0.15303	0.318155	5.59277	2.71e-08
6	29918587	rs1655907	T	C	T	0.138786	ADD	1351	0.230576	0.0412761	0.149676	0.311476	5.58618	2.81e-08
6	29675227	rs3131862	T	A	T	0.14014	ADD	1351	0.228959	0.041216	0.148177	0.30974	5.55509	3.34e-08
6	29843068	rs3087959	A	G	A	0.174686	ADD	1351	0.21034	0.0380702	0.135724	0.284956	5.52507	3.95e-08
6	29840740	rs3132713	A	C	A	0.172799	ADD	1351	0.209964	0.0380226	0.135441	0.284487	5.52208	4.02e-08
6	29924833	rs9260671	T	A	T	0.185393	ADD	1351	0.207787	0.0376851	0.133925	0.281648	5.51376	4.21e-08
6	29917146	rs1655904	T	C	T	0.146706	ADD	1351	0.232797	0.0424722	0.149553	0.316041	5.48116	5.04e-08
6	29933236	rs9260740	T	C	T	0.189508	ADD	1351	0.203409	0.0371717	0.130553	0.276264	5.47213	5.3e-08
6	29796768	rs1632940	T	C	T	0.207361	ADD	1351	0.191633	0.0350238	0.122988	0.260279	5.47151	5.32e-08
6	29604683	rs3129081	C	T	C	0.142263	ADD	1351	0.225797	0.0414557	0.144545	0.307049	5.44671	6.1e-08
6	30222508	rs3094079	T	C	T	0.0935346	ADD	1351	0.275439	0.0506604	0.176146	0.374732	5.43697	6.43e-08
6	30220340	rs9261623	C	G	C	0.0935005	ADD	1351	0.275365	0.0506552	0.176083	0.374648	5.43607	6.47e-08
6	30210807	rs9261588	T	G	T	0.0925237	ADD	1351	0.273348	0.0507189	0.17394	0.372755	5.38946	8.34e-08
6	29854628	rs9259202	T	C	T	0.18993	ADD	1351	0.203084	0.0377798	0.129037	0.277131	5.37547	9e-08
6	29852402	rs9259148	C	T	C	0.188763	ADD	1351	0.202417	0.0377467	0.128434	0.276399	5.3625	9.66e-08
6	29640021	rs3135049	T	C	T	0.134552	ADD	1351	0.225859	0.0421374	0.143271	0.308447	5.36006	9.79e-08
6	29855706	rs3128878	C	G	C	0.190584	ADD	1351	0.202525	0.0377989	0.128441	0.27661	5.35796	9.9e-08
6	29852249	rs9259144	A	G	A	0.188786	ADD	1351	0.202249	0.0377482	0.128264	0.276234	5.35785	9.91e-08
6	29857502	rs3115605	A	C	A	0.190508	ADD	1351	0.202442	0.0377987	0.128358	0.276526	5.35578	1e-07
6	29628437	rs3135050	T	C	T	0.140561	ADD	1351	0.220196	0.041204	0.139438	0.300954	5.34405	1.07e-07
6	29876440	rs9259650	A	G	A	0.189446	ADD	1351	0.201823	0.0378396	0.127658	0.275987	5.33363	1.13e-07
6	29631744	rs3130252	C	T	C	0.140266	ADD	1351	0.2198	0.041222	0.139007	0.300594	5.33212	1.14e-07
6	29859245	rs9259290	T	C	T	0.189945	ADD	1351	0.201529	0.0378082	0.127426	0.275631	5.33029	1.15e-07
6	29854132	rs9259183	T	C	T	0.190918	ADD	1351	0.201201	0.0377917	0.127131	0.275272	5.32396	1.19e-07
6	29930927	rs9260712	A	C	A	0.131013	ADD	1351	0.227642	0.0427791	0.143796	0.311487	5.32133	1.21e-07
6	29854082	rs9259182	A	T	A	0.191037	ADD	1351	0.201072	0.0377911	0.127003	0.275142	5.32063	1.21e-07
6	29832332	rs2524035	A	G	A	0.172465	ADD	1351	0.201696	0.037994	0.127229	0.276163	5.30862	1.29e-07
6	30229869	rs3130397	T	C	T	0.0921125	ADD	1351	0.26952	0.0508177	0.169919	0.369121	5.30366	1.33e-07
6	29980676	rs3121597	A	G	A	0.0891391	ADD	1351	0.267489	0.0505981	0.168318	0.366659	5.28653	1.45e-07
6	29861056	rs3128866	T	C	T	0.189808	ADD	1351	0.200352	0.0378994	0.12607	0.274633	5.28641	1.46e-07
6	29916059	rs1655898	A	G	A	0.215459	ADD	1351	0.188306	0.0356565	0.118421	0.258191	5.28112	1.5e-07
6	29654891	rs3117303	T	G	T	0.141134	ADD	1351	0.217262	0.0412314	0.13645	0.298074	5.26932	1.59e-07
6	29653824	rs3117297	C	G	C	0.141122	ADD	1351	0.217273	0.0412349	0.136455	0.298092	5.26916	1.6e-07
6	30306553	rs3129838	G	A	G	0.0899334	ADD	1351	0.269862	0.0515046	0.168914	0.370809	5.23956	1.87e-07
6	30282332	rs3094065	T	C	T	0.0917839	ADD	1351	0.267481	0.0510843	0.167358	0.367605	5.23608	1.9e-07
6	29917005	rs1655903	C	T	C	0.151677	ADD	1351	0.218714	0.0418555	0.136678	0.300749	5.22544	2.01e-07
6	30087776	rs9261434	G	C	G	0.0952065	ADD	1351	0.254099	0.0490917	0.157881	0.350317	5.17601	2.61e-07
6	30267748	rs3094631	G	A	G	0.091164	ADD	1351	0.26516	0.0512436	0.164724	0.365596	5.1745	2.63e-07
6	30267372	rs3129834	C	A	C	0.091436	ADD	1351	0.265026	0.0512557	0.164567	0.365486	5.17067	2.69e-07
6	29898806	rs2517741	G	T	G	0.177951	ADD	1351	0.192973	0.0373241	0.119819	0.266126	5.17019	2.69e-07
6	30154928	rs9261547	G	A	G	0.0921813	ADD	1351	0.261296	0.0508927	0.161549	0.361044	5.13426	3.25e-07
6	30155045	rs4959045	A	C	A	0.0917839	ADD	1351	0.261139	0.0508725	0.161431	0.360847	5.1332	3.27e-07
6	30110524	rs9261494	C	T	C	0.0911174	ADD	1351	0.260916	0.0509176	0.161119	0.360713	5.12428	3.42e-07
6	30116562	rs3132675	A	G	A	0.0908146	ADD	1351	0.26082	0.0509848	0.160891	0.360748	5.11564	3.58e-07
6	29910286	rs2916801	C	T	C	0.174109	ADD	1351	0.191351	0.0375571	0.11774	0.264962	5.09493	3.99e-07
6	29909181	rs1632889	A	C	A	0.174309	ADD	1351	0.191317	0.0375686	0.117684	0.26495	5.09246	4.04e-07
6	29917610	rs1632880	C	G	C	0.172095	ADD	1351	0.190795	0.0374699	0.117356	0.264235	5.09196	4.05e-07
6	29920465	rs1655912	A	C	A	0.172095	ADD	1351	0.190795	0.0374699	0.117356	0.264235	5.09196	4.05e-07
6	29917703	rs1632879	G	A	G	0.172098	ADD	1351	0.190775	0.0374694	0.117336	0.264214	5.09149	4.06e-07
6	32213008	rs454875	G	A	A	0.142661	ADD	1351	-0.213204	0.0419019	-0.29533	-0.131077	-5.08816	4.13e-07
6	29937924	rs1061535	T	C	T	0.203962	ADD	1351	0.183264	0.0361783	0.112356	0.254172	5.06557	4.64e-07
6	29913727	rs2571382	T	C	T	0.173018	ADD	1351	0.189374	0.0374343	0.116004	0.262744	5.05884	4.8e-07
6	29916855	rs1655902	G	A	G	0.173741	ADD	1351	0.189928	0.0375587	0.116314	0.263542	5.05683	4.85e-07
6	29733375	rs1737058	G	C	G	0.138708	ADD	1351	0.208167	0.041176	0.127463	0.28887	5.05553	4.89e-07
6	29918254	rs1655906	A	T	A	0.161073	ADD	1351	0.203382	0.0404775	0.124047	0.282716	5.02457	5.73e-07
6	32628660	rs28688207	T	C	C	0.0851651	ADD	1351	-0.257316	0.0514531	-0.358162	-0.15647	-5.00098	6.46e-07
6	30131349	rs9261536	T	C	T	0.0928982	ADD	1351	0.252908	0.0506541	0.153628	0.352188	4.99285	6.73e-07
6	29730358	rs1737071	T	C	T	0.138766	ADD	1351	0.206475	0.0413635	0.125404	0.287546	4.99173	6.77e-07
6	29721627	rs1611292	G	T	G	0.139986	ADD	1351	0.204262	0.040937	0.124027	0.284497	4.98965	6.84e-07
6	29721628	rs1611293	A	C	A	0.139986	ADD	1351	0.204262	0.040937	0.124027	0.284497	4.98965	6.84e-07
6	29688643	rs1632958	A	G	A	0.139962	ADD	1351	0.204274	0.0409464	0.12402	0.284527	4.9888	6.87e-07
6	29828790	rs3094171	C	G	C	0.24919	ADD	1351	0.167126	0.0335304	0.101408	0.232844	4.98432	7.03e-07
6	29828310	rs3094657	C	G	C	0.248356	ADD	1351	0.166891	0.0335033	0.101226	0.232556	4.98133	7.14e-07
6	29823606	rsnone5	A	G	A	0.248335	ADD	1351	0.166898	0.0335051	0.10123	0.232567	4.98128	7.14e-07
6	29829596	rs3128906	A	G	A	0.250557	ADD	1351	0.166179	0.0335489	0.100424	0.231933	4.95333	8.23e-07
6	29895529	rs2517761	C	T	C	0.256218	ADD	1351	0.164428	0.0333901	0.0989844	0.229871	4.92445	9.51e-07
6	32219182	rs3130314	G	C	C	0.10546	ADD	1351	-0.23481	0.0481657	-0.329213	-0.140407	-4.87505	1.22e-06
6	32214363	rs693366	T	C	C	0.10546	ADD	1351	-0.23481	0.0481657	-0.329213	-0.140407	-4.87505	1.22e-06
6	32217955	rs9267980	G	A	A	0.10546	ADD	1351	-0.23481	0.0481657	-0.329213	-0.140407	-4.87505	1.22e-06
6	29944032	rs4360169	G	C	G	0.194854	ADD	1351	0.185688	0.0381259	0.110962	0.260413	4.87038	1.25e-06
6	29944030	rs4479980	C	T	C	0.194963	ADD	1351	0.18555	0.038112	0.110852	0.260248	4.86854	1.26e-06
6	29973925	rs4313034	C	T	C	0.214656	ADD	1351	0.172383	0.0354869	0.10283	0.241936	4.85764	1.33e-06
6	32219978	rs3132952	T	C	C	0.101375	ADD	1351	-0.23646	0.0490292	-0.332556	-0.140365	-4.82284	1.58e-06
6	32217237	rs9267973	G	A	A	0.10139	ADD	1351	-0.236332	0.0490221	-0.332414	-0.140251	-4.82093	1.59e-06
6	29732394	rs1633043	A	G	A	0.139827	ADD	1351	0.197954	0.0410681	0.117462	0.278446	4.82014	1.6e-06
6	32605525	rs9272454	C	T	C	0.315129	ADD	1351	-0.151769	0.0314878	-0.213484	-0.0900536	-4.81991	1.6e-06
6	30245870	rs3132652	C	T	C	0.0877666	ADD	1351	0.252234	0.0523646	0.149601	0.354867	4.81688	1.62e-06
6	30252502	rs3094068	C	T	C	0.0877419	ADD	1351	0.252086	0.0523667	0.149449	0.354723	4.81386	1.65e-06
6	30140913	rs2844787	G	T	G	0.2265	ADD	1351	0.161929	0.033758	0.095765	0.228094	4.79678	1.79e-06
6	29878892	rs441627	T	A	T	0.207757	ADD	1351	0.171484	0.0362742	0.100387	0.24258	4.72742	2.51e-06
6	29881244	rs2734926	G	A	G	0.207689	ADD	1351	0.170748	0.0361308	0.0999333	0.241564	4.72584	2.53e-06
6	32634607	rs117734503	C	T	T	0.0229492	ADD	1351	-0.478297	0.101413	-0.677063	-0.279532	-4.71633	2.65e-06
6	32636433	rs35800511	A	G	G	0.148824	ADD	1351	-0.190445	0.0404163	-0.269659	-0.11123	-4.71207	2.71e-06
6	32213210	rs454748	G	A	G	0.330041	ADD	1351	0.147375	0.0313486	0.085933	0.208817	4.70117	2.85e-06
6	32206049	rs9267918	G	A	A	0.100129	ADD	1351	-0.230689	0.0492216	-0.327162	-0.134217	-4.68675	3.06e-06
6	29879252	rs406344	A	T	A	0.208848	ADD	1351	0.169046	0.036165	0.098164	0.239928	4.6743	3.25e-06
6	31251788	rs117477942	G	T	T	0.0215056	ADD	1351	-0.466531	0.0999952	-0.662519	-0.270544	-4.66554	3.39e-06
6	29879584	rs9259701	C	T	C	0.208666	ADD	1351	0.168552	0.0361343	0.0977297	0.239373	4.66459	3.4e-06
6	32205072	rs549270	C	T	T	0.0995559	ADD	1351	-0.229841	0.0492968	-0.326461	-0.133221	-4.6624	3.44e-06
6	31252909	rs117116032	G	C	C	0.0214878	ADD	1351	-0.466154	0.0999983	-0.662147	-0.270161	-4.66161	3.45e-06
6	32204969	rs548330	A	G	G	0.0994516	ADD	1351	-0.229991	0.0493467	-0.326708	-0.133273	-4.66071	3.47e-06
6	29879173	rs391705	T	C	T	0.208735	ADD	1351	0.168564	0.0361782	0.0976556	0.239472	4.65926	3.49e-06
6	31255186	rs118094249	A	C	C	0.0214486	ADD	1351	-0.465796	0.100118	-0.662024	-0.269569	-4.65248	3.6e-06
6	31243312	rs116905963	C	T	T	0.0214919	ADD	1351	-0.464456	0.100005	-0.660463	-0.268449	-4.64431	3.75e-06
6	29879084	rs381379	A	G	A	0.208362	ADD	1351	0.168033	0.0361981	0.0970865	0.23898	4.64206	3.79e-06
6	31246246	rs148321804	A	G	G	0.0215285	ADD	1351	-0.462875	0.100006	-0.658882	-0.266868	-4.62849	4.04e-06
6	31248154	rs117629998	C	T	T	0.0215474	ADD	1351	-0.462692	0.100009	-0.658706	-0.266679	-4.62652	4.08e-06
6	31248863	rs116909602	C	G	G	0.0215478	ADD	1351	-0.462688	0.100009	-0.658702	-0.266675	-4.62648	4.08e-06
6	31263000	rs117306876	A	T	T	0.0212092	ADD	1351	-0.466509	0.100899	-0.664267	-0.268752	-4.62355	4.14e-06
6	32634394	rs34236112	G	A	A	0.0205821	ADD	1351	-0.480036	0.10389	-0.683657	-0.276416	-4.62063	4.19e-06
6	29879655	rs2734929	T	C	T	0.20843	ADD	1351	0.167021	0.0361721	0.0961249	0.237917	4.6174	4.26e-06
6	31262652	rs118067278	G	A	A	0.0212676	ADD	1351	-0.464648	0.100655	-0.661928	-0.267368	-4.61625	4.28e-06
6	29879563	rs9259700	C	T	C	0.209668	ADD	1351	0.166928	0.0361714	0.0960334	0.237823	4.61492	4.31e-06
6	29880050	rs412982	T	C	T	0.210516	ADD	1351	0.167077	0.0362119	0.0961027	0.238051	4.61386	4.33e-06
6	32634447	rs3210146	C	G	G	0.0191731	ADD	1351	-0.50215	0.108928	-0.715645	-0.288654	-4.60991	4.41e-06
6	29930619	rs7739434	G	A	G	0.193341	ADD	1351	0.170106	0.0369554	0.0976745	0.242537	4.603	4.56e-06
6	32628509	rs117488551	C	G	G	0.020725	ADD	1351	-0.487301	0.106003	-0.695063	-0.27954	-4.59706	4.69e-06
6	29943490	rs2735076	A	G	A	0.266099	ADD	1351	0.149891	0.0326083	0.0859796	0.213802	4.5967	4.7e-06
6	31267373	rs143077435	A	G	G	0.0210333	ADD	1351	-0.465563	0.10136	-0.664225	-0.266902	-4.59318	4.78e-06
6	31268372	rs118013216	G	T	T	0.0209992	ADD	1351	-0.465682	0.101477	-0.664572	-0.266791	-4.58905	4.87e-06
6	32633975	rs34029741	C	T	T	0.0210888	ADD	1351	-0.465471	0.101532	-0.66447	-0.266472	-4.58448	4.98e-06
6	29625001	rs3130250	A	G	A	0.130505	ADD	1351	0.19601	0.042802	0.11212	0.279901	4.57946	5.1e-06
6	32634282	rs12722106	A	G	G	0.0208608	ADD	1351	-0.469625	0.102595	-0.670708	-0.268542	-4.57745	5.14e-06
6	32634227	rs183607390	A	T	T	0.0207128	ADD	1351	-0.472463	0.103273	-0.674875	-0.270052	-4.57489	5.21e-06
6	32628609	rs200177238	C	T	T	0.0164342	ADD	1351	-0.577518	0.126427	-0.82531	-0.329727	-4.56801	5.38e-06
6	31225072	rs188976352	T	C	C	0.0210223	ADD	1351	-0.462059	0.101176	-0.66036	-0.263758	-4.56689	5.41e-06
6	31291206	rs138405798	G	C	C	0.0210118	ADD	1351	-0.462276	0.10124	-0.660702	-0.26385	-4.56615	5.42e-06
6	31287959	rs117312855	G	A	A	0.0211157	ADD	1351	-0.461799	0.101157	-0.660064	-0.263534	-4.56515	5.45e-06
6	31031838	rs117596677	A	T	T	0.0210378	ADD	1351	-0.461555	0.101141	-0.659788	-0.263322	-4.56347	5.49e-06
6	31035088	rs545433877	C	T	T	0.0210378	ADD	1351	-0.461555	0.101141	-0.659788	-0.263322	-4.56347	5.49e-06
6	31208256	rs116988439	C	T	T	0.0211251	ADD	1351	-0.45995	0.100837	-0.657587	-0.262313	-4.56131	5.55e-06
6	31165653	rs141785140	G	A	A	0.0210369	ADD	1351	-0.461141	0.101129	-0.659351	-0.262931	-4.55991	5.59e-06
6	32633594	rs117844647	T	C	C	0.0212847	ADD	1351	-0.459999	0.100919	-0.657796	-0.262202	-4.55812	5.63e-06
6	31280218	rs117298325	T	C	C	0.0210999	ADD	1351	-0.459425	0.100823	-0.657035	-0.261815	-4.55673	5.67e-06
6	31220428	rs117378644	A	G	G	0.0211092	ADD	1351	-0.459204	0.100848	-0.656863	-0.261545	-4.55342	5.76e-06
6	31177967	rs117498856	C	T	T	0.0210962	ADD	1351	-0.459109	0.100857	-0.656784	-0.261433	-4.55209	5.79e-06
6	31151402	rs143192668	T	C	C	0.0210784	ADD	1351	-0.459465	0.100937	-0.657299	-0.261632	-4.55198	5.8e-06
6	31190284	rs117695831	C	T	T	0.0210722	ADD	1351	-0.459423	0.100942	-0.657266	-0.26158	-4.55134	5.81e-06
6	31227749	rs139620785	G	A	A	0.0210903	ADD	1351	-0.458942	0.100855	-0.656614	-0.26127	-4.55052	5.84e-06
6	31227858	rs142401662	T	C	C	0.0210903	ADD	1351	-0.458942	0.100855	-0.656614	-0.26127	-4.55052	5.84e-06
6	31229606	rs116995415	G	C	C	0.0210848	ADD	1351	-0.459051	0.100881	-0.656774	-0.261329	-4.55045	5.84e-06
6	31088076	rs117114042	G	A	A	0.0210951	ADD	1351	-0.458873	0.100842	-0.65652	-0.261226	-4.55041	5.84e-06
6	31084034	rs117951780	C	T	T	0.0210962	ADD	1351	-0.45882	0.100831	-0.656446	-0.261194	-4.55037	5.84e-06
6	31138692	rs117265349	G	A	A	0.0210955	ADD	1351	-0.458817	0.100831	-0.656442	-0.261191	-4.55035	5.84e-06
6	31099198	rs149493497	G	A	A	0.0210955	ADD	1351	-0.458817	0.100831	-0.656442	-0.261191	-4.55035	5.84e-06
6	31080320	rs2270191	C	T	T	0.0210955	ADD	1351	-0.458817	0.100831	-0.656442	-0.261191	-4.55035	5.84e-06
6	31093370	rs3815091	C	A	A	0.0210955	ADD	1351	-0.458817	0.100831	-0.656442	-0.261191	-4.55035	5.84e-06
6	31086972	rs117441850	T	C	C	0.0210932	ADD	1351	-0.458857	0.100842	-0.656504	-0.261211	-4.55027	5.84e-06
6	31088612	rs118054930	G	A	A	0.0210932	ADD	1351	-0.458857	0.100842	-0.656504	-0.261211	-4.55027	5.84e-06
6	31128245	rs139102013	A	T	T	0.0210962	ADD	1351	-0.458809	0.100831	-0.656435	-0.261183	-4.55026	5.84e-06
6	31191013	rs116905289	G	A	A	0.0210944	ADD	1351	-0.458827	0.100836	-0.656463	-0.261192	-4.55022	5.85e-06
6	31200439	rs117076796	G	A	A	0.0210944	ADD	1351	-0.458827	0.100836	-0.656463	-0.261192	-4.55022	5.85e-06
6	31202033	rs139753154	A	G	G	0.0210944	ADD	1351	-0.458827	0.100836	-0.656463	-0.261192	-4.55022	5.85e-06
6	31215793	rs116954629	C	G	G	0.0210925	ADD	1351	-0.458802	0.100845	-0.656454	-0.261149	-4.54957	5.86e-06
6	31207188	rs117500597	T	C	C	0.0210929	ADD	1351	-0.458802	0.100845	-0.656455	-0.261149	-4.54957	5.86e-06
6	31083555	rs117103599	T	C	C	0.021483	ADD	1351	-0.452106	0.0999396	-0.647984	-0.256228	-4.52379	6.61e-06
6	31086102	rs117198148	C	T	T	0.0214778	ADD	1351	-0.452137	0.09995	-0.648035	-0.256238	-4.52363	6.62e-06
6	31088060	rs118016086	C	T	T	0.0214704	ADD	1351	-0.452111	0.0999493	-0.648008	-0.256214	-4.52341	6.62e-06
6	31089708	rs4410768	A	G	G	0.0214656	ADD	1351	-0.452043	0.0999374	-0.647916	-0.256169	-4.52326	6.63e-06
6	31091319	rs117550151	C	T	T	0.0214633	ADD	1351	-0.452081	0.0999479	-0.647976	-0.256187	-4.52317	6.63e-06
6	32634586	rs118120568	A	G	G	0.0222866	ADD	1351	-0.456582	0.101074	-0.654684	-0.258481	-4.51731	6.81e-06
6	31096503	rs117696651	C	T	T	0.0209766	ADD	1351	-0.456621	0.101305	-0.655175	-0.258066	-4.50737	7.14e-06
6	29799481	rs452850	G	A	G	0.216941	ADD	1351	0.160758	0.0357091	0.0907691	0.230746	4.50187	7.32e-06
6	32633987	rs116850050	C	T	T	0.0192366	ADD	1351	-0.48798	0.108686	-0.701001	-0.274959	-4.4898	7.74e-06
6	32366682	rs117476307	A	G	G	0.0186825	ADD	1351	-0.495166	0.110303	-0.711356	-0.278977	-4.48915	7.77e-06
6	32366666	rs117723432	A	G	G	0.0186825	ADD	1351	-0.495166	0.110303	-0.711356	-0.278977	-4.48915	7.77e-06
6	32339511	rs2076535	C	T	T	0.0198601	ADD	1351	-0.467477	0.104144	-0.671595	-0.263359	-4.48877	7.78e-06
6	32366681	rs117091492	C	T	T	0.018691	ADD	1351	-0.494865	0.110256	-0.710963	-0.278767	-4.48832	7.8e-06
6	29862584	rs9259349	G	A	G	0.208196	ADD	1351	0.168256	0.03753	0.0946988	0.241814	4.48325	7.98e-06
6	32251943	rs1265788	G	A	A	0.0860138	ADD	1351	-0.235174	0.0525044	-0.338081	-0.132267	-4.47912	8.13e-06
6	32628611	rs200955452	C	T	T	0.0208412	ADD	1351	-0.461273	0.103085	-0.663316	-0.259229	-4.47467	8.3e-06
6	32205045	rs549182	G	A	A	0.057735	ADD	1351	-0.278048	0.062165	-0.399889	-0.156206	-4.47274	8.38e-06
6	32628716	rs117867884	C	T	T	0.0214083	ADD	1351	-0.448509	0.100414	-0.645316	-0.251702	-4.46662	8.62e-06
6	32636262	rs79369121	C	A	A	0.0214224	ADD	1351	-0.447976	0.100307	-0.644573	-0.251378	-4.46606	8.64e-06
6	32626447	rs117806464	G	A	A	0.0214065	ADD	1351	-0.448289	0.100398	-0.645066	-0.251513	-4.46512	8.68e-06
6	32629631	rs117407437	C	T	T	0.0214165	ADD	1351	-0.448271	0.100413	-0.645077	-0.251466	-4.46428	8.71e-06
6	32632833	rs12722107	A	G	G	0.0214659	ADD	1351	-0.446871	0.100112	-0.643087	-0.250655	-4.46371	8.73e-06
6	32627654	rs117067420	G	A	A	0.021441	ADD	1351	-0.447341	0.100226	-0.64378	-0.250901	-4.46332	8.75e-06
6	32628176	rs34983499	G	A	A	0.021441	ADD	1351	-0.447341	0.100226	-0.64378	-0.250901	-4.46332	8.75e-06
6	32632801	rs3204373	G	A	A	0.0179093	ADD	1351	-0.532592	0.119337	-0.766488	-0.298696	-4.46293	8.76e-06
6	32230665	rs1150762	G	A	A	0.0863445	ADD	1351	-0.234045	0.0524811	-0.336906	-0.131184	-4.4596	8.9e-06
6	32369034	rs117103338	C	G	G	0.020023	ADD	1351	-0.464207	0.104255	-0.668543	-0.259872	-4.45262	9.19e-06
6	32698297	rs2859107	A	G	G	0.0172801	ADD	1351	-0.506377	0.113747	-0.729316	-0.283437	-4.45179	9.22e-06
6	31063236	rs11756674	A	G	G	0.0340445	ADD	1351	-0.360694	0.0810679	-0.519584	-0.201804	-4.44928	9.33e-06
6	32366634	rs117347363	G	A	A	0.0189455	ADD	1351	-0.484982	0.109007	-0.698631	-0.271333	-4.4491	9.34e-06
6	31069488	rs78252875	C	T	T	0.0340448	ADD	1351	-0.360675	0.081068	-0.519565	-0.201784	-4.44904	9.34e-06
6	32693114	rs2859061	T	C	C	0.0116515	ADD	1351	-0.708119	0.15941	-1.02056	-0.395681	-4.44212	9.64e-06
6	32366616	rs117809639	A	G	G	0.0189948	ADD	1351	-0.482735	0.108741	-0.695864	-0.269606	-4.4393	9.77e-06
6	32632660	rsnone6	T	G	G	0.0280576	ADD	1351	-0.434663	0.0979278	-0.626598	-0.242728	-4.43861	9.8e-06
6	32402552	rs117859623	G	A	A	0.020013	ADD	1351	-0.458909	0.103399	-0.661567	-0.25625	-4.43823	9.82e-06
6	32400811	rs59642557	C	A	A	0.020013	ADD	1351	-0.458909	0.103399	-0.661567	-0.25625	-4.43823	9.82e-06
6	29879911	rs2524023	C	T	C	0.175665	ADD	1351	0.173526	0.039139	0.0968151	0.250237	4.43359	1e-05
6	32672734	rs117921525	C	A	A	0.0212897	ADD	1351	-0.449247	0.101334	-0.647858	-0.250636	-4.43332	1e-05
6	32364452	rs116991925	T	C	C	0.0198686	ADD	1351	-0.465087	0.104921	-0.670728	-0.259447	-4.43276	1.01e-05
6	32366919	rs117256614	C	T	T	0.019459	ADD	1351	-0.473965	0.106927	-0.683539	-0.264392	-4.4326	1.01e-05
6	32395956	rs58103245	C	T	T	0.0200178	ADD	1351	-0.458728	0.103494	-0.661572	-0.255884	-4.43242	1.01e-05
6	32401706	rs117820904	T	C	C	0.0199852	ADD	1351	-0.458709	0.103491	-0.661548	-0.25587	-4.43235	1.01e-05
6	32402019	rs143947808	C	G	G	0.0199852	ADD	1351	-0.458709	0.103491	-0.661548	-0.25587	-4.43235	1.01e-05
6	32366774	rs118102698	C	T	T	0.0191018	ADD	1351	-0.479008	0.108148	-0.690975	-0.267042	-4.42919	1.02e-05
6	29641329	rs61730330	G	A	A	0.0399759	ADD	1351	0.332923	0.075182	0.185569	0.480277	4.42823	1.03e-05
6	32365632	rs117945116	G	A	A	0.0131225	ADD	1351	-0.624951	0.141131	-0.901562	-0.34834	-4.42817	1.03e-05
6	32369123	rs118050003	C	T	T	0.019821	ADD	1351	-0.465557	0.105248	-0.671838	-0.259275	-4.42344	1.05e-05
6	32365532	rs117217900	G	C	C	0.0202103	ADD	1351	-0.456936	0.103365	-0.659528	-0.254344	-4.4206	1.06e-05
6	32365791	rs117099966	A	G	G	0.020211	ADD	1351	-0.456896	0.103362	-0.659481	-0.254311	-4.42037	1.07e-05
6	32369139	rs184119986	A	G	G	0.0202129	ADD	1351	-0.456726	0.103353	-0.659295	-0.254157	-4.41907	1.07e-05
6	32366932	rs117298487	C	A	A	0.0195803	ADD	1351	-0.469692	0.106291	-0.678018	-0.261367	-4.41895	1.07e-05
6	32369138	rs191921237	G	A	A	0.0202214	ADD	1351	-0.456406	0.103314	-0.658898	-0.253913	-4.41764	1.08e-05
6	32365785	rs117709429	C	T	T	0.0202341	ADD	1351	-0.456576	0.103368	-0.659174	-0.253977	-4.41697	1.08e-05
6	32364524	rs150016754	G	A	A	0.0193931	ADD	1351	-0.473617	0.107241	-0.683805	-0.263429	-4.41639	1.08e-05
6	29887497	rs1632912	T	G	T	0.17596	ADD	1351	0.172865	0.0391449	0.0961428	0.249588	4.41604	1.09e-05
6	32683501	rs117891841	T	C	C	0.0196125	ADD	1351	-0.461352	0.104472	-0.666114	-0.256591	-4.41604	1.09e-05
6	32369439	rs117674475	G	A	A	0.0202173	ADD	1351	-0.456335	0.103343	-0.658883	-0.253787	-4.41574	1.09e-05
6	32369454	rs117065092	G	A	A	0.0202735	ADD	1351	-0.454755	0.103069	-0.656767	-0.252744	-4.41214	1.11e-05
6	32369466	rs117501081	T	C	C	0.0202735	ADD	1351	-0.454755	0.103069	-0.656767	-0.252744	-4.41214	1.11e-05
6	32369026	rs147794811	T	C	C	0.0198631	ADD	1351	-0.462723	0.104941	-0.668403	-0.257042	-4.40936	1.12e-05
6	32369096	rs117143243	G	C	C	0.0198641	ADD	1351	-0.46268	0.104936	-0.66835	-0.257009	-4.40917	1.12e-05
6	32369037	rs117420133	T	G	G	0.0198719	ADD	1351	-0.462461	0.104896	-0.668054	-0.256869	-4.40875	1.12e-05
6	32367009	rs118143002	G	A	A	0.0203083	ADD	1351	-0.453222	0.102898	-0.654898	-0.251546	-4.40459	1.14e-05
6	32369871	rs117342087	A	G	G	0.0203076	ADD	1351	-0.453052	0.102903	-0.654737	-0.251366	-4.40272	1.15e-05
6	32369877	rs117542413	C	T	T	0.0203076	ADD	1351	-0.453052	0.102903	-0.654737	-0.251366	-4.40272	1.15e-05
6	32369943	rs117993693	A	G	G	0.0203076	ADD	1351	-0.453052	0.102903	-0.654737	-0.251366	-4.40272	1.15e-05
6	32369994	rs56894887	G	A	A	0.0203076	ADD	1351	-0.453052	0.102903	-0.654737	-0.251366	-4.40272	1.15e-05
6	32369951	rs61003922	G	T	T	0.0203076	ADD	1351	-0.453052	0.102903	-0.654737	-0.251366	-4.40272	1.15e-05
6	32221782	rs3096700	A	C	A	0.227171	ADD	1351	0.154826	0.0351709	0.0858922	0.22376	4.4021	1.16e-05
6	32373866	rs117252344	C	T	T	0.0203578	ADD	1351	-0.452274	0.10278	-0.653719	-0.250829	-4.40041	1.17e-05
6	32364273	rs117870843	G	A	A	0.0201692	ADD	1351	-0.455705	0.103567	-0.658692	-0.252718	-4.4001	1.17e-05
6	32373903	rs117052861	T	C	C	0.0202995	ADD	1351	-0.452937	0.102944	-0.654704	-0.25117	-4.39983	1.17e-05
6	32221228	rs3130316	T	C	T	0.22687	ADD	1351	0.154703	0.0351615	0.0857876	0.223618	4.39978	1.17e-05
6	32365564	rs118075267	G	A	A	0.0202966	ADD	1351	-0.452981	0.102955	-0.65477	-0.251192	-4.39978	1.17e-05
6	32220918	rs3115571	A	G	A	0.226869	ADD	1351	0.154701	0.0351614	0.0857863	0.223616	4.39975	1.17e-05
6	32220484	rs3115572	C	G	C	0.226869	ADD	1351	0.154701	0.0351614	0.0857863	0.223616	4.39975	1.17e-05
6	32215472	rs3130309	A	G	A	0.226874	ADD	1351	0.15468	0.0351608	0.0857663	0.223594	4.39922	1.17e-05
6	32369428	rs117335692	T	G	G	0.0203039	ADD	1351	-0.452739	0.102922	-0.654464	-0.251015	-4.39884	1.17e-05
6	32373904	rs117346624	G	A	A	0.0203161	ADD	1351	-0.452458	0.102864	-0.654068	-0.250848	-4.3986	1.18e-05
6	32373907	rs117618533	A	T	T	0.0203161	ADD	1351	-0.452458	0.102864	-0.654068	-0.250848	-4.3986	1.18e-05
6	32374135	rs117956179	A	G	G	0.0203357	ADD	1351	-0.451972	0.102769	-0.653397	-0.250548	-4.39794	1.18e-05
6	32366556	rs117057492	C	T	T	0.0203147	ADD	1351	-0.452407	0.102869	-0.654026	-0.250788	-4.39791	1.18e-05
6	32341516	rs116978097	G	A	A	0.0203435	ADD	1351	-0.451793	0.102731	-0.653141	-0.250445	-4.39784	1.18e-05
6	32341576	rs117430867	C	T	T	0.0203435	ADD	1351	-0.451793	0.102731	-0.653141	-0.250445	-4.39784	1.18e-05
6	32739625	rs117181433	T	C	C	0.0184996	ADD	1351	-0.471658	0.107248	-0.68186	-0.261455	-4.39782	1.18e-05
6	32739649	rs117511097	A	G	G	0.0184996	ADD	1351	-0.471658	0.107248	-0.68186	-0.261455	-4.39782	1.18e-05
6	32361865	rs118024439	C	T	T	0.0203453	ADD	1351	-0.451843	0.102745	-0.653219	-0.250468	-4.39773	1.18e-05
6	32217232	rs9267972	A	G	A	0.227101	ADD	1351	0.154698	0.0351768	0.0857526	0.223643	4.39773	1.18e-05
6	32361955	rs117833769	C	T	T	0.0203409	ADD	1351	-0.451832	0.102743	-0.653205	-0.250458	-4.39767	1.18e-05
6	32369381	rs117023168	C	A	A	0.0203416	ADD	1351	-0.45181	0.10274	-0.653177	-0.250444	-4.39762	1.18e-05
6	32369517	rs117084565	G	A	A	0.0203416	ADD	1351	-0.45181	0.10274	-0.653177	-0.250444	-4.39762	1.18e-05
6	32366569	rs118024289	A	G	G	0.0203165	ADD	1351	-0.452332	0.10286	-0.653934	-0.250731	-4.39756	1.18e-05
6	32366097	rs116307898	G	A	A	0.0203172	ADD	1351	-0.452314	0.102856	-0.653908	-0.250719	-4.39753	1.18e-05
6	32366039	rs116895751	T	A	A	0.0203172	ADD	1351	-0.452314	0.102856	-0.653908	-0.250719	-4.39753	1.18e-05
6	32366070	rs117164228	C	T	T	0.0203172	ADD	1351	-0.452314	0.102856	-0.653908	-0.250719	-4.39753	1.18e-05
6	32366342	rs117293816	G	T	T	0.0203172	ADD	1351	-0.452314	0.102856	-0.653908	-0.250719	-4.39753	1.18e-05
6	32366488	rs117330957	A	G	G	0.0203172	ADD	1351	-0.452314	0.102856	-0.653908	-0.250719	-4.39753	1.18e-05
6	32366022	rs118106395	C	T	T	0.0203172	ADD	1351	-0.452314	0.102856	-0.653908	-0.250719	-4.39753	1.18e-05
6	32365955	rs118154479	A	T	T	0.0203172	ADD	1351	-0.452314	0.102856	-0.653908	-0.250719	-4.39753	1.18e-05
6	32374185	rs117211596	G	A	A	0.0203544	ADD	1351	-0.451926	0.102769	-0.65335	-0.250503	-4.39751	1.18e-05
6	32366132	rs115653843	C	A	A	0.0203169	ADD	1351	-0.452308	0.102858	-0.653907	-0.25071	-4.3974	1.18e-05
6	32366182	rs117716818	C	T	T	0.0203169	ADD	1351	-0.452308	0.102858	-0.653907	-0.25071	-4.3974	1.18e-05
6	32366141	rs117983449	A	G	G	0.0203169	ADD	1351	-0.452308	0.102858	-0.653907	-0.25071	-4.3974	1.18e-05
6	32374105	rs118046932	T	C	C	0.0203431	ADD	1351	-0.451755	0.102733	-0.653108	-0.250402	-4.39736	1.18e-05
6	32367046	rs117391429	T	A	A	0.0203457	ADD	1351	-0.451627	0.102721	-0.652957	-0.250298	-4.39664	1.19e-05
6	32367051	rs117646657	T	G	G	0.0203457	ADD	1351	-0.451627	0.102721	-0.652957	-0.250298	-4.39664	1.19e-05
6	32367477	rs116848553	T	C	C	0.0203464	ADD	1351	-0.451607	0.102717	-0.65293	-0.250285	-4.3966	1.19e-05
6	32354341	rs116852190	T	C	C	0.0203464	ADD	1351	-0.451607	0.102717	-0.65293	-0.250285	-4.3966	1.19e-05
6	32361643	rs116889006	G	A	A	0.0203464	ADD	1351	-0.451607	0.102717	-0.65293	-0.250285	-4.3966	1.19e-05
6	32363493	rs116897665	T	C	C	0.0203464	ADD	1351	-0.451607	0.102717	-0.65293	-0.250285	-4.3966	1.19e-05
6	32359331	rs116938180	T	C	C	0.0203464	ADD	1351	-0.451607	0.102717	-0.65293	-0.250285	-4.3966	1.19e-05
6	32367077	rs117010275	C	T	T	0.0203464	ADD	1351	-0.451607	0.102717	-0.65293	-0.250285	-4.3966	1.19e-05
6	32358900	rs117030612	T	C	C	0.0203464	ADD	1351	-0.451607	0.102717	-0.65293	-0.250285	-4.3966	1.19e-05
6	32359769	rs117033414	T	C	C	0.0203464	ADD	1351	-0.451607	0.102717	-0.65293	-0.250285	-4.3966	1.19e-05
6	32354531	rs117035198	G	A	A	0.0203464	ADD	1351	-0.451607	0.102717	-0.65293	-0.250285	-4.3966	1.19e-05
6	32369596	rs117080666	A	G	G	0.0203464	ADD	1351	-0.451607	0.102717	-0.65293	-0.250285	-4.3966	1.19e-05
6	32358432	rs117130854	G	A	A	0.0203464	ADD	1351	-0.451607	0.102717	-0.65293	-0.250285	-4.3966	1.19e-05
6	32367412	rs117131280	C	T	T	0.0203464	ADD	1351	-0.451607	0.102717	-0.65293	-0.250285	-4.3966	1.19e-05
6	32363351	rs117142044	G	A	A	0.0203464	ADD	1351	-0.451607	0.102717	-0.65293	-0.250285	-4.3966	1.19e-05
6	32360440	rs117186978	G	A	A	0.0203464	ADD	1351	-0.451607	0.102717	-0.65293	-0.250285	-4.3966	1.19e-05
6	32355557	rs117191023	C	A	A	0.0203464	ADD	1351	-0.451607	0.102717	-0.65293	-0.250285	-4.3966	1.19e-05
6	32359833	rs117198428	C	T	T	0.0203464	ADD	1351	-0.451607	0.102717	-0.65293	-0.250285	-4.3966	1.19e-05
6	32360472	rs117227499	G	A	A	0.0203464	ADD	1351	-0.451607	0.102717	-0.65293	-0.250285	-4.3966	1.19e-05
6	32359586	rs117231421	T	C	C	0.0203464	ADD	1351	-0.451607	0.102717	-0.65293	-0.250285	-4.3966	1.19e-05
6	32362967	rs117239388	A	G	G	0.0203464	ADD	1351	-0.451607	0.102717	-0.65293	-0.250285	-4.3966	1.19e-05
6	32368134	rs117265450	T	C	C	0.0203464	ADD	1351	-0.451607	0.102717	-0.65293	-0.250285	-4.3966	1.19e-05
6	32363772	rs117303587	C	T	T	0.0203464	ADD	1351	-0.451607	0.102717	-0.65293	-0.250285	-4.3966	1.19e-05
6	32359756	rs117349956	G	A	A	0.0203464	ADD	1351	-0.451607	0.102717	-0.65293	-0.250285	-4.3966	1.19e-05
6	32363186	rs117381344	C	T	T	0.0203464	ADD	1351	-0.451607	0.102717	-0.65293	-0.250285	-4.3966	1.19e-05
6	32363219	rs117417231	A	G	G	0.0203464	ADD	1351	-0.451607	0.102717	-0.65293	-0.250285	-4.3966	1.19e-05
6	32367102	rs117418067	C	T	T	0.0203464	ADD	1351	-0.451607	0.102717	-0.65293	-0.250285	-4.3966	1.19e-05
6	32355803	rs117439800	G	A	A	0.0203464	ADD	1351	-0.451607	0.102717	-0.65293	-0.250285	-4.3966	1.19e-05
6	32362920	rs117479358	G	T	T	0.0203464	ADD	1351	-0.451607	0.102717	-0.65293	-0.250285	-4.3966	1.19e-05
6	32357411	rs117520702	A	G	G	0.0203464	ADD	1351	-0.451607	0.102717	-0.65293	-0.250285	-4.3966	1.19e-05
6	32363491	rs117524241	T	C	C	0.0203464	ADD	1351	-0.451607	0.102717	-0.65293	-0.250285	-4.3966	1.19e-05
6	32367353	rs117543429	G	C	C	0.0203464	ADD	1351	-0.451607	0.102717	-0.65293	-0.250285	-4.3966	1.19e-05
6	32371253	rs117572918	T	C	C	0.0203464	ADD	1351	-0.451607	0.102717	-0.65293	-0.250285	-4.3966	1.19e-05
6	32357059	rs117592139	G	A	A	0.0203464	ADD	1351	-0.451607	0.102717	-0.65293	-0.250285	-4.3966	1.19e-05
6	32368016	rs117623763	G	A	A	0.0203464	ADD	1351	-0.451607	0.102717	-0.65293	-0.250285	-4.3966	1.19e-05
6	32363017	rs117633741	G	A	A	0.0203464	ADD	1351	-0.451607	0.102717	-0.65293	-0.250285	-4.3966	1.19e-05
6	32363147	rs117674164	C	T	T	0.0203464	ADD	1351	-0.451607	0.102717	-0.65293	-0.250285	-4.3966	1.19e-05
6	32358956	rs117680060	G	A	A	0.0203464	ADD	1351	-0.451607	0.102717	-0.65293	-0.250285	-4.3966	1.19e-05
6	32359300	rs117691618	A	G	G	0.0203464	ADD	1351	-0.451607	0.102717	-0.65293	-0.250285	-4.3966	1.19e-05
6	32363212	rs117722422	C	T	T	0.0203464	ADD	1351	-0.451607	0.102717	-0.65293	-0.250285	-4.3966	1.19e-05
6	32355745	rs117727445	A	G	G	0.0203464	ADD	1351	-0.451607	0.102717	-0.65293	-0.250285	-4.3966	1.19e-05
6	32349113	rs117768448	C	G	G	0.0203464	ADD	1351	-0.451607	0.102717	-0.65293	-0.250285	-4.3966	1.19e-05
6	32363391	rs117778565	C	A	A	0.0203464	ADD	1351	-0.451607	0.102717	-0.65293	-0.250285	-4.3966	1.19e-05
6	32360363	rs117785658	T	C	C	0.0203464	ADD	1351	-0.451607	0.102717	-0.65293	-0.250285	-4.3966	1.19e-05
6	32367239	rs117802367	C	G	G	0.0203464	ADD	1351	-0.451607	0.102717	-0.65293	-0.250285	-4.3966	1.19e-05
6	32360464	rs117808141	C	G	G	0.0203464	ADD	1351	-0.451607	0.102717	-0.65293	-0.250285	-4.3966	1.19e-05
6	32355536	rs117859037	T	C	C	0.0203464	ADD	1351	-0.451607	0.102717	-0.65293	-0.250285	-4.3966	1.19e-05
6	32359724	rs117869812	G	A	A	0.0203464	ADD	1351	-0.451607	0.102717	-0.65293	-0.250285	-4.3966	1.19e-05
6	32363558	rs117882890	A	T	T	0.0203464	ADD	1351	-0.451607	0.102717	-0.65293	-0.250285	-4.3966	1.19e-05
6	32358666	rs117886263	A	G	G	0.0203464	ADD	1351	-0.451607	0.102717	-0.65293	-0.250285	-4.3966	1.19e-05
6	32361799	rs117896888	C	G	G	0.0203464	ADD	1351	-0.451607	0.102717	-0.65293	-0.250285	-4.3966	1.19e-05
6	32355792	rs117898181	A	T	T	0.0203464	ADD	1351	-0.451607	0.102717	-0.65293	-0.250285	-4.3966	1.19e-05
6	32370489	rs117944320	C	A	A	0.0203464	ADD	1351	-0.451607	0.102717	-0.65293	-0.250285	-4.3966	1.19e-05
6	32369681	rs117958394	G	A	A	0.0203464	ADD	1351	-0.451607	0.102717	-0.65293	-0.250285	-4.3966	1.19e-05
6	32363448	rs117960900	T	C	C	0.0203464	ADD	1351	-0.451607	0.102717	-0.65293	-0.250285	-4.3966	1.19e-05
6	32373774	rs118010815	G	A	A	0.0203464	ADD	1351	-0.451607	0.102717	-0.65293	-0.250285	-4.3966	1.19e-05
6	32363100	rs118011756	C	G	G	0.0203464	ADD	1351	-0.451607	0.102717	-0.65293	-0.250285	-4.3966	1.19e-05
6	32363387	rs118050525	T	C	C	0.0203464	ADD	1351	-0.451607	0.102717	-0.65293	-0.250285	-4.3966	1.19e-05
6	32359603	rs118079998	C	T	T	0.0203464	ADD	1351	-0.451607	0.102717	-0.65293	-0.250285	-4.3966	1.19e-05
6	32356721	rs118106811	A	G	G	0.0203464	ADD	1351	-0.451607	0.102717	-0.65293	-0.250285	-4.3966	1.19e-05
6	32370603	rs118112404	G	A	A	0.0203464	ADD	1351	-0.451607	0.102717	-0.65293	-0.250285	-4.3966	1.19e-05
6	32360877	rs118116852	C	T	T	0.0203464	ADD	1351	-0.451607	0.102717	-0.65293	-0.250285	-4.3966	1.19e-05
6	32363649	rs118131405	G	A	A	0.0203464	ADD	1351	-0.451607	0.102717	-0.65293	-0.250285	-4.3966	1.19e-05
6	32367401	rs118178918	C	A	A	0.0203464	ADD	1351	-0.451607	0.102717	-0.65293	-0.250285	-4.3966	1.19e-05
6	32360140	rs143363223	A	G	G	0.0203464	ADD	1351	-0.451607	0.102717	-0.65293	-0.250285	-4.3966	1.19e-05
6	32359699	rs182203129	C	T	T	0.0203464	ADD	1351	-0.451607	0.102717	-0.65293	-0.250285	-4.3966	1.19e-05
6	32359700	rs187703080	T	G	G	0.0203464	ADD	1351	-0.451607	0.102717	-0.65293	-0.250285	-4.3966	1.19e-05
6	32361450	rs3817968	A	G	G	0.0203464	ADD	1351	-0.451607	0.102717	-0.65293	-0.250285	-4.3966	1.19e-05
6	32361239	rs3817970	C	T	T	0.0203464	ADD	1351	-0.451607	0.102717	-0.65293	-0.250285	-4.3966	1.19e-05
6	32361133	rs3817971	A	G	G	0.0203464	ADD	1351	-0.451607	0.102717	-0.65293	-0.250285	-4.3966	1.19e-05
6	32361030	rs3817975	T	A	A	0.0203464	ADD	1351	-0.451607	0.102717	-0.65293	-0.250285	-4.3966	1.19e-05
6	32360983	rs3817979	G	A	A	0.0203464	ADD	1351	-0.451607	0.102717	-0.65293	-0.250285	-4.3966	1.19e-05
6	32364057	rs41333546	C	T	T	0.0203464	ADD	1351	-0.451607	0.102717	-0.65293	-0.250285	-4.3966	1.19e-05
6	32363790	rs41343746	A	G	G	0.0203464	ADD	1351	-0.451607	0.102717	-0.65293	-0.250285	-4.3966	1.19e-05
6	32363973	rs41392447	C	T	T	0.0203464	ADD	1351	-0.451607	0.102717	-0.65293	-0.250285	-4.3966	1.19e-05
6	32363786	rs41398448	G	A	A	0.0203464	ADD	1351	-0.451607	0.102717	-0.65293	-0.250285	-4.3966	1.19e-05
6	32356265	rs56921274	C	A	A	0.0203464	ADD	1351	-0.451607	0.102717	-0.65293	-0.250285	-4.3966	1.19e-05
6	32358162	rs57652561	C	T	T	0.0203464	ADD	1351	-0.451607	0.102717	-0.65293	-0.250285	-4.3966	1.19e-05
6	32357782	rs57964717	G	T	T	0.0203464	ADD	1351	-0.451607	0.102717	-0.65293	-0.250285	-4.3966	1.19e-05
6	32370433	rs58237152	T	G	G	0.0203464	ADD	1351	-0.451607	0.102717	-0.65293	-0.250285	-4.3966	1.19e-05
6	32354240	rs58528921	A	G	G	0.0203464	ADD	1351	-0.451607	0.102717	-0.65293	-0.250285	-4.3966	1.19e-05
6	32355908	rs58821517	T	C	C	0.0203464	ADD	1351	-0.451607	0.102717	-0.65293	-0.250285	-4.3966	1.19e-05
6	32357493	rs58898025	C	T	T	0.0203464	ADD	1351	-0.451607	0.102717	-0.65293	-0.250285	-4.3966	1.19e-05
6	32357974	rs59101547	G	A	A	0.0203464	ADD	1351	-0.451607	0.102717	-0.65293	-0.250285	-4.3966	1.19e-05
6	32370318	rs59506838	A	G	G	0.0203464	ADD	1351	-0.451607	0.102717	-0.65293	-0.250285	-4.3966	1.19e-05
6	32356019	rs60440756	C	T	T	0.0203464	ADD	1351	-0.451607	0.102717	-0.65293	-0.250285	-4.3966	1.19e-05
6	32370435	rs61176680	T	C	C	0.0203464	ADD	1351	-0.451607	0.102717	-0.65293	-0.250285	-4.3966	1.19e-05
6	32370371	rs61496633	A	G	G	0.0203464	ADD	1351	-0.451607	0.102717	-0.65293	-0.250285	-4.3966	1.19e-05
6	32370860	rs75415018	G	A	A	0.0203464	ADD	1351	-0.451607	0.102717	-0.65293	-0.250285	-4.3966	1.19e-05
6	32362785	rs76868526	G	A	A	0.0203464	ADD	1351	-0.451607	0.102717	-0.65293	-0.250285	-4.3966	1.19e-05
6	32370791	rs78107756	G	A	A	0.0203464	ADD	1351	-0.451607	0.102717	-0.65293	-0.250285	-4.3966	1.19e-05
6	32370927	rs78587369	G	A	A	0.0203464	ADD	1351	-0.451607	0.102717	-0.65293	-0.250285	-4.3966	1.19e-05
6	32370559	rs117335044	G	A	A	0.0203501	ADD	1351	-0.45161	0.102718	-0.652935	-0.250286	-4.39659	1.19e-05
6	32367971	rs116963671	G	A	A	0.0203362	ADD	1351	-0.451818	0.102767	-0.653238	-0.250397	-4.3965	1.19e-05
6	32367902	rs117132594	T	G	G	0.0203362	ADD	1351	-0.451818	0.102767	-0.653238	-0.250397	-4.3965	1.19e-05
6	32367551	rs117637259	T	A	A	0.0203362	ADD	1351	-0.451818	0.102767	-0.653238	-0.250397	-4.3965	1.19e-05
6	32359952	rs117841740	A	C	C	0.0203362	ADD	1351	-0.451818	0.102767	-0.653238	-0.250397	-4.3965	1.19e-05
6	32367897	rs117884404	G	A	A	0.0203362	ADD	1351	-0.451818	0.102767	-0.653238	-0.250397	-4.3965	1.19e-05
6	32360109	rs142491731	T	C	C	0.0203362	ADD	1351	-0.451818	0.102767	-0.653238	-0.250397	-4.3965	1.19e-05
6	32360044	rs148169377	C	T	T	0.0203362	ADD	1351	-0.451818	0.102767	-0.653238	-0.250397	-4.3965	1.19e-05
6	32360065	rs150724309	G	C	C	0.0203362	ADD	1351	-0.451818	0.102767	-0.653238	-0.250397	-4.3965	1.19e-05
6	32367757	rs184243021	T	C	C	0.0203362	ADD	1351	-0.451818	0.102767	-0.653238	-0.250397	-4.3965	1.19e-05
6	32363084	rs116881236	C	T	T	0.0203544	ADD	1351	-0.451592	0.102719	-0.652918	-0.250266	-4.39638	1.19e-05
6	32356648	rs147532464	C	T	T	0.0203901	ADD	1351	-0.451605	0.102722	-0.652936	-0.250273	-4.39638	1.19e-05
6	32358202	rs117384660	G	A	A	0.0203472	ADD	1351	-0.451578	0.102718	-0.652901	-0.250255	-4.3963	1.19e-05
6	32364911	rs117020290	T	A	A	0.0203442	ADD	1351	-0.45161	0.102728	-0.652954	-0.250266	-4.39615	1.19e-05
6	32365016	rs117231246	G	C	C	0.0203442	ADD	1351	-0.45161	0.102728	-0.652954	-0.250266	-4.39615	1.19e-05
6	32364964	rs117308502	A	G	G	0.0203442	ADD	1351	-0.45161	0.102728	-0.652954	-0.250266	-4.39615	1.19e-05
6	32364214	rs2076527	T	C	C	0.0203553	ADD	1351	-0.451341	0.102674	-0.652578	-0.250104	-4.39587	1.19e-05
6	32364194	rs2076528	A	C	C	0.0203553	ADD	1351	-0.451341	0.102674	-0.652578	-0.250104	-4.39587	1.19e-05
6	32363712	rs2076531	A	G	G	0.0203553	ADD	1351	-0.451341	0.102674	-0.652578	-0.250104	-4.39587	1.19e-05
6	32362521	rs28362675	C	A	A	0.0203553	ADD	1351	-0.451341	0.102674	-0.652578	-0.250104	-4.39587	1.19e-05
6	32364046	rs34423804	T	A	A	0.0203553	ADD	1351	-0.451341	0.102674	-0.652578	-0.250104	-4.39587	1.19e-05
6	32376654	rs3763315	G	T	T	0.0203553	ADD	1351	-0.451341	0.102674	-0.652578	-0.250104	-4.39587	1.19e-05
6	32364052	rs41355746	C	T	T	0.0203553	ADD	1351	-0.451341	0.102674	-0.652578	-0.250104	-4.39587	1.19e-05
6	32364011	rs41417449	T	C	C	0.0203553	ADD	1351	-0.451341	0.102674	-0.652578	-0.250104	-4.39587	1.19e-05
6	32363888	rs41441651	C	T	T	0.0203553	ADD	1351	-0.451341	0.102674	-0.652578	-0.250104	-4.39587	1.19e-05
6	32380322	rs59526486	T	G	G	0.0203553	ADD	1351	-0.451341	0.102674	-0.652578	-0.250104	-4.39587	1.19e-05
6	32370112	rs60715171	G	A	A	0.0203379	ADD	1351	-0.451689	0.102759	-0.653093	-0.250286	-4.39562	1.19e-05
6	32369238	rs116884947	C	G	G	0.0203243	ADD	1351	-0.451965	0.102824	-0.653496	-0.250433	-4.3955	1.19e-05
6	32369249	rs117154887	C	T	T	0.0203243	ADD	1351	-0.451965	0.102824	-0.653496	-0.250433	-4.3955	1.19e-05
6	32368355	rs117378124	G	A	A	0.0203243	ADD	1351	-0.451965	0.102824	-0.653496	-0.250433	-4.3955	1.19e-05
6	32369258	rs117439470	T	C	C	0.0203243	ADD	1351	-0.451965	0.102824	-0.653496	-0.250433	-4.3955	1.19e-05
6	32369173	rs117627382	T	A	A	0.0203243	ADD	1351	-0.451965	0.102824	-0.653496	-0.250433	-4.3955	1.19e-05
6	32368352	rs117919482	G	A	A	0.0203243	ADD	1351	-0.451965	0.102824	-0.653496	-0.250433	-4.3955	1.19e-05
6	32369336	rs117998183	C	T	T	0.0203243	ADD	1351	-0.451965	0.102824	-0.653496	-0.250433	-4.3955	1.19e-05
6	32368934	rs369821541	A	G	G	0.0203243	ADD	1351	-0.451965	0.102824	-0.653496	-0.250433	-4.3955	1.19e-05
6	32363256	rs117835212	G	A	A	0.0203549	ADD	1351	-0.451477	0.102715	-0.652796	-0.250159	-4.39543	1.19e-05
6	32368577	rs796603331	T	C	C	0.0203032	ADD	1351	-0.452347	0.102927	-0.654079	-0.250614	-4.39485	1.2e-05
6	32366833	rs117537769	G	A	A	0.0197657	ADD	1351	-0.463419	0.105495	-0.670186	-0.256652	-4.39279	1.21e-05
6	32366836	rs116923060	G	A	A	0.0197516	ADD	1351	-0.463642	0.105568	-0.67055	-0.256733	-4.39189	1.21e-05
6	32366768	rs117171028	A	G	G	0.0197506	ADD	1351	-0.463484	0.105575	-0.670407	-0.256561	-4.39009	1.22e-05
6	32366735	rs118150546	T	C	C	0.0197509	ADD	1351	-0.463458	0.105573	-0.670378	-0.256539	-4.38992	1.22e-05
6	32382201	rs59237763	A	G	G	0.0204089	ADD	1351	-0.450428	0.102663	-0.651644	-0.249213	-4.38745	1.24e-05
6	31059097	rs116855165	C	T	T	0.0218327	ADD	1351	-0.435078	0.0993118	-0.629726	-0.240431	-4.38093	1.27e-05
6	31068607	rs117404334	T	C	C	0.0218327	ADD	1351	-0.435078	0.0993118	-0.629726	-0.240431	-4.38093	1.27e-05
6	31070336	rs117784909	G	A	A	0.0218327	ADD	1351	-0.435078	0.0993118	-0.629726	-0.240431	-4.38093	1.27e-05
6	31047674	rs117881718	A	G	G	0.0218327	ADD	1351	-0.435078	0.0993118	-0.629726	-0.240431	-4.38093	1.27e-05
6	31061782	rs117891042	A	G	G	0.0218327	ADD	1351	-0.435078	0.0993118	-0.629726	-0.240431	-4.38093	1.27e-05
6	31054923	rs118113538	G	A	A	0.0218335	ADD	1351	-0.43507	0.099312	-0.629718	-0.240422	-4.38084	1.27e-05
6	31027419	rs118076323	C	T	T	0.021835	ADD	1351	-0.434998	0.099302	-0.629626	-0.24037	-4.38056	1.28e-05
6	32218115	rs1265789	G	A	A	0.0863797	ADD	1351	-0.229584	0.0524154	-0.332316	-0.126852	-4.38009	1.28e-05
6	32110670	rs138389328	G	T	T	0.0200492	ADD	1351	-0.452783	0.103451	-0.655544	-0.250022	-4.37677	1.3e-05
6	32629210	rs1130429	C	T	T	0.0236312	ADD	1351	-0.46369	0.106059	-0.671562	-0.255818	-4.37199	1.33e-05
6	32161324	rs12663103	T	C	C	0.0732514	ADD	1351	0.24772	0.0567429	0.136506	0.358934	4.36566	1.36e-05
6	32163799	rs8192579	T	C	C	0.0733505	ADD	1351	0.247589	0.0567293	0.136401	0.358776	4.36439	1.37e-05
6	32171288	rs6907458	C	T	T	0.0729167	ADD	1351	0.2476	0.0568315	0.136212	0.358987	4.35673	1.42e-05
6	32171279	rs6903053	C	T	T	0.0729005	ADD	1351	0.247641	0.0568435	0.13623	0.359053	4.35655	1.42e-05
6	32271450	rs491870	T	A	A	0.113574	ADD	1351	-0.201072	0.0462015	-0.291625	-0.110519	-4.35206	1.45e-05
6	32237645	rs2023223	G	C	C	0.113579	ADD	1351	-0.201053	0.0461998	-0.291603	-0.110503	-4.35182	1.45e-05
6	32233461	rs2395113	C	G	G	0.113579	ADD	1351	-0.201053	0.0461998	-0.291603	-0.110503	-4.35182	1.45e-05
6	32251137	rs2222988	A	G	G	0.113583	ADD	1351	-0.201037	0.0461985	-0.291585	-0.11049	-4.3516	1.45e-05
6	32260270	rs565448	G	C	C	0.113583	ADD	1351	-0.201037	0.0461985	-0.291585	-0.11049	-4.3516	1.45e-05
6	32253544	rs6902465	T	C	C	0.113583	ADD	1351	-0.201037	0.0461985	-0.291585	-0.11049	-4.3516	1.45e-05
6	32739251	rs117907628	T	A	A	0.0187813	ADD	1351	-0.463772	0.106586	-0.672676	-0.254867	-4.35116	1.46e-05
6	32739553	rs118156359	A	G	G	0.018782	ADD	1351	-0.463744	0.106588	-0.672652	-0.254836	-4.35083	1.46e-05
6	32235384	rs2114436	C	G	G	0.11362	ADD	1351	-0.200876	0.0461832	-0.291393	-0.110358	-4.34954	1.47e-05
6	32233814	rs3115562	C	T	T	0.11362	ADD	1351	-0.200875	0.0461832	-0.291392	-0.110357	-4.34951	1.47e-05
6	29882985	rs1610755	A	G	A	0.176115	ADD	1351	0.170337	0.0391754	0.0935546	0.247119	4.34806	1.48e-05
6	32635123	rs117912793	A	G	G	0.0184308	ADD	1351	-0.490601	0.11301	-0.712097	-0.269105	-4.34121	1.52e-05
6	32369554	rs116191755	G	A	A	0.020856	ADD	1351	-0.443786	0.102316	-0.644322	-0.243249	-4.33738	1.55e-05
6	32714385	rs117094765	G	T	T	0.0188472	ADD	1351	-0.461123	0.106322	-0.66951	-0.252737	-4.33706	1.55e-05
6	29972083	rs112112975	G	A	A	0.0303801	ADD	1351	0.380352	0.0877291	0.208406	0.552298	4.33553	1.56e-05
6	32685158	rs77830931	G	A	A	0.0189918	ADD	1351	-0.460128	0.106145	-0.668168	-0.252088	-4.3349	1.57e-05
6	32777453	rs118020640	A	G	G	0.0174018	ADD	1351	-0.476748	0.110029	-0.6924	-0.261096	-4.33295	1.58e-05
6	32753873	rs118033438	T	A	A	0.0174011	ADD	1351	-0.476746	0.110029	-0.692398	-0.261094	-4.33293	1.58e-05
6	32741857	rs117457996	T	C	C	0.0174	ADD	1351	-0.476742	0.110028	-0.692394	-0.261091	-4.3329	1.58e-05
6	32752120	rs117440438	C	T	T	0.0174007	ADD	1351	-0.476741	0.110028	-0.692393	-0.261089	-4.33289	1.58e-05
6	32748016	rs60780632	G	A	A	0.0174007	ADD	1351	-0.476741	0.110028	-0.692393	-0.261089	-4.33289	1.58e-05
6	32773916	rs117505369	C	A	A	0.0173934	ADD	1351	-0.476621	0.110027	-0.69227	-0.260971	-4.33184	1.59e-05
6	32766699	rs117879062	C	A	A	0.0173934	ADD	1351	-0.476621	0.110027	-0.69227	-0.260971	-4.33184	1.59e-05
6	32740782	rs118116221	G	T	T	0.0173934	ADD	1351	-0.476621	0.110027	-0.69227	-0.260971	-4.33184	1.59e-05
6	32743754	rs138904557	C	T	T	0.0173934	ADD	1351	-0.476621	0.110027	-0.69227	-0.260971	-4.33184	1.59e-05
6	32743514	rs140186963	C	T	T	0.0173934	ADD	1351	-0.476621	0.110027	-0.69227	-0.260971	-4.33184	1.59e-05
6	32743732	rs141973979	G	A	A	0.0173934	ADD	1351	-0.476621	0.110027	-0.69227	-0.260971	-4.33184	1.59e-05
6	32745219	rs142092388	A	C	C	0.0173934	ADD	1351	-0.476621	0.110027	-0.69227	-0.260971	-4.33184	1.59e-05
6	32778635	rs148166455	C	T	T	0.0173934	ADD	1351	-0.476621	0.110027	-0.69227	-0.260971	-4.33184	1.59e-05
6	32782897	rs2239697	C	T	T	0.0173945	ADD	1351	-0.476554	0.110021	-0.692191	-0.260918	-4.3315	1.59e-05
6	32738600	rs118115453	C	T	T	0.0188601	ADD	1351	-0.460269	0.106262	-0.66854	-0.251999	-4.33144	1.59e-05
6	32738624	rs116918708	T	A	A	0.0188575	ADD	1351	-0.460266	0.106264	-0.66854	-0.251992	-4.33134	1.59e-05
6	32738837	rs138791664	A	G	G	0.018859	ADD	1351	-0.460216	0.106256	-0.668474	-0.251958	-4.3312	1.59e-05
6	32302776	rs1265755	A	G	G	0.113037	ADD	1351	-0.200543	0.0463039	-0.291297	-0.109789	-4.33101	1.6e-05
6	32738627	rs117193872	G	A	A	0.0188601	ADD	1351	-0.460231	0.106265	-0.668506	-0.251955	-4.33097	1.6e-05
6	32785373	rs117376195	G	A	A	0.0173927	ADD	1351	-0.476507	0.110032	-0.692166	-0.260848	-4.33062	1.6e-05
6	32781148	rs56278853	T	C	C	0.0173927	ADD	1351	-0.476507	0.110032	-0.692166	-0.260848	-4.33062	1.6e-05
6	32738248	rs116843640	G	A	A	0.0188682	ADD	1351	-0.459742	0.106211	-0.667911	-0.251573	-4.32858	1.61e-05
6	32738192	rs117143180	G	C	C	0.0188682	ADD	1351	-0.459742	0.106211	-0.667911	-0.251573	-4.32858	1.61e-05
6	32738351	rs117173619	C	A	A	0.0188682	ADD	1351	-0.459742	0.106211	-0.667911	-0.251573	-4.32858	1.61e-05
6	32737906	rs117232560	C	T	T	0.0188682	ADD	1351	-0.459742	0.106211	-0.667911	-0.251573	-4.32858	1.61e-05
6	32738215	rs117590453	A	G	G	0.0188682	ADD	1351	-0.459742	0.106211	-0.667911	-0.251573	-4.32858	1.61e-05
6	32738433	rs117866981	C	T	T	0.0188682	ADD	1351	-0.459742	0.106211	-0.667911	-0.251573	-4.32858	1.61e-05
6	32738040	rs118036863	C	T	T	0.0188682	ADD	1351	-0.459742	0.106211	-0.667911	-0.251573	-4.32858	1.61e-05
6	32737891	rs118170592	A	G	G	0.0188682	ADD	1351	-0.459742	0.106211	-0.667911	-0.251573	-4.32858	1.61e-05
6	32751006	rs117472605	T	C	C	0.0174644	ADD	1351	-0.476274	0.110037	-0.691943	-0.260605	-4.3283	1.61e-05
6	32321597	rs1265761	A	G	G	0.113275	ADD	1351	-0.200007	0.0462121	-0.290581	-0.109433	-4.32801	1.62e-05
6	32737597	rs117756798	T	C	C	0.0188727	ADD	1351	-0.459511	0.106189	-0.667637	-0.251385	-4.3273	1.62e-05
6	32737594	rs117996505	C	T	T	0.0188727	ADD	1351	-0.459511	0.106189	-0.667637	-0.251385	-4.3273	1.62e-05
6	32737817	rs117020423	G	A	A	0.0188731	ADD	1351	-0.459492	0.106187	-0.667614	-0.251369	-4.3272	1.62e-05
6	32735434	rs117162283	G	A	A	0.0188731	ADD	1351	-0.459492	0.106187	-0.667614	-0.251369	-4.3272	1.62e-05
6	32737744	rs117388287	T	C	C	0.0188731	ADD	1351	-0.459492	0.106187	-0.667614	-0.251369	-4.3272	1.62e-05
6	32735475	rs117443797	T	G	G	0.0188731	ADD	1351	-0.459492	0.106187	-0.667614	-0.251369	-4.3272	1.62e-05
6	32737757	rs117541316	T	G	G	0.0188731	ADD	1351	-0.459492	0.106187	-0.667614	-0.251369	-4.3272	1.62e-05
6	32736384	rs148857889	C	T	T	0.0188731	ADD	1351	-0.459492	0.106187	-0.667614	-0.251369	-4.3272	1.62e-05
6	32734891	rs57361865	C	T	T	0.0188731	ADD	1351	-0.459492	0.106187	-0.667614	-0.251369	-4.3272	1.62e-05
6	32737574	rs58019167	C	T	T	0.0188731	ADD	1351	-0.459492	0.106187	-0.667614	-0.251369	-4.3272	1.62e-05
6	32737402	rs59179888	C	T	T	0.0188731	ADD	1351	-0.459492	0.106187	-0.667614	-0.251369	-4.3272	1.62e-05
6	32738641	rs147224323	G	A	A	0.0187246	ADD	1351	-0.46288	0.106971	-0.672539	-0.253221	-4.32716	1.62e-05
6	32731377	rs117177698	G	A	A	0.0188753	ADD	1351	-0.459448	0.106181	-0.667559	-0.251337	-4.32702	1.62e-05
6	32286252	rs503042	G	A	A	0.113216	ADD	1351	-0.200063	0.0462377	-0.290687	-0.109439	-4.32684	1.63e-05
6	32285325	rs543131	C	T	T	0.113216	ADD	1351	-0.200063	0.0462377	-0.290687	-0.109439	-4.32684	1.63e-05
6	32732533	rs116855451	G	C	C	0.0188742	ADD	1351	-0.459419	0.106181	-0.667529	-0.251308	-4.32676	1.63e-05
6	32732603	rs116892158	A	C	C	0.0188742	ADD	1351	-0.459419	0.106181	-0.667529	-0.251308	-4.32676	1.63e-05
6	32728027	rs117026677	T	C	C	0.0188742	ADD	1351	-0.459419	0.106181	-0.667529	-0.251308	-4.32676	1.63e-05
6	32732923	rs117056446	G	A	A	0.0188742	ADD	1351	-0.459419	0.106181	-0.667529	-0.251308	-4.32676	1.63e-05
6	32732807	rs117189255	G	A	A	0.0188742	ADD	1351	-0.459419	0.106181	-0.667529	-0.251308	-4.32676	1.63e-05
6	32711787	rs117358580	G	A	A	0.0188742	ADD	1351	-0.459419	0.106181	-0.667529	-0.251308	-4.32676	1.63e-05
6	32711433	rs117489278	G	A	A	0.0188742	ADD	1351	-0.459419	0.106181	-0.667529	-0.251308	-4.32676	1.63e-05
6	32731608	rs117557023	G	T	T	0.0188742	ADD	1351	-0.459419	0.106181	-0.667529	-0.251308	-4.32676	1.63e-05
6	32711984	rs117610182	G	A	A	0.0188742	ADD	1351	-0.459419	0.106181	-0.667529	-0.251308	-4.32676	1.63e-05
6	32721726	rs117728701	T	C	C	0.0188742	ADD	1351	-0.459419	0.106181	-0.667529	-0.251308	-4.32676	1.63e-05
6	32711822	rs117735661	C	T	T	0.0188742	ADD	1351	-0.459419	0.106181	-0.667529	-0.251308	-4.32676	1.63e-05
6	32733404	rs117784767	A	T	T	0.0188742	ADD	1351	-0.459419	0.106181	-0.667529	-0.251308	-4.32676	1.63e-05
6	32732156	rs117807149	T	A	A	0.0188742	ADD	1351	-0.459419	0.106181	-0.667529	-0.251308	-4.32676	1.63e-05
6	32722563	rs117987908	G	A	A	0.0188742	ADD	1351	-0.459419	0.106181	-0.667529	-0.251308	-4.32676	1.63e-05
6	32726213	rs118053420	A	T	T	0.0188742	ADD	1351	-0.459419	0.106181	-0.667529	-0.251308	-4.32676	1.63e-05
6	32726159	rs118185960	G	C	C	0.0188742	ADD	1351	-0.459419	0.106181	-0.667529	-0.251308	-4.32676	1.63e-05
6	32710933	rs141446522	C	T	T	0.0188742	ADD	1351	-0.459419	0.106181	-0.667529	-0.251308	-4.32676	1.63e-05
6	32731601	rs2071548	A	G	G	0.0188742	ADD	1351	-0.459419	0.106181	-0.667529	-0.251308	-4.32676	1.63e-05
6	32726162	rs2301270	C	A	A	0.0188742	ADD	1351	-0.459419	0.106181	-0.667529	-0.251308	-4.32676	1.63e-05
6	32731932	rs73404808	C	G	G	0.0188742	ADD	1351	-0.459419	0.106181	-0.667529	-0.251308	-4.32676	1.63e-05
6	32732661	rs73404817	A	G	G	0.0188742	ADD	1351	-0.459419	0.106181	-0.667529	-0.251308	-4.32676	1.63e-05
6	32732736	rs73404818	C	A	A	0.0188742	ADD	1351	-0.459419	0.106181	-0.667529	-0.251308	-4.32676	1.63e-05
6	32732811	rs73404819	C	T	T	0.0188742	ADD	1351	-0.459419	0.106181	-0.667529	-0.251308	-4.32676	1.63e-05
6	32732201	rs76453595	A	G	G	0.0188742	ADD	1351	-0.459419	0.106181	-0.667529	-0.251308	-4.32676	1.63e-05
6	32732586	rs79433101	G	A	A	0.0188742	ADD	1351	-0.459419	0.106181	-0.667529	-0.251308	-4.32676	1.63e-05
6	32713044	rs79517313	C	T	T	0.0188742	ADD	1351	-0.459419	0.106181	-0.667529	-0.251308	-4.32676	1.63e-05
6	32688471	rs117176906	A	C	C	0.0188457	ADD	1351	-0.46009	0.106337	-0.668507	-0.251673	-4.3267	1.63e-05
6	32685581	rs117170427	G	T	T	0.0188664	ADD	1351	-0.459579	0.106223	-0.667772	-0.251386	-4.32656	1.63e-05
6	32684290	rs118106816	G	A	A	0.0188664	ADD	1351	-0.459579	0.106223	-0.667772	-0.251386	-4.32656	1.63e-05
6	32684942	rs143420170	C	A	A	0.0188664	ADD	1351	-0.459579	0.106223	-0.667772	-0.251386	-4.32656	1.63e-05
6	32704884	rs2858880	T	A	A	0.0188749	ADD	1351	-0.459374	0.106177	-0.667477	-0.251271	-4.3265	1.63e-05
6	32699515	rs2859099	C	T	T	0.0188749	ADD	1351	-0.459374	0.106177	-0.667477	-0.251271	-4.3265	1.63e-05
6	32686922	rs149332897	C	T	T	0.018845	ADD	1351	-0.460084	0.106341	-0.668509	-0.251659	-4.32648	1.63e-05
6	32687260	rs117341244	A	T	T	0.0188454	ADD	1351	-0.460072	0.106339	-0.668493	-0.251651	-4.32645	1.63e-05
6	32684705	rs148972588	G	A	A	0.0188235	ADD	1351	-0.460534	0.106454	-0.669181	-0.251887	-4.32612	1.63e-05
6	32291190	rs496360	A	G	G	0.113218	ADD	1351	-0.200022	0.0462362	-0.290644	-0.109401	-4.32609	1.63e-05
6	32243088	rs1559870	A	G	G	0.113406	ADD	1351	-0.200162	0.0462739	-0.290857	-0.109467	-4.32559	1.63e-05
6	32243107	rs1559871	A	G	G	0.113406	ADD	1351	-0.200162	0.0462739	-0.290857	-0.109467	-4.32559	1.63e-05
6	32312495	rs9268267	A	G	G	0.11314	ADD	1351	-0.200125	0.0462664	-0.290806	-0.109445	-4.3255	1.63e-05
6	32695843	rs117585720	C	T	T	0.0188487	ADD	1351	-0.459889	0.106321	-0.668274	-0.251503	-4.32546	1.64e-05
6	32694072	rs145749337	T	C	C	0.0188487	ADD	1351	-0.459889	0.106321	-0.668274	-0.251503	-4.32546	1.64e-05
[truncated: 36,504 more rows]

## Sheet: LD data_Figure3B
Supplementary Data 4D. Linkage disequilibrium data for Figure 3B. SNPs that do not have rsIDs are denoted with 'rsnone' to run the locus.zoom script
[truncated: 37,153 more rows]
